# Supplementary material for: Germline Variation in Cancer-Susceptibility Genes in a Healthy, Ancestrally Diverse Cohort: Implications for Individual Genome Sequencing
Source: PLoS One. 2014 Apr 11;9(4):e94554. doi: 10.1371/journal.pone.0094554 (PMC3984285; doi:10.1371/journal.pone.0094554)
Supplement: File S1 — Supporting tables. Table S1, Variants in cancer-susceptibility genes observed in the cohort. Table S2, Positions with a minor allele in the reference sequence. Table S3, Common variants with ancestry-dependent allele frequencies. Table S4, Per-gene statistics. (XLSX) [file pone.0094554.s002.xlsx]

## Sheet: Table S1
									Allele Frequency by Ancestry
CHR	Position	Ref	Alt	AAChange.knownGene	MRNA_ID	CDNA_CHANGE	snp137	ALLELE_FREQ	African	African_European	Central_Asian	East_Asian	European	Hispanic
chr9	21968732	G	A	CDKN2A:uc010miu.3:exon3:c.C496T:p.H166Y	NM_001195132	c.496C->T	rs181044510	0.0007	0	0	0	0	0.0015	0
chr9	21968733	C	G	CDKN2A:uc010miu.3:exon3:c.G495C:p.R165S	NM_001195132	c.495G->C	.	0.0015	0.0233	0	0	0	0	0
chr9	21970916	C	T	CDKN2A:uc003zpk.3:exon2:c.G442A:p.A148T,CDKN2A:uc010miu.3:exon2:c.G442A:p.A148T	NM_001195132	c.442G->A	rs3731249	0.0213	0	0.0109	0	0	0.0347	0.0169
chr9	21970928	G	A	CDKN2A:uc003zpk.3:exon2:c.C430T:p.R144C,CDKN2A:uc010miu.3:exon2:c.C430T:p.R144C	NM_001195132	c.430C->T	rs116150891	0.0015	0.0233	0	0	0	0	0
chr9	21970979	C	A	CDKN2A:uc003zpk.3:exon2:c.G379T:p.A127S,CDKN2A:uc010miu.3:exon2:c.G379T:p.A127S	NM_001195132	c.379G->T	rs6413464	0.0015	0	0	0	0	0	0.0085
chr9	21971061	C	A	CDKN2A:uc003zpl.3:exon2:c.G340T:p.G114C	NM_058195	c.340G->T	.	0.0007	0	0	0	0.0081	0	0
chr9	21971085	C	T	CDKN2A:uc003zpl.3:exon2:c.G316A:p.G106R	NM_058195	c.316G->A	rs4987127	0.0007	0	0.0109	0	0	0	0
chr9	21971184	T	G	CDKN2A:uc003zpl.3:exon2:c.A217C:p.S73R	NM_058195	c.217A->C	rs201208890	0.003	0.0119	0.0222	0	0.0081	0	0
chr9	21974640	C	G	CDKN2A:uc003zpj.3:exon1:c.G187C:p.G63R	NM_058197	c.187G->C	rs45456595	0.0029	0	0	0	0	0.0045	0.0042
chr9	21974657	G	A	CDKN2A:uc003zpj.3:exon1:c.C170T:p.A57V	NM_058197	c.170C->T	.	0.0007	0	0	0.01	0	0	0
chr9	21974678	T	A	CDKN2A:uc003zpj.3:exon1:c.A149T:p.Q50L,CDKN2A:uc003zpk.3:exon1:c.A149T:p.Q50L,CDKN2A:uc010miu.3:exon1:c.A149T:p.Q50L	NM_000077	c.149A->T	.	0.0015	0	0	0	0	0	0.0085
chr9	21974811	C	T	CDKN2A:uc003zpj.3:exon1:c.G16A:p.G6R,CDKN2A:uc003zpk.3:exon1:c.G16A:p.G6R,CDKN2A:uc010miu.3:exon1:c.G16A:p.G6R	NM_000077	c.16G->A	.	0.0007	0	0	0	0	0	0
chr5	35861020	G	T	IL7R:uc003jjs.3:exon2:c.G149T:p.G50V,IL7R:uc011coo.2:exon2:c.G149T:p.G50V	AK301220	c.149G->T	rs202083738	0.0007	0	0	0	0	0.0015	0
chr5	35861023	C	T	IL7R:uc003jjs.3:exon2:c.C152T:p.S51L,IL7R:uc011coo.2:exon2:c.C152T:p.S51L	AK301220	c.152C->T	rs138482569	0.0007	0	0	0.01	0	0	0
chr5	35861068	T	C	IL7R:uc003jjs.3:exon2:c.T197C:p.I66T,IL7R:uc011coo.2:exon2:c.T197C:p.I66T	AK301220	c.197T->C	rs1494558	0.6193	0.6824	0.6848	0.61	0.4516	0.6788	0.5191
chr5	35871190	G	A	IL7R:uc003jjs.3:exon4:c.G412A:p.V138I,IL7R:uc011coo.2:exon4:c.G412A:p.V138I	AK301220	c.412G->A	rs1494555	0.6519	0.8953	0.7717	0.65	0.4919	0.6833	0.5362
chr5	35871216	T	A	IL7R:uc003jjs.3:exon4:c.T438A:p.F146L,IL7R:uc011coo.2:exon4:c.T438A:p.F146L	AK301220	c.438T->A	.	0.0007	0	0	0	0	0	0.0042
chr5	35871238	C	T	IL7R:uc003jjs.3:exon4:c.C460T:p.H154Y,IL7R:uc011coo.2:exon4:c.C460T:p.H154Y	AK301220	c.460C->T	rs199727195	0.0015	0	0	0	0.0081	0	0
chr5	35873634	C	T	IL7R:uc003jjs.3:exon5:c.C590T:p.P197L,IL7R:uc011coo.2:exon5:c.C590T:p.P197L	AK301220	c.590C->T	rs140640452	0.0007	0	0	0	0.0081	0	0
chr5	35873706	G	T	IL7R:uc003jjs.3:exon5:c.G662T:p.S221I,IL7R:uc011coo.2:exon5:c.G662T:p.S221I	AK301220	c.662G->T	.	0.0015	0	0	0	0	0	0.0085
chr5	35874575	C	T	IL7R:uc003jjs.3:exon6:c.C731T:p.T244I	NM_002185	c.731C->T	rs6897932	0.2225	0.1047	0.0435	0.3	0.2339	0.2613	0.1992
chr5	35874604	G	A	IL7R:uc003jjs.3:exon6:c.G760A:p.A254T	NM_002185	c.760G->A	rs137868226	0.0007	0	0	0	0	0.0015	0
chr5	35874616	A	G	IL7R:uc003jjs.3:exon6:c.A772G:p.I258V	NM_002185	c.772A->G	.	0.0007	0	0	0	0.0081	0	0
chr5	35876160	G	A	IL7R:uc003jjs.3:exon8:c.G952A:p.D318N	NM_002185	c.952G->A	rs200521932	0.0007	0	0	0	0	0.0015	0
chr5	35876251	A	C	IL7R:uc003jjs.3:exon8:c.A1043C:p.N348T	NM_002185	c.1043A->C	rs41270321	0.0125	0	0.0109	0.01	0	0.0166	0.0169
chr5	35876274	A	G	IL7R:uc003jjs.3:exon8:c.A1066G:p.I356V	NM_002185	c.1066A->G	rs3194051	0.2247	0.314	0.3587	0.19	0.0484	0.2538	0.1653
chr5	35876300	T	G	IL7R:uc003jjs.3:exon8:c.T1092G:p.D364E	NM_002185	c.1092T->G	rs201216012	0.0022	0	0	0.03	0	0	0
chr5	35876304	T	C	IL7R:uc003jjs.3:exon8:c.T1096C:p.S366P	NM_002185	c.1096T->C	rs201671392	0.0007	0	0	0	0	0.0015	0
chr5	35876307	C	T	IL7R:uc003jjs.3:exon8:c.C1099T:p.L367F	NM_002185	c.1099C->T	.	0.0007	0.0116	0	0	0	0	0
chr5	35876439	A	G	IL7R:uc003jjs.3:exon8:c.A1231G:p.T411A	NM_002185	c.1231A->G	rs115316501	0.0007	0.0116	0	0	0	0	0
chr5	35876449	C	T	IL7R:uc003jjs.3:exon8:c.C1241T:p.T414M	NM_002185	c.1241C->T	rs2229232	0.0081	0	0.0217	0.04	0.0161	0.003	0.0042
chr5	35876565	T	C	IL7R:uc003jjs.3:exon8:c.T1357C:p.S453P	NM_002185	c.1357T->C	rs141919625	0.0007	0	0	0	0	0	0.0042
chr1	193104708	C	A	CDC73:uc001gtb.3:exon5:c.C412A:p.P138T	NM_024529	c.412C->A	.	0.0007	0	0	0	0.0081	0	0
chr1	193111055	TAT	GAA	CDC73:uc001gtb.3:exon7:c.588_590GAA	NM_024529	c.588TAT->GAA	.	0.0008	0.0116	0	0	0	0	0
chr1	193181602	C	A	CDC73:uc001gtb.3:exon13:c.C1149A:p.D383E	NM_024529	c.1149C->A	.	0.0007	0	0	0	0	0	0.0043
chr17	17118598	C	T	FLCN:uc002gra.4:exon12:c.G1333A:p.A445T	NM_144997	c.1333G->A	rs41419545	0.0022	0	0	0.01	0	0.0015	0.0042
chr17	17119711	G	A	FLCN:uc002gra.4:exon11:c.C1283T:p.P428L	NM_144997	c.1283C->T	rs199889477	0.0007	0	0	0	0	0.0015	0
chr17	17119796	C	T	FLCN:uc002gra.4:exon11:c.G1198A:p.V400I	NM_144997	c.1198G->A	.	0.0007	0	0	0.01	0	0	0
chr17	17122346	C	T	FLCN:uc002gra.4:exon9:c.G1049A:p.R350Q	NM_144997	c.1049G->A	rs190786280	0.0007	0	0	0	0	0.0015	0
chr17	17122436	C	T	FLCN:uc002gra.4:exon9:c.G959A:p.R320Q	NM_144997	c.959G->A	rs143483053	0.0007	0	0	0	0	0.0015	0
chr17	17124730	G	A	FLCN:uc002grb.4:exon8:c.C992T:p.T331M	NM_144606	c.992C->T	rs149863088	0.0007	0.0116	0	0	0	0	0
chr17	17124751	G	A	FLCN:uc002grb.4:exon8:c.C971T:p.A324V	NM_144606	c.971C->T	.	0.0015	0	0	0	0.0161	0	0
chr17	17124804	C	T	FLCN:uc002grb.4:exon8:c.G918A:p.W306X	NM_144606	c.918G->A	rs142934950	0.0007	0	0	0	0	0	0.0042
chr17	17124815	C	T	FLCN:uc002grb.4:exon8:c.G907A:p.G303R	NM_144606	c.907G->A	rs3744124	0.0728	0.0814	0.0652	0.15	0.1452	0.0545	0.0466
chr17	17124835	A	T	FLCN:uc002grb.4:exon8:c.T887A:p.L296Q	NM_144606	c.887T->A	rs116643153	0.0007	0.0116	0	0	0	0	0
chr17	17125879	G	A	FLCN:uc002gra.4:exon7:c.C715T:p.R239C,FLCN:uc002grb.4:exon7:c.C715T:p.R239C	NM_144606	c.715C->T	rs78683075	0.0015	0	0	0	0	0.0015	0.0042
chr17	17127262	C	T	FLCN:uc002gra.4:exon6:c.G592A:p.D198N,FLCN:uc002grb.4:exon6:c.G592A:p.D198N	NM_144606	c.592G->A	rs200168437	0.0007	0	0	0	0	0.0015	0
chr17	17127352	G	A	FLCN:uc002gra.4:exon6:c.C502T:p.R168C,FLCN:uc002grb.4:exon6:c.C502T:p.R168C	NM_144606	c.502C->T	.	0.0007	0	0	0	0	0.0015	0
chr17	17129431	A	G	FLCN:uc002grc.2:exon5:c.T455C:p.L152P	AK127912	c.455T->C	rs41525346	0.0764	0.0116	0.0652	0.1	0.0081	0.0906	0.0975
chr17	17129435	C	A	FLCN:uc002grc.2:exon5:c.G451T:p.A151S	AK127912	c.451G->T	.	0.0007	0	0	0	0	0.0015	0
chr17	17129618	C	A	FLCN:uc002gra.4:exon5:c.G268T:p.A90S,FLCN:uc002grb.4:exon5:c.G268T:p.A90S,FLCN:uc002grc.2:exon5:c.G268T:p.A90S	NM_144606	c.268G->T	rs141140415	0.0007	0	0	0	0	0.0015	0
chr17	17131250	T	C	FLCN:uc002gra.4:exon4:c.A202G:p.S68G,FLCN:uc002grb.4:exon4:c.A202G:p.S68G,FLCN:uc002grc.2:exon4:c.A202G:p.S68G	NM_144606	c.202A->G	.	0.0007	0	0	0	0	0	0.0042
chr17	17131318	G	C	FLCN:uc002gra.4:exon4:c.C134G:p.A45G,FLCN:uc002grb.4:exon4:c.C134G:p.A45G,FLCN:uc002grc.2:exon4:c.C134G:p.A45G	NM_144606	c.134C->G	.	0.0007	0	0	0	0	0	0.0042
chr17	17131357	C	T	FLCN:uc002gra.4:exon4:c.G95A:p.G32E,FLCN:uc002grb.4:exon4:c.G95A:p.G32E,FLCN:uc002grc.2:exon4:c.G95A:p.G32E	NM_144606	c.95G->A	.	0.0007	0	0	0.01	0	0	0
chr16	11348706	C	G	SOCS1:uc021tcz.1:exon1:c.G630C:p.Q210H,SOCS1:uc002dar.1:exon2:c.G630C:p.Q210H	CCDS10546	c.630G->C	rs11549428	0.0074	0	0	0	0	0.0152	0
chr16	11348938	C	G	SOCS1:uc021tcz.1:exon1:c.G398C:p.G133A,SOCS1:uc002dar.1:exon2:c.G398C:p.G133A	CCDS10546	c.398G->C	.	0.0008	0	0	0	0	0	0
chr16	11349187	GGGGCC	-	SOCS1:uc021tcz.1:exon1:c.144_149del:p.48_50del,SOCS1:uc002dar.1:exon2:c.144_149del:p.48_50del	CCDS10546	c.149GGCCCC->	.	0.0008	0	0	0	0	0.0017	0
chr16	11349196	-	CCGGGA	SOCS1:uc021tcz.1:exon1:c.139_140insTCCCGG:p.A47delinsVPA,SOCS1:uc002dar.1:exon2:c.139_140insTCCCGG:p.A47delinsVPA	CCDS10546	c.139->TCCCGG	.	0.0017	0	0	0	0	0.0017	0.0047
chr16	11349320	G	C	SOCS1:uc021tcz.1:exon1:c.C16G:p.Q6E,SOCS1:uc002dar.1:exon2:c.C16G:p.Q6E	CCDS10546	c.16C->G	.	0.0008	0	0	0	0	0.0016	0
chr10	3823727	C	T	KLF6:uc001ihb.2:exon2:c.G782A:p.R261K	AK293259	c.782G->A	.	0.0007	0	0.0109	0	0	0	0
chr10	3823772	G	A	KLF6:uc001ihb.2:exon2:c.C737T:p.A246V	AK293259	c.737C->T	rs186624120	0.0029	0.0349	0.0109	0	0	0	0
chr10	3823805	G	A	KLF6:uc001ihb.2:exon2:c.C704T:p.A235V	AK293259	c.704C->T	rs192712828	0.0007	0	0.0109	0	0	0	0
chr10	3824016	C	T	KLF6:uc001iha.3:exon2:c.G493A:p.V165M,KLF6:uc001ihb.2:exon2:c.G493A:p.V165M,KLF6:uc010qaj.2:exon2:c.G493A:p.V165M,KLF6:uc010qal.2:exon2:c.G493A:p.V165M	AK293259	c.493G->A	rs61731927	0.0051	0.0233	0.0109	0	0.0081	0	0.0127
chr10	3824081	G	A	KLF6:uc001iha.3:exon2:c.C428T:p.S143F,KLF6:uc001ihb.2:exon2:c.C428T:p.S143F,KLF6:uc010qaj.2:exon2:c.C428T:p.S143F,KLF6:uc010qal.2:exon2:c.C428T:p.S143F	AK293259	c.428C->T	rs200767950	0.0015	0	0	0.02	0	0	0
chr10	3824233	G	T	KLF6:uc001iha.3:exon2:c.C276A:p.S92R,KLF6:uc001ihb.2:exon2:c.C276A:p.S92R,KLF6:uc010qaj.2:exon2:c.C276A:p.S92R,KLF6:uc010qal.2:exon2:c.C276A:p.S92R	AK293259	c.276C->A	.	0.0007	0	0	0	0.0081	0	0
chr5	142254731	C	T	ARHGAP26:uc003lmt.3:exon3:c.C307T:p.R103W,ARHGAP26:uc003lmw.3:exon3:c.C307T:p.R103W,ARHGAP26:uc011dbj.2:exon3:c.C307T:p.R103W	AB463225	c.307C->T	.	0.0007	0	0	0	0	0.0015	0
chr5	142311690	T	C	ARHGAP26:uc003lmt.3:exon11:c.T1107C:p.P369P,ARHGAP26:uc003lmw.3:exon11:c.T1107C:p.P369P,ARHGAP26:uc011dbj.2:exon11:c.T1107C:p.P369P			rs139391817	0.0007	0	0.0109	0	0	0	0
chr5	142421415	T	GTGGGG	ARHGAP26:uc003lmt.3:exon14:c.1245_1245delinsGTGGGG,ARHGAP26:uc003lmw.3:exon14:c.1245_1245delinsGTGGGG,ARHGAP26:uc011dbj.2:exon14:c.1245_1245delinsGTGGGG	NM_015071	c.1245T->GTGGGG	.	0.0007	0	0	0	0	0.0015	0
chr5	142513608	A	G	ARHGAP26:uc003lmt.3:exon19:c.A1775G:p.K592R,ARHGAP26:uc003lmw.3:exon19:c.A1775G:p.K592R,ARHGAP26:uc011dbj.2:exon19:c.A1775G:p.K592R	AB463225	c.1775A->G	.	0.0007	0	0	0	0	0	0
chr5	142513662	C	T	ARHGAP26:uc003lmt.3:exon19:c.C1829T:p.T610I,ARHGAP26:uc003lmw.3:exon19:c.C1829T:p.T610I,ARHGAP26:uc011dbj.2:exon19:c.C1829T:p.T610I	AB463225	c.1829C->T	rs200573018	0.0007	0	0	0	0	0	0
chr5	142586942	A	G	ARHGAP26:uc011dbj.2:exon21:c.A2168G:p.H723R	NM_015071	c.2168A->G	.	0.0007	0	0	0.01	0	0	0
chr5	142593647	G	A	ARHGAP26:uc003lmw.3:exon21:c.G2074A:p.D692N,ARHGAP26:uc003lmt.3:exon22:c.G2185A:p.D729N,ARHGAP26:uc011dbj.2:exon22:c.G2350A:p.D784N	AB463225	c.2074G->A	.	0.0007	0	0.0109	0	0	0	0
chr18	48573454	A	G	SMAD4:uc010xdp.2:exon2:c.A38G:p.N13S	NM_005359	c.38A->G	.	0.0007	0	0	0	0.0081	0	0
chr18	48581261	C	T	SMAD4:uc002lfb.4:exon1:c.C100T:p.R34C,SMAD4:uc010xdp.2:exon5:c.C565T:p.R189C	NM_005359	c.565C->T	rs140743238	0.0007	0.0119	0	0	0	0	0
chr18	48584802	A	G	SMAD4:uc002lfb.4:exon3:c.A415G:p.M139V,SMAD4:uc010xdp.2:exon7:c.A880G:p.M294V	NM_005359	c.880A->G	rs7238500	0.0007	0.0116	0	0	0	0	0
chr18	48586278	A	G	SMAD4:uc002lfb.4:exon4:c.A482G:p.N161S,SMAD4:uc010xdp.2:exon8:c.A947G:p.N316S	NM_005359	c.947A->G	.	0.0007	0	0	0	0.0081	0	0
chr8	90955519	T	C	NBN:uc003yej.1:exon14:c.A2146G:p.N716D,NBN:uc011lgb.1:exon14:c.A2146G:p.N716D,NBN:uc003yei.1:exon15:c.A1900G:p.N634D	NM_002485	c.2146A->G	rs72563785	0.0044	0.0349	0.0109	0	0	0	0.0086
chr8	90965597	A	T	NBN:uc003yej.1:exon11:c.T1720A:p.L574I,NBN:uc011lgb.1:exon11:c.T1720A:p.L574I,NBN:uc003yei.1:exon12:c.T1474A:p.L492I	NM_002485	c.1720T->A	rs142334798	0.0007	0.0116	0	0	0	0	0
chr8	90965828	T	C	NBN:uc003yej.1:exon11:c.A1489G:p.T497A,NBN:uc011lgb.1:exon11:c.A1489G:p.T497A,NBN:uc003yei.1:exon12:c.A1243G:p.T415A	NM_002485	c.1489A->G	rs3026268	0.0029	0.0233	0.0109	0	0	0	0.0042
chr8	90965912	C	A	NBN:uc003yej.1:exon11:c.G1405T:p.D469Y,NBN:uc011lgb.1:exon11:c.G1405T:p.D469Y,NBN:uc003yei.1:exon12:c.G1159T:p.D387Y	NM_002485	c.1405G->T	rs148205441	0.0007	0.0116	0	0	0	0	0
chr8	90982616	T	C	NBN:uc003yej.1:exon7:c.A872G:p.Q291R,NBN:uc011lgb.1:exon7:c.A872G:p.Q291R,NBN:uc003yei.1:exon8:c.A626G:p.Q209R	NM_002485	c.872A->G	.	0.0007	0	0	0	0	0.0015	0
chr8	90982691	G	A	NBN:uc003yej.1:exon7:c.C797T:p.P266L,NBN:uc011lgb.1:exon7:c.C797T:p.P266L,NBN:uc003yei.1:exon8:c.C551T:p.P184L	NM_002485	c.797C->T	rs769420	0.0029	0.0349	0	0	0	0	0.0042
chr8	90982730	G	A	NBN:uc003yej.1:exon7:c.C758T:p.T253I,NBN:uc011lgb.1:exon7:c.C758T:p.T253I,NBN:uc003yei.1:exon8:c.C512T:p.T171I	NM_002485	c.758C->T	rs61754967	0.0022	0	0	0.03	0	0	0
chr8	90983460	G	A	NBN:uc003yej.1:exon6:c.C643T:p.R215W,NBN:uc011lgb.1:exon6:c.C643T:p.R215W,NBN:uc003yei.1:exon7:c.C397T:p.R133W	NM_002485	c.643C->T	rs34767364	0.0015	0	0	0	0	0.0015	0.0042
chr8	90983475	C	A	NBN:uc003yej.1:exon6:c.G628T:p.V210F,NBN:uc011lgb.1:exon6:c.G628T:p.V210F,NBN:uc003yei.1:exon7:c.G382T:p.V128F	NM_002485	c.628G->T	rs61754796	0.0007	0	0	0	0	0.0015	0
chr8	90990479	C	G	NBN:uc003yej.1:exon5:c.G553C:p.E185Q,NBN:uc011lgb.1:exon5:c.G553C:p.E185Q,NBN:uc003yei.1:exon6:c.G307C:p.E103Q	NM_002485	c.553G->C	rs1805794	0.3269	0.2558	0.2826	0.4536	0.5537	0.2768	0.3205
chr8	90990512	G	T	NBN:uc003yej.1:exon5:c.C520A:p.P174T,NBN:uc011lgb.1:exon5:c.C520A:p.P174T,NBN:uc003yei.1:exon6:c.C274A:p.P92T	BC040519	c.275GCC->GAC	.	0.0007	0	0	0	0	0	0.0043
chr8	90990521	T	C	NBN:uc003yej.1:exon5:c.A511G:p.I171V,NBN:uc011lgb.1:exon5:c.A511G:p.I171V,NBN:uc003yei.1:exon6:c.A265G:p.I89V	NM_002485	c.511A->G	rs61754966	0.0015	0	0	0	0	0.0031	0
chr8	90993017	T	C	NBN:uc003yej.1:exon4:c.A425G:p.N142S,NBN:uc011lgb.1:exon4:c.A425G:p.N142S,NBN:uc003yei.1:exon5:c.A179G:p.N60S	NM_002485	c.425A->G	rs769414	0.0022	0	0.0109	0	0	0	0.0085
chr8	90993123	T	C	.			.	0.0007	0.0116	0	0	0	0	0
chr8	90993640	C	T	NBN:uc003yej.1:exon3:c.G283A:p.D95N,NBN:uc011lgb.1:exon3:c.G283A:p.D95N,NBN:uc003yei.1:exon4:c.G37A:p.D13N	NM_002485	c.283G->A	rs61753720	0.0007	0	0	0	0	0.0015	0
chr9	98209213	C	T	PTCH1:uc010mrn.3:exon2:c.G701A:p.R234Q,PTCH1:uc004avk.4:exon23:c.G4325A:p.R1442Q,PTCH1:uc004avl.4:exon23:c.G3872A:p.R1291Q,PTCH1:uc004avm.4:exon23:c.G4322A:p.R1441Q,PTCH1:uc010mro.3:exon23:c.G3872A:p.R1291Q,PTCH1:uc010mrp.3:exon23:c.G3872A:p.R1291Q,PTCH1:uc010mrq.3:exon23:c.G3872A:p.R1291Q,PTCH1:uc010mrr.3:exon23:c.G4127A:p.R1376Q	NM_001083605	c.3872G->A	rs56023271	0.0007	0	0	0	0	0.0015	0
chr9	98209214	G	A	PTCH1:uc010mrn.3:exon2:c.C700T:p.R234W,PTCH1:uc004avk.4:exon23:c.C4324T:p.R1442W,PTCH1:uc004avl.4:exon23:c.C3871T:p.R1291W,PTCH1:uc004avm.4:exon23:c.C4321T:p.R1441W,PTCH1:uc010mro.3:exon23:c.C3871T:p.R1291W,PTCH1:uc010mrp.3:exon23:c.C3871T:p.R1291W,PTCH1:uc010mrq.3:exon23:c.C3871T:p.R1291W,PTCH1:uc010mrr.3:exon23:c.C4126T:p.R1376W	NM_001083605	c.3871C->T	rs143464326	0.0015	0	0	0	0	0.003	0
chr9	98209235	C	T	PTCH1:uc010mrn.3:exon2:c.G679A:p.V227M,PTCH1:uc004avk.4:exon23:c.G4303A:p.V1435M,PTCH1:uc004avl.4:exon23:c.G3850A:p.V1284M,PTCH1:uc004avm.4:exon23:c.G4300A:p.V1434M,PTCH1:uc010mro.3:exon23:c.G3850A:p.V1284M,PTCH1:uc010mrp.3:exon23:c.G3850A:p.V1284M,PTCH1:uc010mrq.3:exon23:c.G3850A:p.V1284M,PTCH1:uc010mrr.3:exon23:c.G4105A:p.V1369M	NM_001083605	c.3850G->A	.	0.0007	0	0	0	0	0.0015	0
chr9	98209264	G	A	PTCH1:uc010mrn.3:exon2:c.C650T:p.S217L,PTCH1:uc004avk.4:exon23:c.C4274T:p.S1425L,PTCH1:uc004avl.4:exon23:c.C3821T:p.S1274L,PTCH1:uc004avm.4:exon23:c.C4271T:p.S1424L,PTCH1:uc010mro.3:exon23:c.C3821T:p.S1274L,PTCH1:uc010mrp.3:exon23:c.C3821T:p.S1274L,PTCH1:uc010mrq.3:exon23:c.C3821T:p.S1274L,PTCH1:uc010mrr.3:exon23:c.C4076T:p.S1359L	NM_001083605	c.3821C->T	.	0.0007	0	0	0.01	0	0	0
chr9	98209319	C	T	PTCH1:uc010mrn.3:exon2:c.G595A:p.G199S,PTCH1:uc004avk.4:exon23:c.G4219A:p.G1407S,PTCH1:uc004avl.4:exon23:c.G3766A:p.G1256S,PTCH1:uc004avm.4:exon23:c.G4216A:p.G1406S,PTCH1:uc010mro.3:exon23:c.G3766A:p.G1256S,PTCH1:uc010mrp.3:exon23:c.G3766A:p.G1256S,PTCH1:uc010mrq.3:exon23:c.G3766A:p.G1256S,PTCH1:uc010mrr.3:exon23:c.G4021A:p.G1341S	NM_001083605	c.3766G->A	rs56161606	0.0007	0	0.0109	0	0	0	0
chr9	98209376	C	T	PTCH1:uc010mrn.3:exon2:c.G538A:p.G180R,PTCH1:uc004avk.4:exon23:c.G4162A:p.G1388R,PTCH1:uc004avl.4:exon23:c.G3709A:p.G1237R,PTCH1:uc004avm.4:exon23:c.G4159A:p.G1387R,PTCH1:uc010mro.3:exon23:c.G3709A:p.G1237R,PTCH1:uc010mrp.3:exon23:c.G3709A:p.G1237R,PTCH1:uc010mrq.3:exon23:c.G3709A:p.G1237R,PTCH1:uc010mrr.3:exon23:c.G3964A:p.G1322R	NM_001083605	c.3709G->A	.	0.0007	0	0	0	0	0.0015	0
chr9	98209594	G	A	PTCH1:uc010mrn.3:exon2:c.C320T:p.P107L,PTCH1:uc004avk.4:exon23:c.C3944T:p.P1315L,PTCH1:uc004avl.4:exon23:c.C3491T:p.P1164L,PTCH1:uc004avm.4:exon23:c.C3941T:p.P1314L,PTCH1:uc010mro.3:exon23:c.C3491T:p.P1164L,PTCH1:uc010mrp.3:exon23:c.C3491T:p.P1164L,PTCH1:uc010mrq.3:exon23:c.C3491T:p.P1164L,PTCH1:uc010mrr.3:exon23:c.C3746T:p.P1249L	NM_001083605	c.3491C->T	rs357564	0.3902	0.2262	0.2609	0.45	0.6393	0.3657	0.4316
chr9	98209598	G	A	PTCH1:uc010mrn.3:exon2:c.C316T:p.P106S,PTCH1:uc004avk.4:exon23:c.C3940T:p.P1314S,PTCH1:uc004avl.4:exon23:c.C3487T:p.P1163S,PTCH1:uc004avm.4:exon23:c.C3937T:p.P1313S,PTCH1:uc010mro.3:exon23:c.C3487T:p.P1163S,PTCH1:uc010mrp.3:exon23:c.C3487T:p.P1163S,PTCH1:uc010mrq.3:exon23:c.C3487T:p.P1163S,PTCH1:uc010mrr.3:exon23:c.C3742T:p.P1248S	NM_001083605	c.3487C->T	.	0.0022	0	0	0.02	0.0081	0	0
chr9	98209693	G	A	PTCH1:uc010mrn.3:exon2:c.C221T:p.P74L,PTCH1:uc004avk.4:exon23:c.C3845T:p.P1282L,PTCH1:uc004avl.4:exon23:c.C3392T:p.P1131L,PTCH1:uc004avm.4:exon23:c.C3842T:p.P1281L,PTCH1:uc010mro.3:exon23:c.C3392T:p.P1131L,PTCH1:uc010mrp.3:exon23:c.C3392T:p.P1131L,PTCH1:uc010mrq.3:exon23:c.C3392T:p.P1131L,PTCH1:uc010mrr.3:exon23:c.C3647T:p.P1216L	NM_001083605	c.3392C->T	rs2227968	0.0051	0.0581	0.0109	0	0	0	0.0042
chr9	98211389	C	T	PTCH1:uc010mrn.3:exon1:c.G142A:p.V48M,PTCH1:uc004avk.4:exon22:c.G3766A:p.V1256M,PTCH1:uc004avl.4:exon22:c.G3313A:p.V1105M,PTCH1:uc004avm.4:exon22:c.G3763A:p.V1255M,PTCH1:uc010mro.3:exon22:c.G3313A:p.V1105M,PTCH1:uc010mrp.3:exon22:c.G3313A:p.V1105M,PTCH1:uc010mrq.3:exon22:c.G3313A:p.V1105M,PTCH1:uc010mrr.3:exon22:c.G3568A:p.V1190M	NM_001083605	c.3313G->A	rs150850039	0.0007	0	0	0	0	0	0.0042
chr9	98211538	C	T	PTCH1:uc004avk.4:exon22:c.G3617A:p.R1206H,PTCH1:uc004avl.4:exon22:c.G3164A:p.R1055H,PTCH1:uc004avm.4:exon22:c.G3614A:p.R1205H,PTCH1:uc010mro.3:exon22:c.G3164A:p.R1055H,PTCH1:uc010mrp.3:exon22:c.G3164A:p.R1055H,PTCH1:uc010mrq.3:exon22:c.G3164A:p.R1055H,PTCH1:uc010mrr.3:exon22:c.G3419A:p.R1140H	NM_001083605	c.3164G->A	.	0.0007	0	0	0	0.0081	0	0
chr9	98211572	T	A	PTCH1:uc004avk.4:exon22:c.A3583T:p.T1195S,PTCH1:uc004avl.4:exon22:c.A3130T:p.T1044S,PTCH1:uc004avm.4:exon22:c.A3580T:p.T1194S,PTCH1:uc010mro.3:exon22:c.A3130T:p.T1044S,PTCH1:uc010mrp.3:exon22:c.A3130T:p.T1044S,PTCH1:uc010mrq.3:exon22:c.A3130T:p.T1044S,PTCH1:uc010mrr.3:exon22:c.A3385T:p.T1129S	NM_001083605	c.3130A->T	rs2236405	0.0389	0.1163	0.087	0.03	0.0887	0.0166	0.0339
chr9	98212185	C	T	PTCH1:uc004avk.4:exon21:c.G3487A:p.G1163S,PTCH1:uc004avl.4:exon21:c.G3034A:p.G1012S,PTCH1:uc004avm.4:exon21:c.G3484A:p.G1162S,PTCH1:uc010mro.3:exon21:c.G3034A:p.G1012S,PTCH1:uc010mrp.3:exon21:c.G3034A:p.G1012S,PTCH1:uc010mrq.3:exon21:c.G3034A:p.G1012S,PTCH1:uc010mrr.3:exon21:c.G3289A:p.G1097S	NM_001083605	c.3034G->A	rs113663584	0.0007	0	0	0	0	0.0015	0
chr9	98215833	C	T	PTCH1:uc004avk.4:exon20:c.G3376A:p.V1126I,PTCH1:uc004avl.4:exon20:c.G2923A:p.V975I,PTCH1:uc004avm.4:exon20:c.G3373A:p.V1125I,PTCH1:uc010mro.3:exon20:c.G2923A:p.V975I,PTCH1:uc010mrp.3:exon20:c.G2923A:p.V975I,PTCH1:uc010mrq.3:exon20:c.G2923A:p.V975I,PTCH1:uc010mrr.3:exon20:c.G3178A:p.V1060I	NM_001083605	c.2923G->A	rs147025073	0.0007	0	0	0	0	0.0015	0
chr9	98218623	C	T	PTCH1:uc004avk.4:exon19:c.G3241A:p.V1081M,PTCH1:uc004avl.4:exon19:c.G2788A:p.V930M,PTCH1:uc004avm.4:exon19:c.G3238A:p.V1080M,PTCH1:uc010mro.3:exon19:c.G2788A:p.V930M,PTCH1:uc010mrp.3:exon19:c.G2788A:p.V930M,PTCH1:uc010mrq.3:exon19:c.G2788A:p.V930M,PTCH1:uc010mrr.3:exon19:c.G3043A:p.V1015M	NM_001083605	c.2788G->A	.	0.0007	0	0	0	0	0	0.0042
chr9	98220308	G	A	PTCH1:uc004avk.4:exon18:c.C3155T:p.T1052M,PTCH1:uc004avl.4:exon18:c.C2702T:p.T901M,PTCH1:uc004avm.4:exon18:c.C3152T:p.T1051M,PTCH1:uc010mro.3:exon18:c.C2702T:p.T901M,PTCH1:uc010mrp.3:exon18:c.C2702T:p.T901M,PTCH1:uc010mrq.3:exon18:c.C2702T:p.T901M,PTCH1:uc010mrr.3:exon18:c.C2957T:p.T986M	NM_001083605	c.2702C->T	rs138911275	0.0007	0	0.0109	0	0	0	0
chr9	98229400	T	C	PTCH1:uc004avk.4:exon15:c.A2558G:p.Q853R,PTCH1:uc004avl.4:exon15:c.A2105G:p.Q702R,PTCH1:uc004avm.4:exon15:c.A2555G:p.Q852R,PTCH1:uc010mro.3:exon15:c.A2105G:p.Q702R,PTCH1:uc010mrp.3:exon15:c.A2105G:p.Q702R,PTCH1:uc010mrq.3:exon15:c.A2105G:p.Q702R,PTCH1:uc010mrr.3:exon15:c.A2360G:p.Q787R	NM_001083605	c.2105A->G	.	0.0007	0	0	0	0	0.0015	0
chr9	98229479	T	C	PTCH1:uc004avk.4:exon15:c.A2479G:p.S827G,PTCH1:uc004avl.4:exon15:c.A2026G:p.S676G,PTCH1:uc004avm.4:exon15:c.A2476G:p.S826G,PTCH1:uc010mro.3:exon15:c.A2026G:p.S676G,PTCH1:uc010mrp.3:exon15:c.A2026G:p.S676G,PTCH1:uc010mrq.3:exon15:c.A2026G:p.S676G,PTCH1:uc010mrr.3:exon15:c.A2281G:p.S761G	NM_001083605	c.2026A->G	rs199476092	0.0015	0	0	0	0.0081	0	0
chr9	98231061	G	A	PTCH1:uc010mrs.1:exon8:c.C1226T:p.A409V,PTCH1:uc004avk.4:exon14:c.C2222T:p.A741V,PTCH1:uc004avl.4:exon14:c.C1769T:p.A590V,PTCH1:uc004avm.4:exon14:c.C2219T:p.A740V,PTCH1:uc010mro.3:exon14:c.C1769T:p.A590V,PTCH1:uc010mrp.3:exon14:c.C1769T:p.A590V,PTCH1:uc010mrq.3:exon14:c.C1769T:p.A590V,PTCH1:uc010mrr.3:exon14:c.C2024T:p.A675V	NM_001083605	c.1769C->T	rs138482490	0.0015	0	0	0	0.0161	0	0
chr9	98231100	G	A	PTCH1:uc010mrs.1:exon8:c.C1187T:p.T396M,PTCH1:uc004avk.4:exon14:c.C2183T:p.T728M,PTCH1:uc004avl.4:exon14:c.C1730T:p.T577M,PTCH1:uc004avm.4:exon14:c.C2180T:p.T727M,PTCH1:uc010mro.3:exon14:c.C1730T:p.T577M,PTCH1:uc010mrp.3:exon14:c.C1730T:p.T577M,PTCH1:uc010mrq.3:exon14:c.C1730T:p.T577M,PTCH1:uc010mrr.3:exon14:c.C1985T:p.T662M	NM_001083605	c.1730C->T	rs115556836	0.0037	0.0233	0.0217	0	0	0	0.0042
chr9	98231110	G	A	PTCH1:uc010mrs.1:exon8:c.C1177T:p.P393S,PTCH1:uc004avk.4:exon14:c.C2173T:p.P725S,PTCH1:uc004avl.4:exon14:c.C1720T:p.P574S,PTCH1:uc004avm.4:exon14:c.C2170T:p.P724S,PTCH1:uc010mro.3:exon14:c.C1720T:p.P574S,PTCH1:uc010mrp.3:exon14:c.C1720T:p.P574S,PTCH1:uc010mrq.3:exon14:c.C1720T:p.P574S,PTCH1:uc010mrr.3:exon14:c.C1975T:p.P659S	NM_001083605	c.1720C->T	rs149258400	0.0007	0	0	0	0	0	0.0042
chr9	98240378	C	T	PTCH1:uc010mrs.1:exon4:c.G466A:p.D156N,PTCH1:uc004avk.4:exon9:c.G1306A:p.D436N,PTCH1:uc004avl.4:exon9:c.G853A:p.D285N,PTCH1:uc004avm.4:exon9:c.G1303A:p.D435N,PTCH1:uc010mro.3:exon9:c.G853A:p.D285N,PTCH1:uc010mrp.3:exon9:c.G853A:p.D285N,PTCH1:uc010mrq.3:exon9:c.G853A:p.D285N,PTCH1:uc010mrr.3:exon9:c.G1108A:p.D370N	NM_001083605	c.853G->A	rs142274954	0.0007	0	0	0	0	0	0
chr9	98240437	G	C	PTCH1:uc010mrs.1:exon4:c.C407G:p.T136S,PTCH1:uc004avk.4:exon9:c.C1247G:p.T416S,PTCH1:uc004avl.4:exon9:c.C794G:p.T265S,PTCH1:uc004avm.4:exon9:c.C1244G:p.T415S,PTCH1:uc010mro.3:exon9:c.C794G:p.T265S,PTCH1:uc010mrp.3:exon9:c.C794G:p.T265S,PTCH1:uc010mrq.3:exon9:c.C794G:p.T265S,PTCH1:uc010mrr.3:exon9:c.C1049G:p.T350S	NM_001083605	c.794C->G	rs201174718	0.0007	0	0	0	0.0081	0	0
chr9	98248031	C	T	PTCH1:uc004avk.4:exon3:c.G520A:p.A174T,PTCH1:uc004avl.4:exon3:c.G67A:p.A23T,PTCH1:uc004avm.4:exon3:c.G517A:p.A173T,PTCH1:uc004avo.2:exon3:c.G322A:p.A108T,PTCH1:uc010mro.3:exon3:c.G67A:p.A23T,PTCH1:uc010mrp.3:exon3:c.G67A:p.A23T,PTCH1:uc010mrq.3:exon3:c.G67A:p.A23T,PTCH1:uc010mrr.3:exon3:c.G322A:p.A108T	NM_001083605	c.67G->A	.	0.0007	0	0	0	0	0	0.0042
chr9	98268871	G	A	PTCH1:uc004avk.4:exon2:c.C212T:p.T71I,PTCH1:uc004avm.4:exon2:c.C209T:p.T70I,PTCH1:uc004avo.2:exon2:c.C14T:p.T5I,PTCH1:uc010mrr.3:exon2:c.C14T:p.T5I	NM_001083603	c.209C->T	.	0.0007	0	0	0	0.0081	0	0
chr9	98270505	G	A	PTCH1:uc004avk.4:exon1:c.C139T:p.R47W	NM_000264	c.139C->T	rs138729094	0.0008	0	0	0	0	0.0016	0
chr9	98270540	C	T	PTCH1:uc004avk.4:exon1:c.G104A:p.R35Q	NM_000264	c.104G->A	.	0.0008	0	0	0	0	0.0017	0
chr9	98278940	C	G	PTCH1:uc004avm.4:exon1:c.G163C:p.D55H	NM_001083603	c.163G->C	rs73527759	0.0111	0.119	0.0435	0	0	0	0.0044
chr9	98278972	T	C	PTCH1:uc004avm.4:exon1:c.A131G:p.E44G	NM_001083603	c.131GAGA->GAGG	rs202111971	0.0061	0.0595	0	0	0.0085	0	0.0044
chr12	121416644	G	A	HNF1A:uc001tze.2:exon1:c.G73A:p.A25T,HNF1A:uc001tzf.3:exon1:c.G73A:p.A25T,HNF1A:uc001tzg.3:exon1:c.G73A:p.A25T,HNF1A:uc010szn.2:exon1:c.G73A:p.A25T,HNF1A:uc021rfa.1:exon1:c.G73A:p.A25T	X71346	c.73G->A	.	0.0007	0	0	0	0	0.0015	0
chr12	121416650	A	C	HNF1A:uc001tze.2:exon1:c.A79C:p.I27L,HNF1A:uc001tzf.3:exon1:c.A79C:p.I27L,HNF1A:uc001tzg.3:exon1:c.A79C:p.I27L,HNF1A:uc010szn.2:exon1:c.A79C:p.I27L,HNF1A:uc021rfa.1:exon1:c.A79C:p.I27L	X71346	c.79A->C	rs1169288	0.3137	0.0814	0.25	0.398	0.371	0.3251	0.3114
chr12	121416726	GC	CT	HNF1A:uc001tze.2:exon1:c.155_156CT,HNF1A:uc001tzf.3:exon1:c.155_156CT,HNF1A:uc001tzg.3:exon1:c.155_156CT,HNF1A:uc010szn.2:exon1:c.155_156CT,HNF1A:uc021rfa.1:exon1:c.155_156CT	X71346	c.155GC->CT	.	0.0007	0.0116	0	0	0	0	0
chr12	121416781	C	T	HNF1A:uc021rfb.1:exon1:c.C26T:p.P9L	HM449089	c.26C->T	rs146686581	0.0007	0.0116	0	0	0	0	0
chr12	121416796	C	T	HNF1A:uc021rfb.1:exon1:c.C41T:p.T14M	HM449089	c.41C->T	rs202180554	0.0007	0	0	0	0	0	0.0042
chr12	121416823	C	T	HNF1A:uc021rfb.1:exon1:c.C68T:p.P23L	HM449089	c.68C->T	rs78772552	0.0029	0.0233	0.0109	0	0	0.0015	0
chr12	121416864	C	T	HNF1A:uc001tze.2:exon1:c.C293T:p.A98V,HNF1A:uc001tzf.3:exon1:c.C293T:p.A98V,HNF1A:uc001tzg.3:exon1:c.C293T:p.A98V,HNF1A:uc010szn.2:exon1:c.C293T:p.A98V,HNF1A:uc021rfa.1:exon1:c.C293T:p.A98V,HNF1A:uc021rfb.1:exon1:c.C109T:p.P37S	X71346	c.293C->T	rs1800574	0.022	0	0.0109	0.12	0	0.0227	0.0042
chr12	121426650	G	A	HNF1A:uc001tze.2:exon2:c.G341A:p.R114H,HNF1A:uc001tzf.3:exon2:c.G341A:p.R114H,HNF1A:uc001tzg.3:exon2:c.G341A:p.R114H,HNF1A:uc010szn.2:exon2:c.G341A:p.R114H,HNF1A:uc021rfa.1:exon2:c.G341A:p.R114H	X71346	c.341G->A	rs139016696	0.0007	0	0	0	0	0	0.0042
chr12	121431353	T	C	HNF1A:uc021rfb.1:exon2:c.T173C:p.I58T,HNF1A:uc001tze.2:exon3:c.T557C:p.I186T,HNF1A:uc001tzf.3:exon3:c.T557C:p.I186T,HNF1A:uc001tzg.3:exon3:c.T557C:p.I186T,HNF1A:uc010szn.2:exon3:c.T557C:p.I186T,HNF1A:uc021rfa.1:exon3:c.T557C:p.I186T	X71346	c.557T->C	.	0.0007	0	0	0	0	0.0015	0
chr12	121431969	C	T	HNF1A:uc021rfb.1:exon3:c.C332T:p.A111V,HNF1A:uc001tze.2:exon4:c.C716T:p.A239V,HNF1A:uc001tzf.3:exon4:c.C716T:p.A239V,HNF1A:uc001tzg.3:exon4:c.C716T:p.A239V,HNF1A:uc010szn.2:exon4:c.C716T:p.A239V,HNF1A:uc021rfa.1:exon4:c.C716T:p.A239V	X71346	c.716C->T	.	0.0015	0	0	0	0	0	0.0085
chr12	121434074	A	G	HNF1A:uc021rfb.1:exon4:c.A581G:p.Y194C,HNF1A:uc001tze.2:exon5:c.A965G:p.Y322C,HNF1A:uc001tzf.3:exon5:c.A965G:p.Y322C,HNF1A:uc001tzg.3:exon5:c.A965G:p.Y322C,HNF1A:uc010szn.2:exon5:c.A965G:p.Y322C,HNF1A:uc021rfa.1:exon5:c.A965G:p.Y322C	X71346	c.965A->G	rs140491072	0.0007	0	0.0109	0	0	0	0
chr12	121434401	T	G	HNF1A:uc021rfb.1:exon5:c.T781G:p.L261V,HNF1A:uc001tze.2:exon6:c.T1165G:p.L389V,HNF1A:uc001tzf.3:exon6:c.T1165G:p.L389V,HNF1A:uc001tzg.3:exon6:c.T1165G:p.L389V,HNF1A:uc010szn.2:exon6:c.T1165G:p.L389V,HNF1A:uc021rfa.1:exon6:c.T1165G:p.L389V	X71346	c.1165T->G	rs115080759	0.0022	0.0116	0.0109	0	0	0.0015	0
chr12	121434597	C	T	HNF1A:uc001tze.2:exon6:c.C1361T:p.P454L	HM116552	c.1361C->T	rs56031130	0.0007	0	0	0	0	0	0.0042
chr12	121434634	-	TCATTCAT	HNF1A:uc001tze.2:exon6:c.1398_1399insTCATTCAT:p.H466fs	HM116552	c.1395TCAT->TCATTCATTCAT	rs55853809	0.764	0.4762	0.6353	0.8261	0.7876	0.7843	0.8221
chr12	121434630	-	TCAT	HNF1A:uc001tze.2:exon6:c.1394_1395insTCAT:p.T465fs	HM116552	c.1395TCAT->TCATTCAT	.	0.0142	0	0	0	0	0.0178	0.0337
chr12	121434634	-	TCATTCATTCAT	HNF1A:uc001tze.2:exon6:c.1398_1399insTCATTCATTCAT:p.H466delinsHSFIH	HM116552	c.1395TCAT->TCATTCATTCATTCAT	.	0.0017	0	0	0	0.0088	0.0018	0
chr12	121434725	-	A	HNF1A:uc001tze.2:exon6:c.1489_1490insA:p.Q497fs	HM116552	c.1490->A	rs201039488	0.0007	0	0	0	0	0.0015	0
chr12	121434732	T	A	HNF1A:uc001tze.2:exon6:c.T1496A:p.L499H	HM116552	c.1496T->A	rs184963118	0.0015	0.0233	0	0	0	0	0
chr12	121434783	G	A	HNF1A:uc001tze.2:exon6:c.G1547A:p.W516X	HM116552	c.1547G->A	.	0.0007	0	0	0.01	0	0	0
chr12	121434792	G	A	HNF1A:uc001tze.2:exon6:c.G1556A:p.R519K	HM116552	c.1556G->A	.	0.0007	0	0	0	0	0	0.0042
chr12	121435427	G	A	HNF1A:uc021rey.1:exon2:c.G107A:p.S36N,HNF1A:uc021rez.1:exon2:c.G206A:p.S69N,HNF1A:uc021rex.1:exon3:c.G248A:p.S83N,HNF1A:uc021rfb.1:exon6:c.G1076A:p.S359N,HNF1A:uc001tzf.3:exon7:c.G1460A:p.S487N,HNF1A:uc001tzg.3:exon7:c.G1460A:p.S487N,HNF1A:uc010szn.2:exon7:c.G1460A:p.S487N,HNF1A:uc021rfa.1:exon7:c.G1460A:p.S487N	NM_000545	c.1460GC->AC	rs2464196	0.3139	0.0833	0.2609	0.4	0.4516	0.3064	0.3093
chr12	121435475	G	A	HNF1A:uc021rey.1:exon2:c.G155A:p.R52H,HNF1A:uc021rez.1:exon2:c.G254A:p.R85H,HNF1A:uc021rex.1:exon3:c.G296A:p.R99H,HNF1A:uc001tzf.3:exon7:c.G1508A:p.R503H	HM116563	c.296G->A	rs2464195	0.3618	0.1047	0.2826	0.54	0.4597	0.3561	0.3517
chr12	121437215	C	T	HNF1A:uc021rfa.1:exon8:c.C1646T:p.P549L	HM449088	c.1646C->T	rs201167179	0.0007	0	0	0	0	0.0015	0
chr12	121437221	T	C	HNF1A:uc021rfa.1:exon8:c.T1652C:p.L551S	HM449088	c.1652T->C	rs1169304	0.8154	0.5581	0.7283	0.83	0.8145	0.8321	0.8809
chr12	121437256	C	T	HNF1A:uc021rfa.1:exon8:c.C1687T:p.R563W	HM449088	c.1687C->T	.	0.0015	0	0	0.02	0	0	0
chr12	121437257	G	A	HNF1A:uc021rfa.1:exon8:c.G1688A:p.R563Q	HM449088	c.1688G->A	.	0.0007	0	0	0	0	0.0015	0
chr12	121437382	A	G	HNF1A:uc021rfa.1:exon8:c.A1813G:p.S605G,HNF1A:uc021rfb.1:exon8:c.A1336G:p.S446G,HNF1A:uc001tzg.3:exon9:c.A1720G:p.S574G,HNF1A:uc010szn.2:exon9:c.A1741G:p.S581G	BC143483	c.1725CAGCCAGGACCCTGCCAGCATCCAGCACCTGCAG->CAGCCAGGACCCTGCCGGCATCCAGCACCTGCAG	rs1169305	0.9923	0.9259	0.9878	1	1	0.9984	0.9909
chr12	121437382	AGCATCCAGC	GGCATCCAGG	HNF1A:uc021rfa.1:exon8:c.1813_1822GGCATCCAGG,HNF1A:uc021rfb.1:exon8:c.1336_1345GGCATCCAGG,HNF1A:uc001tzg.3:exon9:c.1720_1729GGCATCCAGG,HNF1A:uc010szn.2:exon9:c.1741_1750GGCATCCAGG	NM_000545	c.1704CAGCCAGGACCCTGCCAGCATCCAGCACCTGCAG->CAGCCAGGACCCTGCCGGCATCCAGGACCTGCAG	.	0.0008	0	0.0122	0	0	0	0
chr12	121437382	AGCATCCAGCACCT	GGCATCCAGCACC	HNF1A:uc021rfa.1:exon8:c.1813_1826GGCATCCAGCACC,HNF1A:uc021rfb.1:exon8:c.1336_1349GGCATCCAGCACC,HNF1A:uc001tzg.3:exon9:c.1720_1733GGCATCCAGCACC,HNF1A:uc010szn.2:exon9:c.1741_1754GGCATCCAGCACC	HM449089	c.1320CAGCCAGGACCCTGCCAGCATCCAGCACCTGCAG->CAGCCAGGACCCTGCCGGCATCCAGCACCGCAG	.	0.0008	0	0	0	0	0.0016	0
chr12	121438953	C	G	HNF1A:uc021rfa.1:exon9:c.C1947G:p.I649M,HNF1A:uc021rfb.1:exon9:c.C1470G:p.I490M,HNF1A:uc001tzg.3:exon10:c.C1854G:p.I618M,HNF1A:uc010szn.2:exon10:c.C1875G:p.I625M	BC143483	c.1875C->G	rs193922591	0.0007	0	0	0	0.0081	0	0
chr12	121438995	A	G	HNF1A:uc021rfa.1:exon9:c.A1989G:p.X663X,HNF1A:uc021rfb.1:exon9:c.A1512G:p.X504X,HNF1A:uc001tzg.3:exon10:c.A1896G:p.X632X,HNF1A:uc010szn.2:exon10:c.A1917G:p.X639X			.	0.0007	0	0	0	0	0.0015	0
chr10	90762801	G	A	FAS:uc001kfr.3:exon2:c.G46A:p.A16T,FAS:uc001kfs.3:exon2:c.G46A:p.A16T,FAS:uc001kft.3:exon2:c.G46A:p.A16T,FAS:uc001kfw.3:exon2:c.G46A:p.A16T	NM_152872	c.46G->A	rs3218619	0.014	0.1163	0.0543	0	0	0	0.0085
chr10	90768676	C	T	FAS:uc001kfr.3:exon4:c.C365T:p.T122I,FAS:uc001kfs.3:exon4:c.C365T:p.T122I,FAS:uc001kft.3:exon4:c.C365T:p.T122I	NM_152872	c.365C->T	rs3218614	0.0029	0.0233	0.0217	0	0	0	0
chr10	90768743	C	A	FAS:uc001kfr.3:exon4:c.C432A:p.D144E,FAS:uc001kfs.3:exon4:c.C432A:p.D144E,FAS:uc001kft.3:exon4:c.C432A:p.D144E	NM_152872	c.432C->A	.	0.0007	0	0	0	0.0081	0	0
chr10	90771767	G	A	FAS:uc001kft.3:exon6:c.G517A:p.E173K,FAS:uc001kfr.3:exon7:c.G580A:p.E194K,FAS:uc001kfs.3:exon7:c.G580A:p.E194K	NM_152872	c.580G->A	rs56006128	0.0015	0	0	0	0	0.0015	0.0042
chr10	90773955	T	G	FAS:uc001kft.3:exon8:c.T693G:p.N231K,FAS:uc001kfr.3:exon9:c.T756G:p.N252K	NM_152871	c.693T->G	.	0.0007	0	0	0	0.0081	0	0
chr9	133729499	G	A	ABL1:uc004bzv.3:exon2:c.G185A:p.S62N,ABL1:uc004bzw.3:exon2:c.G128A:p.S43N	NM_005157	c.128G->A	rs61741003	0.0007	0	0.0109	0	0	0	0
chr9	133730221	A	G	ABL1:uc004bzv.3:exon3:c.A344G:p.N115S,ABL1:uc004bzw.3:exon3:c.A287G:p.N96S	NM_005157	c.287A->G	.	0.0007	0	0	0	0.0081	0	0
chr9	133738340	A	G	ABL1:uc004bzv.3:exon4:c.A797G:p.K266R,ABL1:uc004bzw.3:exon4:c.A740G:p.K247R	NM_005157	c.740A->G	rs34549764	0.0037	0	0	0	0	0.006	0
chr9	133738408	G	T	ABL1:uc004bzv.3:exon4:c.G865T:p.V289L,ABL1:uc004bzw.3:exon4:c.G808T:p.V270L	NM_005157	c.808G->T	.	0.0007	0.0116	0	0	0	0	0
chr9	133753948	C	G	ABL1:uc004bzv.3:exon8:c.C1474G:p.R492G,ABL1:uc004bzw.3:exon8:c.C1417G:p.R473G	NM_005157	c.1417C->G	.	0.0007	0.0116	0	0	0	0	0
chr9	133753949	G	A	ABL1:uc004bzv.3:exon8:c.G1475A:p.R492Q,ABL1:uc004bzw.3:exon8:c.G1418A:p.R473Q	NM_005157	c.1418G->A	rs62638716	0.0015	0.0116	0.0109	0	0	0	0
chr9	133759413	C	T	ABL1:uc004bzv.3:exon11:c.C1793T:p.P598L,ABL1:uc004bzw.3:exon11:c.C1736T:p.P579L	NM_005157	c.1736C->T	.	0.0007	0	0	0	0	0.0015	0
chr9	133759443	G	A	ABL1:uc004bzv.3:exon11:c.G1823A:p.R608H,ABL1:uc004bzw.3:exon11:c.G1766A:p.R589H	NM_005157	c.1766G->A	.	0.0007	0	0.0109	0	0	0	0
chr9	133759686	A	G	ABL1:uc004bzv.3:exon11:c.A2066G:p.N689S,ABL1:uc004bzw.3:exon11:c.A2009G:p.N670S	NM_005157	c.2009A->G	rs61746126	0.0007	0	0	0	0	0.0015	0
chr9	133759793	G	A	ABL1:uc004bzv.3:exon11:c.G2173A:p.G725S,ABL1:uc004bzw.3:exon11:c.G2116A:p.G706S	NM_005157	c.2116G->A	rs143837301	0.0066	0	0.0109	0.02	0	0.0045	0.0085
chr9	133759820	C	T	ABL1:uc004bzv.3:exon11:c.C2200T:p.R734C,ABL1:uc004bzw.3:exon11:c.C2143T:p.R715C	NM_005157	c.2143C->T	.	0.0007	0	0	0	0	0.0015	0
chr9	133760027	C	G	ABL1:uc004bzv.3:exon11:c.C2407G:p.P803A,ABL1:uc004bzw.3:exon11:c.C2350G:p.P784A	NM_005157	c.2350C->G	rs201376463	0.0007	0	0	0	0	0.0015	0
chr9	133760093	C	A	ABL1:uc004bzv.3:exon11:c.C2473A:p.P825T,ABL1:uc004bzw.3:exon11:c.C2416A:p.P806T	NM_005157	c.2416C->A	rs149412304	0.0015	0	0	0	0	0	0.0042
chr9	133760106	C	T	ABL1:uc004bzv.3:exon11:c.C2486T:p.P829L,ABL1:uc004bzw.3:exon11:c.C2429T:p.P810L	NM_005157	c.2429C->T	rs2229071	0.0051	0	0	0	0	0.0106	0
chr9	133760171	C	A	ABL1:uc004bzv.3:exon11:c.C2551A:p.H851N,ABL1:uc004bzw.3:exon11:c.C2494A:p.H832N	NM_005157	c.2494C->A	.	0.0007	0	0	0	0	0	0.0042
chr9	133760258	G	A	ABL1:uc004bzv.3:exon11:c.G2638A:p.A880T,ABL1:uc004bzw.3:exon11:c.G2581A:p.A861T	NM_005157	c.2581G->A	rs199613441	0.0007	0	0	0	0	0.0015	0
chr9	133760303	A	G	ABL1:uc004bzv.3:exon11:c.A2683G:p.R895G,ABL1:uc004bzw.3:exon11:c.A2626G:p.R876G	NM_005157	c.2626A->G	.	0.0007	0	0	0	0.0081	0	0
chr9	133760559	C	T	ABL1:uc004bzv.3:exon11:c.C2939T:p.P980L,ABL1:uc004bzw.3:exon11:c.C2882T:p.P961L	NM_005157	c.2882C->T	.	0.0007	0	0	0.01	0	0	0
chr9	133760592	C	T	ABL1:uc004bzv.3:exon11:c.C2972T:p.S991L,ABL1:uc004bzw.3:exon11:c.C2915T:p.S972L	NM_005157	c.2915C->T	rs2229067	0.0191	0.0465	0.0435	0	0	0.0166	0.0254
chr9	133760607	G	A	ABL1:uc004bzv.3:exon11:c.G2987A:p.S996N,ABL1:uc004bzw.3:exon11:c.G2930A:p.S977N	NM_005157	c.2930G->A	.	0.0007	0	0	0	0.0081	0	0
chr14	105236748	A	G	AKT1:uc010tyk.2:exon12:c.T1187C:p.M396T,AKT1:uc001ypl.3:exon13:c.T1373C:p.M458T,AKT1:uc001ypk.3:exon14:c.T1373C:p.M458T,AKT1:uc001ypn.3:exon14:c.T1373C:p.M458T,AKT1:uc010axa.3:exon14:c.T1373C:p.M458T,AKT1:uc001ypm.3:exon15:c.T1373C:p.M458T	BX648205	c.1373T->C	.	0.0007	0	0	0	0.0081	0	0
chr14	105243058	G	C	AKT1:uc010tyk.2:exon2:c.C39G:p.I13M,AKT1:uc001ypl.3:exon3:c.C225G:p.I75M,AKT1:uc001ypk.3:exon4:c.C225G:p.I75M,AKT1:uc001ypn.3:exon4:c.C225G:p.I75M,AKT1:uc010axa.3:exon4:c.C225G:p.I75M,AKT1:uc001ypm.3:exon5:c.C225G:p.I75M	BX648205	c.225C->G	.	0.0007	0	0	0	0.0081	0	0
chr14	105246462	G	T	AKT1:uc001ypl.3:exon2:c.C138A:p.D46E,AKT1:uc001ypk.3:exon3:c.C138A:p.D46E,AKT1:uc001ypn.3:exon3:c.C138A:p.D46E,AKT1:uc010axa.3:exon3:c.C138A:p.D46E,AKT1:uc001ypm.3:exon4:c.C138A:p.D46E	BX648205	c.138C->A	rs146875699	0.0015	0	0	0	0	0.0015	0.0042
chr2	29416157	G	T	ALK:uc010ymo.2:exon10:c.C1592A:p.P531H,ALK:uc002rmy.3:exon29:c.C4796A:p.P1599H	AB374365	c.1592C->A	rs1881423	0.0007	0	0	0	0	0	0.0042
chr2	29416366	G	C	ALK:uc010ymo.2:exon10:c.C1383G:p.D461E,ALK:uc002rmy.3:exon29:c.C4587G:p.D1529E	AB374365	c.1383C->G	rs1881421	0.4868	0.6512	0.5543	0.48	0.7661	0.355	0.6186
chr2	29416380	T	C	ALK:uc010ymo.2:exon10:c.A1369G:p.K457E,ALK:uc002rmy.3:exon29:c.A4573G:p.K1525E	AB374365	c.1369A->G	rs139437088	0.0007	0	0	0	0.0081	0	0
chr2	29416481	T	C	ALK:uc010ymo.2:exon10:c.A1268G:p.K423R,ALK:uc002rmy.3:exon29:c.A4472G:p.K1491R	AB374365	c.1268A->G	rs1881420	0.359	0.2907	0.2935	0.44	0.7742	0.2477	0.4619
chr2	29416537	T	A	ALK:uc010ymo.2:exon10:c.A1212T:p.E404D,ALK:uc002rmy.3:exon29:c.A4416T:p.E1472D	AB374365	c.1212A->T	.	0.0007	0	0	0	0	0	0.0042
chr2	29416572	T	C	ALK:uc010ymo.2:exon10:c.A1177G:p.I393V,ALK:uc002rmy.3:exon29:c.A4381G:p.I1461V	AB374365	c.1177A->G	rs1670283	0.9971	0.9767	1	1	1	1	0.9915
chr2	29416648	CTC	-	ALK:uc010ymo.2:exon10:c.1099_1101del:p.367_367del,ALK:uc002rmy.3:exon29:c.4303_4305del:p.1435_1435del	AB374365	c.1101GAG->	rs138827116	0.0007	0.0116	0	0	0	0	0
chr2	29416698	C	T	ALK:uc010ymo.2:exon10:c.G1051A:p.E351K,ALK:uc002rmy.3:exon29:c.G4255A:p.E1419K	AB374365	c.1051G->A	rs56181542	0.0007	0	0	0	0	0.0015	0
chr2	29416767	C	T	ALK:uc010ymo.2:exon10:c.G982A:p.A328T,ALK:uc002rmy.3:exon29:c.G4186A:p.A1396T	AB374365	c.982G->A	rs201768549	0.0007	0.0116	0	0	0	0	0
chr2	29446385	C	T	ALK:uc002rmy.3:exon20:c.G3182A:p.R1061Q	NM_004304	c.3182G->A	rs72852032	0.0007	0	0	0	0	0.0015	0
chr2	29448360	C	T	ALK:uc002rmy.3:exon19:c.G3139A:p.A1047T	NM_004304	c.3139G->A	.	0.0007	0	0	0	0	0	0.0042
chr2	29448419	G	A	ALK:uc002rmy.3:exon19:c.C3080T:p.P1027L	NM_004304	c.3080C->T	rs140733978	0.0007	0	0	0	0	0	0.0042
chr2	29449820	G	A	ALK:uc002rmy.3:exon18:c.C3035T:p.T1012M	NM_004304	c.3035C->T	rs35073634	0.0022	0	0	0.01	0.0081	0.0015	0
chr2	29449824	C	T	ALK:uc002rmy.3:exon18:c.G3031A:p.G1011R	NM_004304	c.3031G->A	.	0.0007	0	0	0.01	0	0	0
chr2	29455225	C	G	ALK:uc002rmy.3:exon15:c.G2577C:p.E859D	NM_004304	c.2577G->C	rs61754865	0.0007	0	0.0109	0	0	0	0
chr2	29474048	G	T	ALK:uc002rmy.3:exon12:c.C2127A:p.N709K	NM_004304	c.2127C->A	.	0.0007	0	0	0.01	0	0	0
chr2	29497967	G	A	ALK:uc002rmy.3:exon11:c.C2039T:p.T680I	NM_004304	c.2039C->T	rs35228363	0.0162	0	0.0217	0	0	0.0227	0.0212
chr2	29498063	G	A	ALK:uc002rmy.3:exon11:c.C1943T:p.T648I	NM_004304	c.1943C->T	rs116202066	0.0007	0.0116	0	0	0	0	0
chr2	29543736	A	G	ALK:uc002rmy.3:exon7:c.T1427C:p.V476A	NM_004304	c.1427T->C	rs35093491	0.025	0	0.0109	0.02	0	0.0378	0.0169
chr2	29606665	T	A	ALK:uc002rmy.3:exon5:c.A1215T:p.E405D	NM_004304	c.1215A->T	.	0.0022	0	0	0.03	0	0	0
chr2	29754824	C	T	ALK:uc002rmy.3:exon4:c.G1111A:p.A371T	NM_004304	c.1111G->A	rs149968229	0.0007	0	0	0	0.0081	0	0
chr2	29754835	G	C	ALK:uc002rmy.3:exon4:c.C1100G:p.P367R	NM_004304	c.1100C->G	rs144030155	0.0007	0	0	0.01	0	0	0
chr2	29917736	C	T	ALK:uc002rmy.3:exon3:c.G932A:p.R311H	NM_004304	c.932G->A	rs150966028	0.0007	0	0	0	0	0	0.0042
chr2	29917860	A	G	ALK:uc002rmy.3:exon3:c.T808C:p.F270L	NM_004304	c.808T->C	rs143229596	0.0007	0	0	0	0	0	0.0042
chr2	29940455	C	T	ALK:uc002rmy.3:exon2:c.G776A:p.R259H	NM_004304	c.776G->A	rs138686378	0.0015	0.0233	0	0	0	0	0
chr2	30142934	C	T	ALK:uc002rmy.3:exon1:c.G592A:p.V198M	NM_004304	c.592G->A	rs77677701	0.0007	0.0116	0	0	0	0	0
chr2	30143004	G	T	ALK:uc002rmy.3:exon1:c.C522A:p.F174L	NM_004304	c.522C->A	.	0.0007	0	0	0	0	0.0015	0
chr2	30143039	C	A	ALK:uc002rmy.3:exon1:c.G487T:p.V163L	NM_004304	c.487G->T	rs55697431	0.0022	0	0	0	0.0242	0	0
chr2	30143420	G	A	ALK:uc002rmy.3:exon1:c.C106T:p.P36S	NM_004304	c.106C->T	rs201490095	0.0008	0	0	0	0	0.0016	0
chr5	112043492	C	A	APC:uc011cvt.2:exon1:c.C78A:p.S26R	NM_001127511	c.78C->A	rs113782655	0.0015	0.0116	0.0109	0	0	0	0
chr5	112043533	G	C	APC:uc011cvt.2:exon1:c.G119C:p.S40T	NM_001127511	c.119G->C	.	0.0007	0	0	0	0	0.0015	0
chr5	112103050	G	C	APC:uc011cvt.2:exon3:c.G415C:p.E139Q,APC:uc003kpy.4:exon4:c.G385C:p.E129Q,APC:uc003kpz.4:exon5:c.G385C:p.E129Q	NM_001127510	c.385G->C	.	0.0015	0	0	0	0.0167	0	0
chr5	112116562	C	G	APC:uc011cvt.2:exon5:c.C637G:p.Q213E,APC:uc003kpy.4:exon6:c.C607G:p.Q203E,APC:uc003kpz.4:exon7:c.C607G:p.Q203E	NM_001127510	c.607C->G	rs141576417	0.0007	0	0	0	0	0.0015	0
chr5	112154969	C	T	APC:uc011cvt.2:exon8:c.C1186T:p.R396C,APC:uc003kpy.4:exon10:c.C1240T:p.R414C,APC:uc003kpz.4:exon11:c.C1240T:p.R414C,APC:uc010jbz.3:exon11:c.C391T:p.R131C	NM_001127510	c.1240C->T	rs137854567	0.0007	0	0	0	0	0.0015	0
chr5	112173250	G	A	APC:uc011cvt.2:exon14:c.G1905A:p.R635R,APC:uc003kpy.4:exon16:c.G1959A:p.R653R,APC:uc003kpz.4:exon17:c.G1959A:p.R653R,APC:uc010jbz.3:exon17:c.G1110A:p.R370R			rs72541809	0.0029	0	0	0	0	0.006	0
chr5	112173414	A	G	APC:uc010jca.3:exon3:c.A23G:p.K8R,APC:uc011cvt.2:exon14:c.A2069G:p.K690R,APC:uc003kpy.4:exon16:c.A2123G:p.K708R,APC:uc003kpz.4:exon17:c.A2123G:p.K708R,APC:uc010jbz.3:exon17:c.A1274G:p.K425R	NM_001127510	c.2123A->G	.	0.0007	0	0	0	0	0	0.0042
chr5	112173877	C	G	APC:uc010jca.3:exon3:c.C486G:p.N162K,APC:uc011cvt.2:exon14:c.C2532G:p.N844K,APC:uc003kpy.4:exon16:c.C2586G:p.N862K,APC:uc003kpz.4:exon17:c.C2586G:p.N862K,APC:uc010jbz.3:exon17:c.C1737G:p.N579K	NM_001127510	c.2586C->G	rs147972247	0.0007	0	0	0.01	0	0	0
chr5	112173899	C	T	APC:uc010jca.3:exon3:c.C508T:p.P170S,APC:uc011cvt.2:exon14:c.C2554T:p.P852S,APC:uc003kpy.4:exon16:c.C2608T:p.P870S,APC:uc003kpz.4:exon17:c.C2608T:p.P870S,APC:uc010jbz.3:exon17:c.C1759T:p.P587S	NM_001127510	c.2608C->T	rs33974176	0.0044	0.0233	0.0326	0	0	0.0015	0
chr5	112174298	G	A	APC:uc010jca.3:exon3:c.G907A:p.D303N,APC:uc011cvt.2:exon14:c.G2953A:p.D985N,APC:uc003kpy.4:exon16:c.G3007A:p.D1003N,APC:uc003kpz.4:exon17:c.G3007A:p.D1003N,APC:uc010jbz.3:exon17:c.G2158A:p.D720N	NM_001127510	c.3007G->A	.	0.0007	0	0	0.01	0	0	0
chr5	112174343	G	A	APC:uc010jca.3:exon3:c.G952A:p.D318N,APC:uc011cvt.2:exon14:c.G2998A:p.D1000N,APC:uc003kpy.4:exon16:c.G3052A:p.D1018N,APC:uc003kpz.4:exon17:c.G3052A:p.D1018N,APC:uc010jbz.3:exon17:c.G2203A:p.D735N	NM_001127510	c.3052G->A	.	0.0007	0	0	0	0	0.0015	0
chr5	112174464	A	G	APC:uc010jca.3:exon3:c.A1073G:p.D358G,APC:uc011cvt.2:exon14:c.A3119G:p.D1040G,APC:uc003kpy.4:exon16:c.A3173G:p.D1058G,APC:uc003kpz.4:exon17:c.A3173G:p.D1058G,APC:uc010jbz.3:exon17:c.A2324G:p.D775G	NM_001127510	c.3173A->G	rs148725540	0.0007	0	0	0.01	0	0	0
chr5	112174488	G	A	APC:uc010jca.3:exon3:c.G1097A:p.R366K,APC:uc011cvt.2:exon14:c.G3143A:p.R1048K,APC:uc003kpy.4:exon16:c.G3197A:p.R1066K,APC:uc003kpz.4:exon17:c.G3197A:p.R1066K,APC:uc010jbz.3:exon17:c.G2348A:p.R783K	NM_001127510	c.3197G->A	.	0.0007	0	0	0	0	0	0.0042
chr5	112174616	G	T	APC:uc010jca.3:exon3:c.G1225T:p.G409C,APC:uc011cvt.2:exon14:c.G3271T:p.G1091C,APC:uc003kpy.4:exon16:c.G3325T:p.G1109C,APC:uc003kpz.4:exon17:c.G3325T:p.G1109C,APC:uc010jbz.3:exon17:c.G2476T:p.G826C	NM_001127510	c.3325G->T	.	0.0007	0	0	0	0	0.0015	0
chr5	112174669	C	G	APC:uc010jca.3:exon3:c.C1278G:p.S426R,APC:uc011cvt.2:exon14:c.C3324G:p.S1108R,APC:uc003kpy.4:exon16:c.C3378G:p.S1126R,APC:uc003kpz.4:exon17:c.C3378G:p.S1126R,APC:uc010jbz.3:exon17:c.C2529G:p.S843R	NM_001127510	c.3378C->G	rs149353082	0.0007	0	0	0	0.0081	0	0
chr5	112174677	T	C	APC:uc010jca.3:exon3:c.T1286C:p.L429S,APC:uc011cvt.2:exon14:c.T3332C:p.L1111S,APC:uc003kpy.4:exon16:c.T3386C:p.L1129S,APC:uc003kpz.4:exon17:c.T3386C:p.L1129S,APC:uc010jbz.3:exon17:c.T2537C:p.L846S	NM_001127510	c.3386T->C	rs143638171	0.0029	0	0	0	0	0.006	0
chr5	112174802	C	T	APC:uc010jca.3:exon3:c.C1411T:p.R471C,APC:uc011cvt.2:exon14:c.C3457T:p.R1153C,APC:uc003kpy.4:exon16:c.C3511T:p.R1171C,APC:uc003kpz.4:exon17:c.C3511T:p.R1171C,APC:uc010jbz.3:exon17:c.C2662T:p.R888C	NM_001127510	c.3511C->T	rs201830995	0.0007	0	0	0	0	0.0015	0
chr5	112174923	T	G	APC:uc010jca.3:exon3:c.T1532G:p.M511R,APC:uc011cvt.2:exon14:c.T3578G:p.M1193R,APC:uc003kpy.4:exon16:c.T3632G:p.M1211R,APC:uc003kpz.4:exon17:c.T3632G:p.M1211R,APC:uc010jbz.3:exon17:c.T2783G:p.M928R	NM_001127510	c.3632T->G	.	0.0007	0	0	0.01	0	0	0
chr5	112174935	G	A	APC:uc010jca.3:exon3:c.G1544A:p.S515N,APC:uc011cvt.2:exon14:c.G3590A:p.S1197N,APC:uc003kpy.4:exon16:c.G3644A:p.S1215N,APC:uc003kpz.4:exon17:c.G3644A:p.S1215N,APC:uc010jbz.3:exon17:c.G2795A:p.S932N	NM_001127510	c.3644G->A	.	0.0007	0	0	0	0	0.0015	0
chr5	112174941	A	C	APC:uc010jca.3:exon3:c.A1550C:p.N517T,APC:uc011cvt.2:exon14:c.A3596C:p.N1199T,APC:uc003kpy.4:exon16:c.A3650C:p.N1217T,APC:uc003kpz.4:exon17:c.A3650C:p.N1217T,APC:uc010jbz.3:exon17:c.A2801C:p.N934T	NM_001127510	c.3650A->C	rs138933660	0.0015	0.0116	0.0109	0	0	0	0
chr5	112175166	C	T	APC:uc010jca.3:exon3:c.C1775T:p.T592M,APC:uc011cvt.2:exon14:c.C3821T:p.T1274M,APC:uc003kpy.4:exon16:c.C3875T:p.T1292M,APC:uc003kpz.4:exon17:c.C3875T:p.T1292M,APC:uc010jbz.3:exon17:c.C3026T:p.T1009M	NM_001127510	c.3875C->T	.	0.0007	0	0	0	0	0.0015	0
chr5	112175211	T	A	APC:uc010jca.3:exon3:c.T1820A:p.I607K,APC:uc011cvt.2:exon14:c.T3866A:p.I1289K,APC:uc003kpy.4:exon16:c.T3920A:p.I1307K,APC:uc003kpz.4:exon17:c.T3920A:p.I1307K,APC:uc010jbz.3:exon17:c.T3071A:p.I1024K	NM_001127510	c.3920T->A	rs1801155	0.0022	0	0.0109	0	0	0.003	0
chr5	112175240	G	C	APC:uc010jca.3:exon3:c.G1849C:p.E617Q,APC:uc011cvt.2:exon14:c.G3895C:p.E1299Q,APC:uc003kpy.4:exon16:c.G3949C:p.E1317Q,APC:uc003kpz.4:exon17:c.G3949C:p.E1317Q,APC:uc010jbz.3:exon17:c.G3100C:p.E1034Q	NM_001127510	c.3949G->C	rs1801166	0.0095	0.0233	0.0109	0.02	0	0.0045	0.0169
chr5	112175528	A	G	APC:uc010jca.3:exon3:c.A2137G:p.M713V,APC:uc011cvt.2:exon14:c.A4183G:p.M1395V,APC:uc003kpy.4:exon16:c.A4237G:p.M1413V,APC:uc003kpz.4:exon17:c.A4237G:p.M1413V,APC:uc010jbz.3:exon17:c.A3388G:p.M1130V	NM_001127510	c.4237A->G	rs141519952	0.0007	0	0	0	0	0.0015	0
chr5	112175711	G	A	APC:uc010jca.3:exon3:c.G2320A:p.A774T,APC:uc011cvt.2:exon14:c.G4366A:p.A1456T,APC:uc003kpy.4:exon16:c.G4420A:p.A1474T,APC:uc003kpz.4:exon17:c.G4420A:p.A1474T,APC:uc010jbz.3:exon17:c.G3571A:p.A1191T	NM_001127510	c.4420G->A	rs139387758	0.0037	0.0465	0.0109	0	0	0	0
chr5	112176210	G	A	APC:uc010jca.3:exon3:c.G2819A:p.R940Q,APC:uc011cvt.2:exon14:c.G4865A:p.R1622Q,APC:uc003kpy.4:exon16:c.G4919A:p.R1640Q,APC:uc003kpz.4:exon17:c.G4919A:p.R1640Q,APC:uc010jbz.3:exon17:c.G4070A:p.R1357Q	NM_001127510	c.4919G->A	.	0.0007	0	0	0.01	0	0	0
chr5	112176317	A	G	APC:uc010jca.3:exon3:c.A2926G:p.R976G,APC:uc011cvt.2:exon14:c.A4972G:p.R1658G,APC:uc003kpy.4:exon16:c.A5026G:p.R1676G,APC:uc003kpz.4:exon17:c.A5026G:p.R1676G,APC:uc010jbz.3:exon17:c.A4177G:p.R1393G	NM_001127510	c.5026A->G	.	0.0007	0	0	0	0	0.0015	0
chr5	112176399	G	C	APC:uc010jca.3:exon3:c.G3008C:p.G1003A,APC:uc011cvt.2:exon14:c.G5054C:p.G1685A,APC:uc003kpy.4:exon16:c.G5108C:p.G1703A,APC:uc003kpz.4:exon17:c.G5108C:p.G1703A,APC:uc010jbz.3:exon17:c.G4259C:p.G1420A	NM_001127510	c.5108G->C	.	0.0007	0	0	0	0	0	0.0042
chr5	112176756	T	A	APC:uc010jca.3:exon3:c.T3365A:p.V1122D,APC:uc011cvt.2:exon14:c.T5411A:p.V1804D,APC:uc003kpy.4:exon16:c.T5465A:p.V1822D,APC:uc003kpz.4:exon17:c.T5465A:p.V1822D,APC:uc010jbz.3:exon17:c.T4616A:p.V1539D	NM_001127510	c.5465T->A	rs459552	0.8215	0.9419	0.9239	0.76	0.9274	0.7931	0.7787
chr5	112176788	AGAGTC	-	APC:uc010jca.3:exon3:c.3397_3402del:p.1133_1134del,APC:uc011cvt.2:exon14:c.5443_5448del:p.1815_1816del,APC:uc003kpy.4:exon16:c.5497_5502del:p.1833_1834del,APC:uc003kpz.4:exon17:c.5497_5502del:p.1833_1834del,APC:uc010jbz.3:exon17:c.4648_4653del:p.1550_1551del	NM_001127510	c.5497AGAGTC->	.	0.0007	0	0	0.01	0	0	0
chr5	112177034	A	G	APC:uc010jca.3:exon3:c.A3643G:p.K1215E,APC:uc011cvt.2:exon14:c.A5689G:p.K1897E,APC:uc003kpy.4:exon16:c.A5743G:p.K1915E,APC:uc003kpz.4:exon17:c.A5743G:p.K1915E,APC:uc010jbz.3:exon17:c.A4894G:p.K1632E	NM_001127510	c.5743A->G	.	0.0007	0	0	0	0	0.0015	0
chr5	112177259	A	T	APC:uc010jca.3:exon3:c.A3868T:p.T1290S,APC:uc011cvt.2:exon14:c.A5914T:p.T1972S,APC:uc003kpy.4:exon16:c.A5968T:p.T1990S,APC:uc003kpz.4:exon17:c.A5968T:p.T1990S,APC:uc010jbz.3:exon17:c.A5119T:p.T1707S	NM_001127510	c.5968A->T	.	0.0007	0	0	0	0	0.0015	0
chr5	112178045	C	G	APC:uc010jca.3:exon3:c.C4654G:p.P1552A,APC:uc011cvt.2:exon14:c.C6700G:p.P2234A,APC:uc003kpy.4:exon16:c.C6754G:p.P2252A,APC:uc003kpz.4:exon17:c.C6754G:p.P2252A,APC:uc010jbz.3:exon17:c.C5905G:p.P1969A	NM_001127510	c.6754C->G	.	0.0007	0	0	0	0.0081	0	0
chr5	112178148	C	T	APC:uc010jca.3:exon3:c.C4757T:p.A1586V,APC:uc011cvt.2:exon14:c.C6803T:p.A2268V,APC:uc003kpy.4:exon16:c.C6857T:p.A2286V,APC:uc003kpz.4:exon17:c.C6857T:p.A2286V,APC:uc010jbz.3:exon17:c.C6008T:p.A2003V	NM_001127510	c.6857C->T	rs200587641	0.0015	0	0	0	0	0	0.0085
chr5	112178198	G	A	APC:uc010jca.3:exon3:c.G4807A:p.G1603R,APC:uc011cvt.2:exon14:c.G6853A:p.G2285R,APC:uc003kpy.4:exon16:c.G6907A:p.G2303R,APC:uc003kpz.4:exon17:c.G6907A:p.G2303R,APC:uc010jbz.3:exon17:c.G6058A:p.G2020R	NM_001127510	c.6907G->A	.	0.0007	0	0	0.01	0	0	0
chr5	112178249	C	T	APC:uc010jca.3:exon3:c.C4858T:p.P1620S,APC:uc011cvt.2:exon14:c.C6904T:p.P2302S,APC:uc003kpy.4:exon16:c.C6958T:p.P2320S,APC:uc003kpz.4:exon17:c.C6958T:p.P2320S,APC:uc010jbz.3:exon17:c.C6109T:p.P2037S	NM_001127510	c.6958C->T	.	0.0007	0	0.0109	0	0	0	0
chr5	112178327	C	T	APC:uc010jca.3:exon3:c.C4936T:p.P1646S,APC:uc011cvt.2:exon14:c.C6982T:p.P2328S,APC:uc003kpy.4:exon16:c.C7036T:p.P2346S,APC:uc003kpz.4:exon17:c.C7036T:p.P2346S,APC:uc010jbz.3:exon17:c.C6187T:p.P2063S	NM_001127510	c.7036C->T	rs200756935	0.0007	0	0	0	0	0.0015	0
chr5	112178690	C	A	APC:uc010jca.3:exon3:c.C5299A:p.P1767T,APC:uc011cvt.2:exon14:c.C7345A:p.P2449T,APC:uc003kpy.4:exon16:c.C7399A:p.P2467T,APC:uc003kpz.4:exon17:c.C7399A:p.P2467T,APC:uc010jbz.3:exon17:c.C6550A:p.P2184T	NM_001127510	c.7399C->A	.	0.0007	0	0	0	0	0.0015	0
chr5	112178781	C	T	APC:uc010jca.3:exon3:c.C5390T:p.S1797L,APC:uc011cvt.2:exon14:c.C7436T:p.S2479L,APC:uc003kpy.4:exon16:c.C7490T:p.S2497L,APC:uc003kpz.4:exon17:c.C7490T:p.S2497L,APC:uc010jbz.3:exon17:c.C6641T:p.S2214L	NM_001127510	c.7490C->T	rs141010008	0.0007	0	0	0	0	0.0015	0
chr5	112178795	G	A	APC:uc010jca.3:exon3:c.G5404A:p.G1802S,APC:uc011cvt.2:exon14:c.G7450A:p.G2484S,APC:uc003kpy.4:exon16:c.G7504A:p.G2502S,APC:uc003kpz.4:exon17:c.G7504A:p.G2502S,APC:uc010jbz.3:exon17:c.G6655A:p.G2219S	NM_001127510	c.7504G->A	rs2229995	0.0169	0	0.0109	0.01	0	0.0242	0.0169
chr5	112178834	A	G	APC:uc010jca.3:exon3:c.A5443G:p.I1815V,APC:uc011cvt.2:exon14:c.A7489G:p.I2497V,APC:uc003kpy.4:exon16:c.A7543G:p.I2515V,APC:uc003kpz.4:exon17:c.A7543G:p.I2515V,APC:uc010jbz.3:exon17:c.A6694G:p.I2232V	NM_001127510	c.7543A->G	.	0.0007	0	0	0.01	0	0	0
chr5	112178880	G	A	APC:uc010jca.3:exon3:c.G5489A:p.R1830Q,APC:uc011cvt.2:exon14:c.G7535A:p.R2512Q,APC:uc003kpy.4:exon16:c.G7589A:p.R2530Q,APC:uc003kpz.4:exon17:c.G7589A:p.R2530Q,APC:uc010jbz.3:exon17:c.G6740A:p.R2247Q	NM_001127510	c.7589G->A	.	0.0007	0	0	0	0	0.0015	0
chr5	112178912	A	G	APC:uc010jca.3:exon3:c.A5521G:p.I1841V,APC:uc011cvt.2:exon14:c.A7567G:p.I2523V,APC:uc003kpy.4:exon16:c.A7621G:p.I2541V,APC:uc003kpz.4:exon17:c.A7621G:p.I2541V,APC:uc010jbz.3:exon17:c.A6772G:p.I2258V	NM_001127510	c.7621A->G	.	0.0007	0	0	0	0	0.0015	0
chr5	112179123	C	T	APC:uc010jca.3:exon3:c.C5732T:p.T1911I,APC:uc011cvt.2:exon14:c.C7778T:p.T2593I,APC:uc003kpy.4:exon16:c.C7832T:p.T2611I,APC:uc003kpz.4:exon17:c.C7832T:p.T2611I,APC:uc010jbz.3:exon17:c.C6983T:p.T2328I	NM_001127510	c.7832C->T	.	0.0007	0	0	0	0.0081	0	0
chr5	112179153	C	G	APC:uc010jca.3:exon3:c.C5762G:p.S1921C,APC:uc011cvt.2:exon14:c.C7808G:p.S2603C,APC:uc003kpy.4:exon16:c.C7862G:p.S2621C,APC:uc003kpz.4:exon17:c.C7862G:p.S2621C,APC:uc010jbz.3:exon17:c.C7013G:p.S2338C	NM_001127510	c.7862C->G	rs72541816	0.0015	0	0	0	0	0.003	0
chr5	112179437	G	C	APC:uc010jca.3:exon3:c.G6046C:p.V2016L,APC:uc011cvt.2:exon14:c.G8092C:p.V2698L,APC:uc003kpy.4:exon16:c.G8146C:p.V2716L,APC:uc003kpz.4:exon17:c.G8146C:p.V2716L,APC:uc010jbz.3:exon17:c.G7297C:p.V2433L	NM_001127510	c.8146G->C	.	0.0015	0	0	0	0.0161	0	0
chr5	112179473	G	A	APC:uc010jca.3:exon3:c.G6082A:p.V2028M,APC:uc011cvt.2:exon14:c.G8128A:p.V2710M,APC:uc003kpy.4:exon16:c.G8182A:p.V2728M,APC:uc003kpz.4:exon17:c.G8182A:p.V2728M,APC:uc010jbz.3:exon17:c.G7333A:p.V2445M	NM_001127510	c.8182G->A	.	0.0007	0	0	0	0	0.0015	0
chr5	112179564	A	G	APC:uc010jca.3:exon3:c.A6173G:p.E2058G,APC:uc011cvt.2:exon14:c.A8219G:p.E2740G,APC:uc003kpy.4:exon16:c.A8273G:p.E2758G,APC:uc003kpz.4:exon17:c.A8273G:p.E2758G,APC:uc010jbz.3:exon17:c.A7424G:p.E2475G	NM_001127510	c.8273A->G	.	0.0007	0	0.0109	0	0	0	0
chr5	112179623	G	T	APC:uc010jca.3:exon3:c.G6232T:p.A2078S,APC:uc011cvt.2:exon14:c.G8278T:p.A2760S,APC:uc003kpy.4:exon16:c.G8332T:p.A2778S,APC:uc003kpz.4:exon17:c.G8332T:p.A2778S,APC:uc010jbz.3:exon17:c.G7483T:p.A2495S	NM_001127510	c.8332G->T	.	0.0007	0	0	0	0.0081	0	0
chr5	112179758	A	C	APC:uc010jca.3:exon3:c.A6367C:p.T2123P,APC:uc011cvt.2:exon14:c.A8413C:p.T2805P,APC:uc003kpy.4:exon16:c.A8467C:p.T2823P,APC:uc003kpz.4:exon17:c.A8467C:p.T2823P,APC:uc010jbz.3:exon17:c.A7618C:p.T2540P	NM_001127510	c.8467A->C	.	0.0007	0	0	0	0	0.0015	0
chr1	27087549	A	C	ARID1A:uc001bmw.1:exon4:c.A974C:p.Q325P,ARID1A:uc001bmt.1:exon5:c.A2123C:p.Q708P,ARID1A:uc001bmu.1:exon5:c.A2123C:p.Q708P,ARID1A:uc001bmv.1:exon5:c.A2123C:p.Q708P	NM_139135	c.2123A->C	.	0.0007	0	0	0.01	0	0	0
chr1	27099108	C	T	ARID1A:uc001bmx.1:exon2:c.C65T:p.P22L,ARID1A:uc001bmw.1:exon12:c.C2375T:p.P792L,ARID1A:uc001bmt.1:exon13:c.C3524T:p.P1175L,ARID1A:uc001bmu.1:exon13:c.C3524T:p.P1175L,ARID1A:uc001bmv.1:exon13:c.C3524T:p.P1175L	NM_139135	c.3524C->T	rs145886877	0.0007	0	0.0109	0	0	0	0
chr1	27100171	C	T	ARID1A:uc001bmx.1:exon5:c.C505T:p.R169C,ARID1A:uc001bmw.1:exon15:c.C2818T:p.R940C,ARID1A:uc001bmt.1:exon16:c.C3964T:p.R1322C,ARID1A:uc001bmu.1:exon16:c.C3967T:p.R1323C,ARID1A:uc001bmv.1:exon16:c.C3967T:p.R1323C	NM_139135	c.3967C->T	.	0.0007	0	0	0	0	0.0015	0
chr1	27101022	A	G	ARID1A:uc001bmx.1:exon7:c.A842G:p.Y281C,ARID1A:uc001bmw.1:exon17:c.A3155G:p.Y1052C,ARID1A:uc001bmt.1:exon18:c.A4301G:p.Y1434C,ARID1A:uc001bmv.1:exon18:c.A4304G:p.Y1435C	NM_006015	c.4304A->G	.	0.0007	0.0116	0	0	0	0	0
chr1	27101333	G	T	ARID1A:uc001bmx.1:exon7:c.G1153T:p.A385S,ARID1A:uc001bmw.1:exon17:c.G3466T:p.A1156S,ARID1A:uc001bmt.1:exon18:c.G4612T:p.A1538S,ARID1A:uc001bmv.1:exon18:c.G4615T:p.A1539S	NM_006015	c.4615G->T	rs112918204	0.0007	0	0	0	0	0	0.0042
chr1	27102188	A	G	ARID1A:uc009vsm.1:exon5:c.A98G:p.N33S,ARID1A:uc001bmx.1:exon8:c.A1652G:p.N551S,ARID1A:uc001bmt.1:exon19:c.A5111G:p.N1704S,ARID1A:uc001bmu.1:exon19:c.A4463G:p.N1488S,ARID1A:uc001bmv.1:exon19:c.A5114G:p.N1705S	NM_139135	c.4463A->G	rs61756316	0.0191	0.1395	0.1087	0	0	0	0.0127
chr1	27105637	T	A	ARID1A:uc009vsm.1:exon6:c.T232A:p.F78I,ARID1A:uc001bmx.1:exon9:c.T1786A:p.F596I,ARID1A:uc001bmu.1:exon20:c.T4597A:p.F1533I,ARID1A:uc001bmv.1:exon20:c.T5248A:p.F1750I	NM_006015	c.5248T->A	.	0.0007	0	0.0109	0	0	0	0
chr1	27105707	T	C	ARID1A:uc009vsn.1:exon4:c.T44C:p.L15P,ARID1A:uc009vsm.1:exon6:c.T302C:p.L101P,ARID1A:uc001bmx.1:exon9:c.T1856C:p.L619P,ARID1A:uc001bmu.1:exon20:c.T4667C:p.L1556P,ARID1A:uc001bmv.1:exon20:c.T5318C:p.L1773P	NM_006015	c.5318T->C	.	0.0007	0	0	0	0	0	0.0042
chr1	27105725	A	G	ARID1A:uc009vsn.1:exon4:c.A62G:p.E21G,ARID1A:uc009vsm.1:exon6:c.A320G:p.E107G,ARID1A:uc001bmx.1:exon9:c.A1874G:p.E625G,ARID1A:uc001bmu.1:exon20:c.A4685G:p.E1562G,ARID1A:uc001bmv.1:exon20:c.A5336G:p.E1779G	NM_006015	c.5336A->G	rs140946580	0.0007	0	0	0	0	0.0015	0
chr1	27106106	G	A	ARID1A:uc009vsn.1:exon4:c.G443A:p.R148Q,ARID1A:uc009vsm.1:exon6:c.G701A:p.R234Q,ARID1A:uc001bmx.1:exon9:c.G2255A:p.R752Q,ARID1A:uc001bmu.1:exon20:c.G5066A:p.R1689Q,ARID1A:uc001bmv.1:exon20:c.G5717A:p.R1906Q	NM_006015	c.5717G->A	rs41303631	0.0015	0	0	0	0	0.003	0
chr1	27106180	G	C	ARID1A:uc009vsn.1:exon4:c.G517C:p.E173Q,ARID1A:uc009vsm.1:exon6:c.G775C:p.E259Q,ARID1A:uc001bmx.1:exon9:c.G2329C:p.E777Q,ARID1A:uc001bmu.1:exon20:c.G5140C:p.E1714Q,ARID1A:uc001bmv.1:exon20:c.G5791C:p.E1931Q	NM_006015	c.5791G->C	.	0.0007	0	0.0109	0	0	0	0
chr12	46123647	C	A	ARID2:uc001ror.3:exon1:c.C28A:p.P10T,ARID2:uc001ros.1:exon1:c.C28A:p.P10T	NM_152641	c.28C->A	.	0.0015	0	0	0	0.0161	0	0
chr12	46125040	T	G	ARID2:uc001ror.3:exon3:c.T227G:p.F76C,ARID2:uc001ros.1:exon3:c.T227G:p.F76C	NM_152641	c.227T->G	.	0.0007	0	0	0	0	0	0.0042
chr12	46205208	G	A	ARID2:uc001ror.3:exon4:c.G292A:p.E98K,ARID2:uc001ros.1:exon4:c.G292A:p.E98K	NM_152641	c.292G->A	rs140285438	0.0007	0	0	0	0	0.0015	0
chr12	46233253	C	G	ARID2:uc009zkh.1:exon3:c.C353G:p.T118S,ARID2:uc001rot.1:exon4:c.C410G:p.T137S,ARID2:uc001ror.3:exon11:c.C1472G:p.T491S,ARID2:uc001ros.1:exon11:c.C1472G:p.T491S	NM_152641	c.1472C->G	rs149755754	0.0015	0	0	0	0	0.0015	0
chr12	46243406	A	G	ARID2:uc009zkh.1:exon6:c.A640G:p.S214G,ARID2:uc009zkg.1:exon8:c.A127G:p.S43G,ARID2:uc001ror.3:exon14:c.A1759G:p.S587G,ARID2:uc001ros.1:exon14:c.A1759G:p.S587G	NM_152641	c.1759A->G	rs78128744	0.0023	0	0	0	0.025	0	0
chr12	46243455	C	T	ARID2:uc009zkh.1:exon6:c.C689T:p.A230V,ARID2:uc009zkg.1:exon8:c.C176T:p.A59V,ARID2:uc001ror.3:exon14:c.C1808T:p.A603V,ARID2:uc001ros.1:exon14:c.C1808T:p.A603V	NM_152641	c.1808C->T	rs144928351	0.0007	0	0.0109	0	0	0	0
chr12	46244334	G	C	ARID2:uc001rou.1:exon1:c.G430C:p.A144P,ARID2:uc009zkh.1:exon7:c.G1309C:p.A437P,ARID2:uc009zkg.1:exon9:c.G796C:p.A266P,ARID2:uc001ror.3:exon15:c.G2428C:p.A810P,ARID2:uc001ros.1:exon15:c.G2428C:p.A810P	NM_152641	c.2428G->C	rs74916892	0.0007	0	0	0	0.0081	0	0
chr12	46244485	A	G	ARID2:uc001rou.1:exon1:c.A581G:p.N194S,ARID2:uc009zkh.1:exon7:c.A1460G:p.N487S,ARID2:uc009zkg.1:exon9:c.A947G:p.N316S,ARID2:uc001ror.3:exon15:c.A2579G:p.N860S,ARID2:uc001ros.1:exon15:c.A2579G:p.N860S	NM_152641	c.2579A->G	rs147193304	0.0007	0	0	0	0	0	0
chr12	46244670	A	G	ARID2:uc001rou.1:exon1:c.A766G:p.T256A,ARID2:uc009zkh.1:exon7:c.A1645G:p.T549A,ARID2:uc009zkg.1:exon9:c.A1132G:p.T378A,ARID2:uc001ror.3:exon15:c.A2764G:p.T922A,ARID2:uc001ros.1:exon15:c.A2764G:p.T922A	NM_152641	c.2764A->G	rs114470162	0.0007	0.0116	0	0	0	0	0
chr12	46244974	C	T	ARID2:uc001rou.1:exon1:c.C1070T:p.P357L,ARID2:uc009zkh.1:exon7:c.C1949T:p.P650L,ARID2:uc009zkg.1:exon9:c.C1436T:p.P479L,ARID2:uc001ror.3:exon15:c.C3068T:p.P1023L,ARID2:uc001ros.1:exon15:c.C3068T:p.P1023L	NM_152641	c.3068C->T	.	0.0015	0	0	0	0.0161	0	0
chr12	46245024	G	A	ARID2:uc001rou.1:exon1:c.G1120A:p.V374I,ARID2:uc009zkh.1:exon7:c.G1999A:p.V667I,ARID2:uc009zkg.1:exon9:c.G1486A:p.V496I,ARID2:uc001ror.3:exon15:c.G3118A:p.V1040I,ARID2:uc001ros.1:exon15:c.G3118A:p.V1040I	NM_152641	c.3118G->A	.	0.0007	0	0	0	0	0.0015	0
chr12	46246129	A	G	ARID2:uc001rou.1:exon1:c.A2225G:p.K742R,ARID2:uc009zkh.1:exon7:c.A3104G:p.K1035R,ARID2:uc009zkg.1:exon9:c.A2591G:p.K864R,ARID2:uc001ror.3:exon15:c.A4223G:p.K1408R,ARID2:uc001ros.1:exon15:c.A4223G:p.K1408R	NM_152641	c.4223A->G	.	0.0007	0	0	0	0	0.0015	0
chr12	46246206	G	T	ARID2:uc001rou.1:exon1:c.G2302T:p.A768S,ARID2:uc009zkh.1:exon7:c.G3181T:p.A1061S,ARID2:uc009zkg.1:exon9:c.G2668T:p.A890S,ARID2:uc001ror.3:exon15:c.G4300T:p.A1434S,ARID2:uc001ros.1:exon15:c.G4300T:p.A1434S	NM_152641	c.4300G->T	rs150136669	0.011	0	0	0	0.121	0	0
chr12	46246344	G	C	ARID2:uc001rou.1:exon1:c.G2440C:p.G814R,ARID2:uc009zkh.1:exon7:c.G3319C:p.G1107R,ARID2:uc009zkg.1:exon9:c.G2806C:p.G936R,ARID2:uc001ror.3:exon15:c.G4438C:p.G1480R,ARID2:uc001ros.1:exon15:c.G4438C:p.G1480R	NM_152641	c.4438G->C	.	0.0007	0	0	0	0	0	0
chr12	46246398	G	A	ARID2:uc001rou.1:exon1:c.G2494A:p.A832T,ARID2:uc009zkh.1:exon7:c.G3373A:p.A1125T,ARID2:uc009zkg.1:exon9:c.G2860A:p.A954T,ARID2:uc001ror.3:exon15:c.G4492A:p.A1498T,ARID2:uc001ros.1:exon15:c.G4492A:p.A1498T	NM_152641	c.4492G->A	rs116531573	0.0022	0.0116	0.0109	0	0	0	0.0042
chr12	46246416	C	T	ARID2:uc001rou.1:exon1:c.C2512T:p.R838W,ARID2:uc009zkh.1:exon7:c.C3391T:p.R1131W,ARID2:uc009zkg.1:exon9:c.C2878T:p.R960W,ARID2:uc001ror.3:exon15:c.C4510T:p.R1504W,ARID2:uc001ros.1:exon15:c.C4510T:p.R1504W	NM_152641	c.4510C->T	rs140500006	0.0007	0	0.0109	0	0	0	0
chr12	46246611	G	A	ARID2:uc001rou.1:exon1:c.G2707A:p.A903T,ARID2:uc009zkh.1:exon7:c.G3586A:p.A1196T,ARID2:uc009zkg.1:exon9:c.G3073A:p.A1025T,ARID2:uc001ror.3:exon15:c.G4705A:p.A1569T,ARID2:uc001ros.1:exon15:c.G4705A:p.A1569T	NM_152641	c.4705G->A	rs78712333	0.0007	0	0	0	0	0.0015	0
chr12	46285585	G	C	ARID2:uc001rou.1:exon3:c.G2947C:p.V983L,ARID2:uc009zkh.1:exon9:c.G3826C:p.V1276L,ARID2:uc009zkg.1:exon11:c.G3313C:p.V1105L,ARID2:uc001ror.3:exon17:c.G4945C:p.V1649L,ARID2:uc001ros.1:exon17:c.G4945C:p.V1649L	NM_152641	c.4945G->C	rs201268655	0.0029	0	0	0.02	0	0.003	0
chr20	31017794	G	T	ASXL1:uc002wxs.3:exon7:c.G653T:p.G218V,ASXL1:uc021wbw.1:exon8:c.G656T:p.G219V	CCDS13201	c.656G->T	.	0.0015	0	0.0109	0	0	0.0015	0
chr20	31017821	C	T	ASXL1:uc002wxs.3:exon7:c.C680T:p.A227V,ASXL1:uc021wbw.1:exon8:c.C683T:p.A228V	CCDS13201	c.683C->T	.	0.0007	0	0.0109	0	0	0	0
chr20	31020702	G	T	ASXL1:uc010geb.3:exon7:c.G672T:p.M224I,ASXL1:uc002wxs.3:exon10:c.G996T:p.M332I,ASXL1:uc021wbw.1:exon11:c.G999T:p.M333I	AK122923	c.672G->T	.	0.0007	0	0.0109	0	0	0	0
chr20	31021389	G	A	ASXL1:uc010geb.3:exon8:c.G1061A:p.S354N,ASXL1:uc002wxs.3:exon11:c.G1385A:p.S462N,ASXL1:uc021wbw.1:exon12:c.G1388A:p.S463N	AK122923	c.1061G->A	.	0.0007	0	0	0	0	0.0015	0
chr20	31021430	G	C	ASXL1:uc010geb.3:exon8:c.G1102C:p.E368Q,ASXL1:uc002wxs.3:exon11:c.G1426C:p.E476Q,ASXL1:uc021wbw.1:exon12:c.G1429C:p.E477Q	AK122923	c.1102G->C	rs141346625	0.0007	0	0	0	0	0	0.0042
chr20	31022332	G	A	ASXL1:uc010geb.3:exon9:c.G1490A:p.R497Q,ASXL1:uc002wxs.3:exon12:c.G1814A:p.R605Q,ASXL1:uc021wbw.1:exon13:c.G1817A:p.R606Q	AK122923	c.1490G->A	.	0.0007	0	0	0.01	0	0	0
chr20	31022469	G	A	ASXL1:uc010geb.3:exon9:c.G1627A:p.G543S,ASXL1:uc002wxs.3:exon12:c.G1951A:p.G651S,ASXL1:uc021wbw.1:exon13:c.G1954A:p.G652S	AK122923	c.1627G->A	rs3746609	0.0147	0	0	0	0.0565	0.003	0.0424
chr20	31022766	G	A	ASXL1:uc010geb.3:exon9:c.G1924A:p.V642I,ASXL1:uc002wxs.3:exon12:c.G2248A:p.V750I,ASXL1:uc021wbw.1:exon13:c.G2251A:p.V751I	AK122923	c.1924G->A	rs6058693	0.0088	0.0581	0.0326	0	0	0	0.0169
chr20	31022910	G	T	ASXL1:uc010geb.3:exon9:c.G2068T:p.D690Y,ASXL1:uc002wxs.3:exon12:c.G2392T:p.D798Y,ASXL1:uc021wbw.1:exon13:c.G2395T:p.D799Y	AK122923	c.2068G->T	rs143594454	0.0022	0.0233	0	0	0	0.0015	0
chr20	31022959	T	C	ASXL1:uc010geb.3:exon9:c.T2117C:p.L706P,ASXL1:uc002wxs.3:exon12:c.T2441C:p.L814P,ASXL1:uc021wbw.1:exon13:c.T2444C:p.L815P	AK122923	c.2117T->C	rs6058694	1	1	1	1	1	1	1
chr20	31023028	A	G	ASXL1:uc010geb.3:exon9:c.A2186G:p.K729R,ASXL1:uc002wxs.3:exon12:c.A2510G:p.K837R,ASXL1:uc021wbw.1:exon13:c.A2513G:p.K838R	AK122923	c.2186A->G	rs35632616	0.0051	0.0465	0.0217	0	0	0	0.0042
chr20	31023472	A	G	ASXL1:uc010geb.3:exon9:c.A2630G:p.N877S,ASXL1:uc002wxs.3:exon12:c.A2954G:p.N985S,ASXL1:uc021wbw.1:exon13:c.A2957G:p.N986S	AK122923	c.2630A->G	rs145132837	0.0029	0	0	0	0	0.006	0
chr20	31023598	C	T	ASXL1:uc010geb.3:exon9:c.C2756T:p.S919L,ASXL1:uc002wxs.3:exon12:c.C3080T:p.S1027L,ASXL1:uc021wbw.1:exon13:c.C3083T:p.S1028L	AK122923	c.2756C->T	rs200702600	0.0007	0	0	0	0	0.0015	0
chr20	31023821	G	T	ASXL1:uc010geb.3:exon9:c.G2979T:p.E993D,ASXL1:uc002wxs.3:exon12:c.G3303T:p.E1101D,ASXL1:uc021wbw.1:exon13:c.G3306T:p.E1102D	AK122923	c.2979G->T	rs139115934	0.0073	0	0	0	0	0.0121	0.0085
chr20	31023957	C	T	ASXL1:uc010geb.3:exon9:c.C3115T:p.R1039C,ASXL1:uc002wxs.3:exon12:c.C3439T:p.R1147C,ASXL1:uc021wbw.1:exon13:c.C3442T:p.R1148C	AK122923	c.3115C->T	rs139435094	0.0007	0	0	0	0.0081	0	0
chr20	31024013	C	G	ASXL1:uc010geb.3:exon9:c.C3171G:p.S1057R,ASXL1:uc002wxs.3:exon12:c.C3495G:p.S1165R,ASXL1:uc021wbw.1:exon13:c.C3498G:p.S1166R	AK122923	c.3171C->G	rs75887545	0.0051	0.0349	0.0326	0	0	0	0.0042
chr20	31024018	G	C	ASXL1:uc010geb.3:exon9:c.G3176C:p.S1059T,ASXL1:uc002wxs.3:exon12:c.G3500C:p.S1167T,ASXL1:uc021wbw.1:exon13:c.G3503C:p.S1168T	AK122923	c.3176G->C	.	0.0007	0	0.0109	0	0	0	0
chr20	31024177	C	A	ASXL1:uc010geb.3:exon9:c.C3335A:p.T1112K,ASXL1:uc002wxs.3:exon12:c.C3659A:p.T1220K,ASXL1:uc021wbw.1:exon13:c.C3662A:p.T1221K	AK122923	c.3335C->A	.	0.0007	0	0	0.01	0	0	0
chr20	31024207	C	T	ASXL1:uc010geb.3:exon9:c.C3365T:p.S1122F,ASXL1:uc002wxs.3:exon12:c.C3689T:p.S1230F,ASXL1:uc021wbw.1:exon13:c.C3692T:p.S1231F	AK122923	c.3365C->T	rs74638057	0.0191	0	0	0	0.0242	0	0.089
chr20	31024260	A	G	ASXL1:uc010geb.3:exon9:c.A3418G:p.M1140V,ASXL1:uc002wxs.3:exon12:c.A3742G:p.M1248V,ASXL1:uc021wbw.1:exon13:c.A3745G:p.M1249V	AK122923	c.3418A->G	rs146141075	0.0007	0	0	0	0	0	0
chr20	31024276	A	G	ASXL1:uc010geb.3:exon9:c.A3434G:p.N1145S,ASXL1:uc002wxs.3:exon12:c.A3758G:p.N1253S,ASXL1:uc021wbw.1:exon13:c.A3761G:p.N1254S	AK122923	c.3434A->G	rs138004129	0.0007	0.0116	0	0	0	0	0
chr20	31024332	C	T	ASXL1:uc010geb.3:exon9:c.C3490T:p.R1164C,ASXL1:uc002wxs.3:exon12:c.C3814T:p.R1272C,ASXL1:uc021wbw.1:exon13:c.C3817T:p.R1273C	AK122923	c.3490C->T	.	0.0007	0	0	0	0	0	0.0042
chr20	31024404	G	A	ASXL1:uc010geb.3:exon9:c.G3562A:p.V1188I,ASXL1:uc002wxs.3:exon12:c.G3886A:p.V1296I,ASXL1:uc021wbw.1:exon13:c.G3889A:p.V1297I	AK122923	c.3562G->A	rs140137262	0.0007	0	0	0	0	0	0.0042
chr20	31024450	C	T	ASXL1:uc010geb.3:exon9:c.C3608T:p.A1203V,ASXL1:uc002wxs.3:exon12:c.C3932T:p.A1311V,ASXL1:uc021wbw.1:exon13:c.C3935T:p.A1312V	AK122923	c.3608C->T	rs148144203	0.0015	0	0	0	0	0.003	0
chr20	31024488	C	T	ASXL1:uc010geb.3:exon9:c.C3646T:p.L1216F,ASXL1:uc002wxs.3:exon12:c.C3970T:p.L1324F,ASXL1:uc021wbw.1:exon13:c.C3973T:p.L1325F	AK122923	c.3646C->T	rs6057581	0.0103	0.0814	0.0326	0	0	0	0.0169
chr20	31024704	G	A	ASXL1:uc010geb.3:exon9:c.G3862A:p.G1288S,ASXL1:uc002wxs.3:exon12:c.G4186A:p.G1396S,ASXL1:uc021wbw.1:exon13:c.G4189A:p.G1397S	AK122923	c.3862G->A	rs146464648	0.0015	0	0	0	0	0.003	0
chr20	31025008	C	T	ASXL1:uc010geb.3:exon9:c.C4166T:p.T1389M,ASXL1:uc002wxs.3:exon12:c.C4490T:p.T1497M,ASXL1:uc021wbw.1:exon13:c.C4493T:p.T1498M	AK122923	c.4166C->T	rs150119795	0.0015	0.0116	0	0	0	0.0015	0
chr11	108099994	A	C	ATM:uc001pkb.1:exon4:c.A275C:p.K92T,ATM:uc001pkc.1:exon4:c.A275C:p.K92T,ATM:uc009yxr.1:exon5:c.A275C:p.K92T	BC061584	c.275A->C	rs200151849	0.0007	0	0	0	0.0082	0	0
chr11	108106443	T	A	ATM:uc001pkb.1:exon5:c.T378A:p.D126E,ATM:uc009yxr.1:exon6:c.T378A:p.D126E	U33841	c.378T->A	rs2234997	0.0287	0.2235	0.1522	0	0	0.0015	0.0169
chr11	108106465	G	A	ATM:uc001pkb.1:exon5:c.G400A:p.G134S,ATM:uc009yxr.1:exon6:c.G400A:p.G134S	U33841	c.400G->A	rs2234998	0.0007	0	0	0	0	0	0.0042
chr11	108114727	G	C	ATM:uc001pkb.1:exon6:c.G544C:p.V182L,ATM:uc009yxr.1:exon7:c.G544C:p.V182L	U33841	c.544G->C	rs3218707	0.0059	0.0116	0.0543	0	0	0	0.0042
chr11	108114832	A	G	ATM:uc001pkb.1:exon6:c.A649G:p.I217V,ATM:uc009yxr.1:exon7:c.A649G:p.I217V	U33841	c.649A->G	.	0.0007	0	0	0	0	0	0.0042
chr11	108114842	C	T	ATM:uc001pkb.1:exon6:c.C659T:p.A220V,ATM:uc009yxr.1:exon7:c.C659T:p.A220V	U33841	c.659C->T	rs145355104	0.0007	0	0	0	0.0081	0	0
chr11	108117787	C	T	ATM:uc001pkb.1:exon8:c.C998T:p.S333F,ATM:uc009yxr.1:exon9:c.C998T:p.S333F	U33841	c.998C->T	rs28904919	0.0015	0	0	0	0	0.003	0
chr11	108117810	G	A	ATM:uc001pkb.1:exon8:c.G1021A:p.V341I,ATM:uc009yxr.1:exon9:c.G1021A:p.V341I	U33841	c.1021G->A	rs200601781	0.0007	0	0	0	0	0	0.0042
chr11	108119823	T	C	ATM:uc001pkb.1:exon9:c.T1229C:p.V410A,ATM:uc009yxr.1:exon10:c.T1229C:p.V410A	U33841	c.1229T->C	rs56128736	0.0037	0	0	0	0	0.006	0.0042
chr11	108121733	G	A	ATM:uc001pkb.1:exon10:c.G1541A:p.G514D,ATM:uc009yxr.1:exon11:c.G1541A:p.G514D	U33841	c.1541G->A	rs2235000	0.0104	0.093	0.0682	0	0	0	0
chr11	108121787	G	A	ATM:uc001pkb.1:exon10:c.G1595A:p.C532Y,ATM:uc009yxr.1:exon11:c.G1595A:p.C532Y	U33841	c.1595G->A	rs35963548	0.0007	0	0	0	0	0.0015	0
chr11	108122592	C	G	ATM:uc001pkb.1:exon11:c.C1636G:p.L546V,ATM:uc009yxr.1:exon12:c.C1636G:p.L546V	U33841	c.1636C->G	rs2227924	0.0037	0.0349	0.0109	0	0	0	0.0042
chr11	108122700	T	C	ATM:uc001pkb.1:exon11:c.T1744C:p.F582L,ATM:uc009yxr.1:exon12:c.T1744C:p.F582L	U33841	c.1744T->C	rs2235006	0.0022	0	0.0109	0	0	0.003	0
chr11	108123551	C	T	ATM:uc001pkb.1:exon12:c.C1810T:p.P604S,ATM:uc009yxr.1:exon13:c.C1810T:p.P604S	U33841	c.1810C->T	rs2227922	0.0015	0	0.0111	0	0	0.0015	0
chr11	108124761	T	C	ATM:uc001pkb.1:exon13:c.T2119C:p.S707P,ATM:uc009yxr.1:exon14:c.T2119C:p.S707P	U33841	c.2119T->C	rs4986761	0.0081	0	0	0	0	0.0151	0
chr11	108128293	T	C	ATM:uc001pkb.1:exon15:c.T2336C:p.M779T,ATM:uc009yxr.1:exon16:c.T2336C:p.M779T	U33841	c.2336T->C	.	0.0007	0	0	0	0	0.0015	0
chr11	108128310	C	T	ATM:uc001pkb.1:exon15:c.C2353T:p.R785C,ATM:uc009yxr.1:exon16:c.C2353T:p.R785C	U33841	c.2353C->T	.	0.0007	0.0116	0	0	0	0	0
chr11	108128319	A	C	ATM:uc001pkb.1:exon15:c.A2362C:p.S788R,ATM:uc009yxr.1:exon16:c.A2362C:p.S788R	U33841	c.2362A->C	rs641252	0.0022	0	0.0326	0	0	0	0
chr11	108129778	C	A	ATM:uc001pkb.1:exon16:c.C2442A:p.D814E,ATM:uc009yxr.1:exon17:c.C2442A:p.D814E	U33841	c.2442C->A	rs3218695	0.0037	0.0233	0.0326	0	0	0	0
chr11	108129785	G	C	ATM:uc001pkb.1:exon16:c.G2449C:p.D817H,ATM:uc009yxr.1:exon17:c.G2449C:p.D817H	U33841	c.2449G->C	.	0.0007	0	0	0	0	0	0.0042
chr11	108138003	T	C	ATM:uc001pkb.1:exon17:c.T2572C:p.F858L,ATM:uc009yxr.1:exon18:c.T2572C:p.F858L	U33841	c.2572T->C	rs1800056	0.0052	0	0	0	0	0.0091	0
chr11	108138003	-	T	ATM:uc001pkb.1:exon17:c.2572_2573insT:p.F858fs,ATM:uc009yxr.1:exon18:c.2572_2573insT:p.F858fs	U33841	c.2572T->TT	.	0.0007	0	0	0	0	0.0015	0
chr11	108138045	C	T	ATM:uc001pkb.1:exon17:c.C2614T:p.P872S,ATM:uc009yxr.1:exon18:c.C2614T:p.P872S	U33841	c.2614C->T	rs3218673	0.0029	0.0233	0.0109	0	0	0	0.0042
chr11	108141825	A	G	ATM:uc001pkb.1:exon19:c.A2873G:p.E958G,ATM:uc009yxr.1:exon20:c.A2873G:p.E958G	U33841	c.2873A->G	.	0.0007	0	0	0.01	0	0	0
chr11	108142100	A	G	ATM:uc001pkb.1:exon20:c.A3044G:p.Q1015R,ATM:uc009yxr.1:exon21:c.A3044G:p.Q1015R	U33841	c.3044A->G	.	0.0007	0	0	0	0	0.0015	0
chr11	108143299	A	G	ATM:uc001pkb.1:exon21:c.A3118G:p.M1040V,ATM:uc009yxr.1:exon22:c.A3118G:p.M1040V	U33841	c.3118A->G	rs3092857	0.0073	0.0465	0.0217	0	0	0.0015	0.0085
chr11	108143320	A	G	ATM:uc001pkb.1:exon21:c.A3139G:p.K1047E,ATM:uc009yxr.1:exon22:c.A3139G:p.K1047E	U33841	c.3139A->G	.	0.0007	0	0	0	0	0.0015	0
chr11	108143456	C	G	ATM:uc001pkb.1:exon22:c.C3161G:p.P1054R,ATM:uc009yxr.1:exon23:c.C3161G:p.P1054R	U33841	c.3161C->G	rs1800057	0.0095	0	0	0.01	0	0.0166	0
chr11	108150229	A	G	ATM:uc001pkb.1:exon23:c.A3296G:p.D1099G,ATM:uc009yxr.1:exon24:c.A3296G:p.D1099G	U33841	c.3296A->G	.	0.0007	0	0	0	0	0.0015	0
chr11	108150316	A	G	ATM:uc001pkb.1:exon23:c.A3383G:p.Q1128R,ATM:uc009yxr.1:exon24:c.A3383G:p.Q1128R	U33841	c.3383A->G	rs2229020	0.0037	0.0233	0	0	0	0	0.0128
chr11	108153490	G	A	ATM:uc001pkb.1:exon25:c.G3630A:p.M1210I,ATM:uc009yxr.1:exon26:c.G3630A:p.M1210I	U33841	c.3630G->A	.	0.0007	0	0	0	0	0.0015	0
chr11	108155159	G	T	ATM:uc001pkb.1:exon26:c.G3952T:p.V1318F,ATM:uc009yxr.1:exon27:c.G3952T:p.V1318F	U33841	c.3952G->T	.	0.0007	0	0	0	0.0081	0	0
chr11	108155170	G	A	ATM:uc001pkb.1:exon26:c.G3963A:p.M1321I,ATM:uc009yxr.1:exon27:c.G3963A:p.M1321I	U33841	c.3963G->A	rs35184530	0.0007	0	0	0	0.0081	0	0
chr11	108159732	C	T	ATM:uc001pkd.4:exon2:c.C94T:p.H32Y,ATM:uc001pke.2:exon2:c.C94T:p.H32Y,ATM:uc001pkf.3:exon2:c.C94T:p.H32Y,ATM:uc001pkb.1:exon28:c.C4138T:p.H1380Y,ATM:uc009yxr.1:exon29:c.C4138T:p.H1380Y	BC022307	c.94C->T	rs3092856	0.0141	0.093	0.0667	0.03	0.0161	0	0
chr11	108160350	C	T	ATM:uc001pkd.4:exon3:c.C214T:p.L72F,ATM:uc001pke.2:exon3:c.C214T:p.L72F,ATM:uc001pkf.3:exon3:c.C214T:p.L72F,ATM:uc001pkb.1:exon29:c.C4258T:p.L1420F,ATM:uc009yxr.1:exon30:c.C4258T:p.L1420F	BC022307	c.214C->T	rs1800058	0.0134	0	0	0	0	0.0245	0.0042
chr11	108160480	T	G	ATM:uc001pkd.4:exon3:c.T344G:p.F115C,ATM:uc001pke.2:exon3:c.T344G:p.F115C,ATM:uc001pkf.3:exon3:c.T344G:p.F115C,ATM:uc001pkb.1:exon29:c.T4388G:p.F1463C,ATM:uc009yxr.1:exon30:c.T4388G:p.F1463C	BC022307	c.344T->G	rs138327406	0.0007	0	0	0	0	0.0015	0
chr11	108160494	G	A	ATM:uc001pkd.4:exon3:c.G358A:p.V120I,ATM:uc001pke.2:exon3:c.G358A:p.V120I,ATM:uc001pkf.3:exon3:c.G358A:p.V120I,ATM:uc001pkb.1:exon29:c.G4402A:p.V1468I,ATM:uc009yxr.1:exon30:c.G4402A:p.V1468I	BC022307	c.358G->A	.	0.0007	0	0.0109	0	0	0	0
chr11	108164086	A	C	ATM:uc001pke.2:exon5:c.A614C:p.E205A,ATM:uc001pkb.1:exon31:c.A4658C:p.E1553A,ATM:uc009yxr.1:exon32:c.A4658C:p.E1553A	BC137169	c.614A->C	.	0.0007	0.0116	0	0	0	0	0
chr11	108165656	A	G	ATM:uc001pkf.3:exon4:c.A395G:p.K132R	BC007023	c.395A->G	.	0.0007	0	0	0	0	0.0015	0
chr11	108168053	A	G	ATM:uc001pkg.1:exon1:c.A20G:p.N7S,ATM:uc001pke.2:exon7:c.A905G:p.N302S,ATM:uc001pkb.1:exon33:c.A4949G:p.N1650S,ATM:uc009yxr.1:exon34:c.A4949G:p.N1650S	BC137169	c.905A->G	rs55870064	0.0007	0	0	0	0.0081	0	0
chr11	108170506	A	C	ATM:uc001pkg.1:exon2:c.A142C:p.S48R,ATM:uc001pke.2:exon8:c.A1027C:p.S343R,ATM:uc001pkb.1:exon34:c.A5071C:p.S1691R,ATM:uc009yxr.1:exon35:c.A5071C:p.S1691R	BC137169	c.1027A->C	rs1800059	0.0007	0	0	0	0	0	0.0043
chr11	108175462	G	A	ATM:uc001pkg.1:exon5:c.G628A:p.D210N,ATM:uc001pke.2:exon11:c.G1513A:p.D505N,ATM:uc001pkb.1:exon37:c.G5557A:p.D1853N,ATM:uc009yxr.1:exon38:c.G5557A:p.D1853N	BC137169	c.1513G->A	rs1801516	0.0919	0.0233	0.0326	0.06	0.0081	0.1439	0.0593
chr11	108175463	A	T	ATM:uc001pkg.1:exon5:c.A629T:p.D210V,ATM:uc001pke.2:exon11:c.A1514T:p.D505V,ATM:uc001pkb.1:exon37:c.A5558T:p.D1853V,ATM:uc009yxr.1:exon38:c.A5558T:p.D1853V	BC137169	c.1514A->T	rs1801673	0.0051	0	0.0109	0.01	0	0.0061	0.0042
chr11	108175556	-	A	ATM:uc009yxt.1:exon1:c.81_82insA:p.H27fs,ATM:uc001pkg.1:exon5:c.722_723insA:p.T241fs,ATM:uc001pke.2:exon11:c.1607_1608insA:p.T536fs,ATM:uc001pkb.1:exon37:c.5651_5652insA:p.T1884fs,ATM:uc009yxr.1:exon38:c.5651_5652insA:p.T1884fs	Y08455	c.82->A	.	0.0007	0.0116	0	0	0	0	0
chr11	108178642	G	A	ATM:uc001pkg.1:exon6:c.G764A:p.R255Q,ATM:uc001pke.2:exon12:c.G1649A:p.R550Q,ATM:uc001pkb.1:exon38:c.G5693A:p.R1898Q,ATM:uc009yxr.1:exon39:c.G5693A:p.R1898Q	BC137169	c.1649G->A	.	0.0007	0	0	0.01	0	0	0
chr11	108183167	A	G	ATM:uc009yxt.1:exon3:c.A290G:p.N97S,ATM:uc001pkg.1:exon8:c.A1019G:p.N340S,ATM:uc001pke.2:exon14:c.A1904G:p.N635S,ATM:uc001pkb.1:exon40:c.A5948G:p.N1983S,ATM:uc009yxr.1:exon41:c.A5948G:p.N1983S	BC137169	c.1901AGAA->AGAG	rs659243	0.9992	1	1	0.9896	1	1	1
chr11	108183164	AGAA	TGAG	ATM:uc009yxt.1:exon3:c.287_290TGAG,ATM:uc001pkg.1:exon8:c.1016_1019TGAG,ATM:uc001pke.2:exon14:c.1901_1904TGAG,ATM:uc001pkb.1:exon40:c.5945_5948TGAG,ATM:uc009yxr.1:exon41:c.5945_5948TGAG	Y08455	c.287AGAA->TGAG	.	0.0008	0	0	0.0104	0	0	0
chr11	108186610	G	A	ATM:uc009yxt.1:exon4:c.G409A:p.G137R,ATM:uc001pkg.1:exon9:c.G1138A:p.G380R,ATM:uc001pke.2:exon15:c.G2023A:p.G675R,ATM:uc001pkb.1:exon41:c.G6067A:p.G2023R,ATM:uc009yxr.1:exon42:c.G6067A:p.G2023R	BC137169	c.2023G->A	rs11212587	0.0007	0	0	0	0	0.0015	0
chr11	108186631	A	G	ATM:uc009yxt.1:exon4:c.A430G:p.I144V,ATM:uc001pkg.1:exon9:c.A1159G:p.I387V,ATM:uc001pke.2:exon15:c.A2044G:p.I682V,ATM:uc001pkb.1:exon41:c.A6088G:p.I2030V,ATM:uc009yxr.1:exon42:c.A6088G:p.I2030V	BC137169	c.2044A->G	rs145847315	0.0037	0.0233	0.0326	0	0	0	0
chr11	108186820	C	T	ATM:uc001pkg.1:exon10:c.C1249T:p.R417C,ATM:uc001pke.2:exon16:c.C2134T:p.R712C,ATM:uc001pkb.1:exon42:c.C6178T:p.R2060C,ATM:uc009yxr.1:exon43:c.C6178T:p.R2060C	BC137169	c.2134C->T	.	0.0007	0	0	0	0	0.0015	0
chr11	108188136	G	A	ATM:uc001pkg.1:exon11:c.G1306A:p.V436I,ATM:uc001pke.2:exon17:c.G2191A:p.V731I,ATM:uc001pkb.1:exon43:c.G6235A:p.V2079I,ATM:uc009yxr.1:exon44:c.G6235A:p.V2079I	BC137169	c.2191G->A	rs1800060	0.0022	0	0.0217	0	0	0.0015	0
chr11	108190770	G	C	ATM:uc001pkg.1:exon12:c.G1508C:p.S503T,ATM:uc001pke.2:exon18:c.G2393C:p.S798T,ATM:uc001pkb.1:exon44:c.G6437C:p.S2146T,ATM:uc009yxr.1:exon45:c.G6437C:p.S2146T	BC137169	c.2393G->C	rs56815840	0.0015	0	0.0217	0	0	0	0
chr11	108196896	C	T	ATM:uc001pkg.1:exon15:c.C1990T:p.L664F,ATM:uc001pke.2:exon21:c.C2875T:p.L959F,ATM:uc001pkb.1:exon47:c.C6919T:p.L2307F,ATM:uc009yxr.1:exon48:c.C6919T:p.L2307F	BC137169	c.2875C->T	rs56009889	0.0007	0	0	0	0	0.0015	0
chr11	108198391	T	C	ATM:uc001pkg.1:exon16:c.T2066C:p.L689P,ATM:uc001pke.2:exon22:c.T2951C:p.L984P,ATM:uc001pkb.1:exon48:c.T6995C:p.L2332P,ATM:uc009yxr.1:exon49:c.T6995C:p.L2332P	BC137169	c.2951T->C	rs4988111	0.0022	0.0233	0	0	0	0	0.0043
chr11	108202733	A	G	ATM:uc001pkg.1:exon20:c.A2828G:p.N943S,ATM:uc001pke.2:exon26:c.A3713G:p.N1238S,ATM:uc001pkb.1:exon52:c.A7757G:p.N2586S,ATM:uc009yxr.1:exon53:c.A7757G:p.N2586S	BC137169	c.3713A->G	.	0.0007	0	0	0	0	0	0.0043
chr11	108203619	C	T	ATM:uc001pkg.1:exon21:c.C2990T:p.T997I,ATM:uc001pke.2:exon27:c.C3875T:p.T1292I,ATM:uc001pkb.1:exon53:c.C7919T:p.T2640I,ATM:uc009yxr.1:exon54:c.C7919T:p.T2640I	BC137169	c.3875C->T	rs4988125	0.0015	0	0	0	0	0.003	0
chr11	108204673	T	C	ATM:uc001pkg.1:exon22:c.T3059C:p.V1020A,ATM:uc001pke.2:exon28:c.T3944C:p.V1315A,ATM:uc001pkb.1:exon54:c.T7988C:p.V2663A,ATM:uc009yxr.1:exon55:c.T7988C:p.V2663A	BC137169	c.3944T->C	.	0.0008	0	0.0122	0	0	0	0
chr11	108205756	C	T	ATM:uc001pke.2:exon29:c.C4027T:p.R1343C,ATM:uc001pkb.1:exon55:c.C8071T:p.R2691C,ATM:uc009yxr.1:exon56:c.C8071T:p.R2691C	BC137169	c.4027C->T	.	0.0007	0	0	0	0.0081	0	0
chr11	108216546	G	A	ATM:uc001pke.2:exon32:c.G4451A:p.R1484H,ATM:uc001pkb.1:exon58:c.G8495A:p.R2832H,ATM:uc009yxr.1:exon59:c.G8495A:p.R2832H	BC137169	c.4451G->A	.	0.0007	0	0	0.0102	0	0	0
chr11	108216596	C	T	ATM:uc001pke.2:exon32:c.C4501T:p.R1501X,ATM:uc001pkb.1:exon58:c.C8545T:p.R2849X,ATM:uc009yxr.1:exon59:c.C8545T:p.R2849X	U33841	c.8545C->T	.	0.0007	0	0	0	0	0.0015	0
chr11	108224555	A	G	ATM:uc001pke.2:exon34:c.A4690G:p.R1564G,ATM:uc001pkb.1:exon60:c.A8734G:p.R2912G,ATM:uc009yxr.1:exon61:c.A8734G:p.R2912G	BC137169	c.4690A->G	.	0.0007	0	0	0	0	0.0015	0
chr11	108235936	G	A	ATM:uc001pke.2:exon36:c.G4934A:p.R1645Q,ATM:uc001pkb.1:exon62:c.G8978A:p.R2993Q,ATM:uc009yxr.1:exon63:c.G8978A:p.R2993Q	BC137169	c.4934G->A	.	0.0007	0	0	0	0	0.0015	0
chrX	76856021	T	C	ATRX:uc004ecq.4:exon22:c.A5465G:p.N1822S,ATRX:uc004ecp.4:exon23:c.A5579G:p.N1860S,ATRX:uc004eco.4:exon24:c.A4934G:p.N1645S	NM_000489	c.5579A->G	rs45439799	0.0068	0	0	0	0	0.0143	0
chrX	76856024	T	C	ATRX:uc004ecq.4:exon22:c.A5462G:p.N1821S,ATRX:uc004ecp.4:exon23:c.A5576G:p.N1859S,ATRX:uc004eco.4:exon24:c.A4931G:p.N1644S	NM_000489	c.5576A->G	.	0.001	0	0	0	0.0101	0	0
chrX	76875968	T	GCCTTC	ATRX:uc004ecq.4:exon19:c.5053_5053delinsGAAGGC,ATRX:uc004ecp.4:exon20:c.5167_5167delinsGAAGGC,ATRX:uc004eco.4:exon21:c.4522_4522delinsGAAGGC	NM_138270	c.5054AT->GAAGGCT	.	0.0011	0	0	0	0	0.0022	0
chrX	76907787	-	TCC	ATRX:uc004ecq.4:exon14:c.4259_4260insGGA:p.E1420delinsEE,ATRX:uc004ecp.4:exon15:c.4373_4374insGGA:p.E1458delinsEE,ATRX:uc004eco.4:exon16:c.3728_3729insGGA:p.E1243delinsEE	U72936	c.3734GGAGGAGGA->GGAGGAGGAGGA	.	0.001	0	0.0156	0	0	0	0
chrX	76937107	T	A	ATRX:uc004ecq.4:exon8:c.A3527T:p.N1176I,ATRX:uc010nly.1:exon8:c.A3476T:p.N1159I,ATRX:uc004ecp.4:exon9:c.A3641T:p.N1214I,ATRX:uc004ecr.2:exon9:c.A3437T:p.N1146I,ATRX:uc004eco.4:exon10:c.A2996T:p.N999I,ATRX:uc010nlx.1:exon10:c.A3554T:p.N1185I	NM_000489	c.3641A->T	rs144527582	0.001	0	0.0143	0	0	0	0
chrX	76937207	C	G	ATRX:uc004ecq.4:exon8:c.G3427C:p.V1143L,ATRX:uc010nly.1:exon8:c.G3376C:p.V1126L,ATRX:uc004ecp.4:exon9:c.G3541C:p.V1181L,ATRX:uc004ecr.2:exon9:c.G3337C:p.V1113L,ATRX:uc004eco.4:exon10:c.G2896C:p.V966L,ATRX:uc010nlx.1:exon10:c.G3454C:p.V1152L	NM_000489	c.3541G->C	rs61758732	0.001	0	0	0	0	0.002	0
chrX	76937963	G	C	ATRX:uc004ecq.4:exon8:c.C2671G:p.Q891E,ATRX:uc010nly.1:exon8:c.C2620G:p.Q874E,ATRX:uc004ecp.4:exon9:c.C2785G:p.Q929E,ATRX:uc004ecr.2:exon9:c.C2581G:p.Q861E,ATRX:uc004eco.4:exon10:c.C2140G:p.Q714E,ATRX:uc010nlx.1:exon10:c.C2698G:p.Q900E	NM_000489	c.2785C->G	rs3088074	0.4029	0.9048	0.6429	0.5132	0.3131	0.3327	0.3464
chrX	76937987	C	A	ATRX:uc004ecq.4:exon8:c.G2647T:p.V883F,ATRX:uc010nly.1:exon8:c.G2596T:p.V866F,ATRX:uc004ecp.4:exon9:c.G2761T:p.V921F,ATRX:uc004ecr.2:exon9:c.G2557T:p.V853F,ATRX:uc004eco.4:exon10:c.G2116T:p.V706F,ATRX:uc010nlx.1:exon10:c.G2674T:p.V892F	NM_000489	c.2761G->T	.	0.001	0	0.0143	0	0	0	0
chrX	76938047	T	C	ATRX:uc004ecq.4:exon8:c.A2587G:p.I863V,ATRX:uc010nly.1:exon8:c.A2536G:p.I846V,ATRX:uc004ecp.4:exon9:c.A2701G:p.I901V,ATRX:uc004ecr.2:exon9:c.A2497G:p.I833V,ATRX:uc004eco.4:exon10:c.A2056G:p.I686V,ATRX:uc010nlx.1:exon10:c.A2614G:p.I872V	NM_000489	c.2701A->G	.	0.001	0	0	0	0.0101	0	0
chrX	76938068	T	G	ATRX:uc004ecq.4:exon8:c.A2566C:p.T856P,ATRX:uc010nly.1:exon8:c.A2515C:p.T839P,ATRX:uc004ecp.4:exon9:c.A2680C:p.T894P,ATRX:uc004ecr.2:exon9:c.A2476C:p.T826P,ATRX:uc004eco.4:exon10:c.A2035C:p.T679P,ATRX:uc010nlx.1:exon10:c.A2593C:p.T865P	NM_000489	c.2680A->C	rs145807475	0.001	0.0159	0	0	0	0	0
chrX	76938098	C	T	ATRX:uc004ecq.4:exon8:c.G2536A:p.E846K,ATRX:uc010nly.1:exon8:c.G2485A:p.E829K,ATRX:uc004ecp.4:exon9:c.G2650A:p.E884K,ATRX:uc004ecr.2:exon9:c.G2446A:p.E816K,ATRX:uc004eco.4:exon10:c.G2005A:p.E669K,ATRX:uc010nlx.1:exon10:c.G2563A:p.E855K	NM_000489	c.2650G->A	rs200343648	0.001	0	0	0	0	0.002	0
chrX	76938100	T	C	ATRX:uc004ecq.4:exon8:c.A2534G:p.Q845R,ATRX:uc010nly.1:exon8:c.A2483G:p.Q828R,ATRX:uc004ecp.4:exon9:c.A2648G:p.Q883R,ATRX:uc004ecr.2:exon9:c.A2444G:p.Q815R,ATRX:uc004eco.4:exon10:c.A2003G:p.Q668R,ATRX:uc010nlx.1:exon10:c.A2561G:p.Q854R	NM_000489	c.2648A->G	.	0.001	0	0	0	0.0101	0	0
chrX	76938153	G	C	ATRX:uc004ecq.4:exon8:c.C2481G:p.H827Q,ATRX:uc010nly.1:exon8:c.C2430G:p.H810Q,ATRX:uc004ecp.4:exon9:c.C2595G:p.H865Q,ATRX:uc004ecr.2:exon9:c.C2391G:p.H797Q,ATRX:uc004eco.4:exon10:c.C1950G:p.H650Q,ATRX:uc010nlx.1:exon10:c.C2508G:p.H836Q	NM_000489	c.2595C->G	rs61752455	0.0059	0	0.0286	0	0	0.0082	0
chrX	76938208	A	G	ATRX:uc004ecq.4:exon8:c.T2426C:p.F809S,ATRX:uc010nly.1:exon8:c.T2375C:p.F792S,ATRX:uc004ecp.4:exon9:c.T2540C:p.F847S,ATRX:uc004ecr.2:exon9:c.T2336C:p.F779S,ATRX:uc004eco.4:exon10:c.T1895C:p.F632S,ATRX:uc010nlx.1:exon10:c.T2453C:p.F818S	NM_000489	c.2540T->C	rs45624939	0.0049	0	0	0	0.0505	0	0
chrX	76938235	T	C	ATRX:uc004ecq.4:exon8:c.A2399G:p.K800R,ATRX:uc010nly.1:exon8:c.A2348G:p.K783R,ATRX:uc004ecp.4:exon9:c.A2513G:p.K838R,ATRX:uc004ecr.2:exon9:c.A2309G:p.K770R,ATRX:uc004eco.4:exon10:c.A1868G:p.K623R,ATRX:uc010nlx.1:exon10:c.A2426G:p.K809R	NM_000489	c.2513A->G	.	0.001	0	0.0143	0	0	0	0
chrX	76938748	G	A	ATRX:uc004ecq.4:exon8:c.C1886T:p.P629L,ATRX:uc010nly.1:exon8:c.C1835T:p.P612L,ATRX:uc004ecp.4:exon9:c.C2000T:p.P667L,ATRX:uc004ecr.2:exon9:c.C1796T:p.P599L,ATRX:uc004eco.4:exon10:c.C1355T:p.P452L,ATRX:uc010nlx.1:exon10:c.C1913T:p.P638L	NM_000489	c.2000C->T	rs61752457	0.001	0	0.0143	0	0	0	0
chrX	76938923	G	C	ATRX:uc004ecq.4:exon8:c.C1711G:p.P571A,ATRX:uc010nly.1:exon8:c.C1660G:p.P554A,ATRX:uc004ecp.4:exon9:c.C1825G:p.P609A,ATRX:uc004ecr.2:exon9:c.C1621G:p.P541A,ATRX:uc004eco.4:exon10:c.C1180G:p.P394A,ATRX:uc010nlx.1:exon10:c.C1738G:p.P580A	NM_000489	c.1825C->G	rs186742436	0.001	0	0	0	0	0	0
chrX	76939115	G	C	ATRX:uc004ecq.4:exon8:c.C1519G:p.Q507E,ATRX:uc004ecr.2:exon8:c.C1516G:p.Q506E,ATRX:uc010nly.1:exon8:c.C1468G:p.Q490E,ATRX:uc004ecp.4:exon9:c.C1633G:p.Q545E,ATRX:uc010nlx.1:exon9:c.C1633G:p.Q545E,ATRX:uc004eco.4:exon10:c.C988G:p.Q330E	NM_000489	c.1633C->G	rs35738915	0.001	0.0159	0	0	0	0	0
chrX	76939325	G	C	ATRX:uc004ecq.4:exon8:c.C1309G:p.H437D,ATRX:uc004ecr.2:exon8:c.C1306G:p.H436D,ATRX:uc010nly.1:exon8:c.C1258G:p.H420D,ATRX:uc004ecp.4:exon9:c.C1423G:p.H475D,ATRX:uc010nlx.1:exon9:c.C1423G:p.H475D,ATRX:uc004eco.4:exon10:c.C778G:p.H260D	NM_000489	c.1423C->G	rs146863015	0.001	0	0	0	0.0101	0	0
chrX	76939579	C	T	ATRX:uc004ecq.4:exon8:c.G1055A:p.R352H,ATRX:uc004ecr.2:exon8:c.G1052A:p.R351H,ATRX:uc010nly.1:exon8:c.G1004A:p.R335H,ATRX:uc004ecp.4:exon9:c.G1169A:p.R390H,ATRX:uc010nlx.1:exon9:c.G1169A:p.R390H,ATRX:uc004eco.4:exon10:c.G524A:p.R175H	NM_000489	c.1169G->A	.	0.001	0	0	0	0	0.002	0
chrX	76954062	C	T	ATRX:uc010nly.1:exon2:c.G24A:p.E8E,ATRX:uc004ecp.4:exon3:c.G189A:p.E63E,ATRX:uc004ecq.4:exon3:c.G189A:p.E63E,ATRX:uc004ecr.2:exon3:c.G189A:p.E63E,ATRX:uc010nlx.1:exon3:c.G189A:p.E63E			.	0.001	0	0	0	0	0.002	0
chr3	52437206	G	A	BAP1:uc003ddx.3:exon14:c.C1838T:p.T613M	NM_004656	c.1838C->T	rs35448940	0.0044	0.0116	0.0326	0	0	0	0.0085
chr3	52437258	T	C	BAP1:uc003ddx.3:exon14:c.A1786G:p.S596G	NM_004656	c.1786A->G	rs79014342	0.0088	0.0814	0.0435	0	0	0	0.0042
chr3	52437309	C	T	BAP1:uc003ddx.3:exon14:c.G1735A:p.G579R	NM_004656	c.1735G->A	.	0.0022	0	0	0	0.0242	0	0
chr3	52437753	C	T	BAP1:uc003ddx.3:exon13:c.G1408A:p.G470R	NM_004656	c.1408G->A	.	0.0015	0	0	0	0	0	0.0085
chr3	52437836	G	C	BAP1:uc003ddx.3:exon13:c.C1325G:p.P442R	NM_004656	c.1325C->G	.	0.0007	0	0	0	0	0	0.0042
chr3	52439807	G	A	BAP1:uc003ddx.3:exon10:c.C905T:p.P302L	NM_004656	c.905C->T	rs149158790	0.0007	0	0	0	0	0	0
chr3	52443571	C	T	BAP1:uc003ddx.3:exon3:c.G121A:p.G41S	NM_004656	c.121G->A	.	0.0007	0	0	0	0	0	0.0042
chr3	187444677	GC	AT	BCL6:uc003frp.3:exon7:c.1549_1550AT,BCL6:uc003frq.2:exon7:c.1549_1550AT,BCL6:uc010hza.2:exon7:c.1243_1244AT	NM_001706	c.1550GC->AT	.	0.0007	0	0	0	0.0081	0	0
chr3	187446211	C	T	BCL6:uc011bsf.1:exon5:c.G1477A:p.A493T,BCL6:uc003frp.3:exon6:c.G1477A:p.A493T,BCL6:uc003frq.2:exon6:c.G1477A:p.A493T,BCL6:uc010hza.2:exon6:c.G1171A:p.A391T	NM_001706	c.1477G->A	rs2229362	0.1512	0.407	0.25	0.06	0.0887	0.148	0.1144
chr3	187446313	G	A	BCL6:uc011bsf.1:exon5:c.C1375T:p.R459C,BCL6:uc003frp.3:exon6:c.C1375T:p.R459C,BCL6:uc003frq.2:exon6:c.C1375T:p.R459C,BCL6:uc010hza.2:exon6:c.C1069T:p.R357C	NM_001706	c.1375C->T	rs137878288	0.0007	0	0	0	0	0.0015	0
chr3	187446324	G	A	BCL6:uc011bsf.1:exon5:c.C1364T:p.T455M,BCL6:uc003frp.3:exon6:c.C1364T:p.T455M,BCL6:uc003frq.2:exon6:c.C1364T:p.T455M,BCL6:uc010hza.2:exon6:c.C1058T:p.T353M	NM_001706	c.1364C->T	.	0.0015	0	0	0.02	0	0	0
chr3	187447027	T	C	BCL6:uc011bsf.1:exon4:c.A1166G:p.N389S,BCL6:uc003frp.3:exon5:c.A1166G:p.N389S,BCL6:uc003frq.2:exon5:c.A1166G:p.N389S,BCL6:uc010hza.2:exon5:c.A860G:p.N287S	NM_001706	c.1166A->G	rs150656653	0.0007	0	0.0109	0	0	0	0
chr3	187447231	G	A	BCL6:uc011bsf.1:exon4:c.C962T:p.A321V,BCL6:uc003frp.3:exon5:c.C962T:p.A321V,BCL6:uc003frq.2:exon5:c.C962T:p.A321V,BCL6:uc010hza.2:exon5:c.C656T:p.A219V	NM_001706	c.962C->T	.	0.0007	0	0	0	0	0.0015	0
chr3	187447288	T	C	BCL6:uc011bsf.1:exon4:c.A905G:p.E302G,BCL6:uc003frp.3:exon5:c.A905G:p.E302G,BCL6:uc003frq.2:exon5:c.A905G:p.E302G,BCL6:uc010hza.2:exon5:c.A599G:p.E200G	NM_001706	c.905A->G	.	0.0007	0	0	0	0	0.0015	0
chr3	187447701	C	A	BCL6:uc011bsf.1:exon4:c.G492T:p.E164D,BCL6:uc003frp.3:exon5:c.G492T:p.E164D,BCL6:uc003frq.2:exon5:c.G492T:p.E164D,BCL6:uc010hza.2:exon5:c.G186T:p.E62D	NM_001706	c.492G->T	rs61752081	0.0191	0	0.0326	0	0	0.0302	0.0127
chr3	187451339	G	A	BCL6:uc011bsf.1:exon2:c.C143T:p.T48M,BCL6:uc003frp.3:exon3:c.C143T:p.T48M,BCL6:uc003frq.2:exon3:c.C143T:p.T48M	NM_001706	c.143C->T	rs200263685	0.0007	0	0	0	0.0081	0	0
chrX	39911396	T	G	BCOR:uc004deo.4:exon14:c.A5078C:p.H1693P,BCOR:uc004dem.4:exon15:c.A5132C:p.H1711P,BCOR:uc004den.4:exon15:c.A5234C:p.H1745P,BCOR:uc004dep.4:exon15:c.A5132C:p.H1711P	NM_001123385	c.5234A->C	.	0.001	0	0	0	0	0.002	0
chrX	39913562	C	T	BCOR:uc010nhb.3:exon5:c.G890A:p.R297H,BCOR:uc004deo.4:exon12:c.G4610A:p.R1537H,BCOR:uc004dem.4:exon13:c.G4664A:p.R1555H,BCOR:uc004den.4:exon13:c.G4766A:p.R1589H,BCOR:uc004dep.4:exon13:c.G4664A:p.R1555H	NM_001123385	c.4766G->A	.	0.001	0	0	0	0	0.002	0
chrX	39922158	T	G	BCOR:uc010nhb.3:exon1:c.A138C:p.E46D,BCOR:uc004deo.4:exon8:c.A3858C:p.E1286D,BCOR:uc004dem.4:exon9:c.A3912C:p.E1304D,BCOR:uc004den.4:exon9:c.A4014C:p.E1338D,BCOR:uc004dep.4:exon9:c.A3912C:p.E1304D	NM_001123385	c.4014A->C	rs142866108	0.001	0	0	0	0	0.002	0
chrX	39922198	T	C	BCOR:uc010nhb.3:exon1:c.A98G:p.K33R,BCOR:uc004deo.4:exon8:c.A3818G:p.K1273R,BCOR:uc004dem.4:exon9:c.A3872G:p.K1291R,BCOR:uc004den.4:exon9:c.A3974G:p.K1325R,BCOR:uc004dep.4:exon9:c.A3872G:p.K1291R	NM_001123385	c.3974A->G	rs187172641	0.001	0	0	0	0	0	0.0056
chrX	39922906	T	C	BCOR:uc004deo.4:exon7:c.A3646G:p.R1216G,BCOR:uc004dem.4:exon8:c.A3700G:p.R1234G,BCOR:uc004den.4:exon8:c.A3802G:p.R1268G,BCOR:uc004dep.4:exon8:c.A3700G:p.R1234G	NM_001123385	c.3802A->G	rs140897453	0.001	0.0159	0	0	0	0	0
chrX	39923651	G	A	BCOR:uc004deo.4:exon6:c.C3386T:p.T1129I,BCOR:uc004dem.4:exon7:c.C3440T:p.T1147I,BCOR:uc004den.4:exon7:c.C3440T:p.T1147I,BCOR:uc004dep.4:exon7:c.C3440T:p.T1147I	NM_001123385	c.3440C->T	.	0.001	0	0	0	0.0103	0	0
chrX	39923814	C	T	BCOR:uc004deo.4:exon6:c.G3223A:p.E1075K,BCOR:uc004dem.4:exon7:c.G3277A:p.E1093K,BCOR:uc004den.4:exon7:c.G3277A:p.E1093K,BCOR:uc004dep.4:exon7:c.G3277A:p.E1093K	NM_001123385	c.3277G->A	rs144736705	0.001	0	0	0	0	0.002	0
chrX	39931645	T	A	BCOR:uc004dem.4:exon4:c.A2954T:p.Y985F,BCOR:uc004den.4:exon4:c.A2954T:p.Y985F,BCOR:uc004deo.4:exon4:c.A2954T:p.Y985F,BCOR:uc004dep.4:exon4:c.A2954T:p.Y985F,BCOR:uc004deq.4:exon4:c.A2954T:p.Y985F	NM_001123385	c.2954A->T	.	0.001	0.0159	0	0	0	0	0
chrX	39932090	G	C	BCOR:uc004dem.4:exon4:c.C2509G:p.P837A,BCOR:uc004den.4:exon4:c.C2509G:p.P837A,BCOR:uc004deo.4:exon4:c.C2509G:p.P837A,BCOR:uc004dep.4:exon4:c.C2509G:p.P837A,BCOR:uc004deq.4:exon4:c.C2509G:p.P837A	NM_001123385	c.2509C->G	.	0.001	0	0	0	0	0	0.0056
chrX	39932470	C	T	BCOR:uc004dem.4:exon4:c.G2129A:p.R710H,BCOR:uc004den.4:exon4:c.G2129A:p.R710H,BCOR:uc004deo.4:exon4:c.G2129A:p.R710H,BCOR:uc004dep.4:exon4:c.G2129A:p.R710H,BCOR:uc004deq.4:exon4:c.G2129A:p.R710H	NM_001123385	c.2129G->A	rs200732803	0.001	0	0	0	0	0.002	0
chrX	39933134	G	A	BCOR:uc004dem.4:exon4:c.C1465T:p.P489S,BCOR:uc004den.4:exon4:c.C1465T:p.P489S,BCOR:uc004deo.4:exon4:c.C1465T:p.P489S,BCOR:uc004dep.4:exon4:c.C1465T:p.P489S,BCOR:uc004deq.4:exon4:c.C1465T:p.P489S	NM_001123385	c.1465C->T	.	0.001	0	0	0	0	0.002	0
chrX	39933151	G	A	BCOR:uc004dem.4:exon4:c.C1448T:p.P483L,BCOR:uc004den.4:exon4:c.C1448T:p.P483L,BCOR:uc004deo.4:exon4:c.C1448T:p.P483L,BCOR:uc004dep.4:exon4:c.C1448T:p.P483L,BCOR:uc004deq.4:exon4:c.C1448T:p.P483L	NM_001123385	c.1448C->T	.	0.001	0	0	0	0.0101	0	0
chrX	39933335	T	C	BCOR:uc004dem.4:exon4:c.A1264G:p.S422G,BCOR:uc004den.4:exon4:c.A1264G:p.S422G,BCOR:uc004deo.4:exon4:c.A1264G:p.S422G,BCOR:uc004dep.4:exon4:c.A1264G:p.S422G,BCOR:uc004deq.4:exon4:c.A1264G:p.S422G	NM_001123385	c.1264A->G	rs202240562	0.001	0.0159	0	0	0	0	0
chrX	39933583	G	A	BCOR:uc004dem.4:exon4:c.C1016T:p.P339L,BCOR:uc004den.4:exon4:c.C1016T:p.P339L,BCOR:uc004deo.4:exon4:c.C1016T:p.P339L,BCOR:uc004dep.4:exon4:c.C1016T:p.P339L,BCOR:uc004deq.4:exon4:c.C1016T:p.P339L	NM_001123385	c.1016C->T	.	0.001	0	0	0	0	0	0.006
chrX	39933973	G	A	BCOR:uc004dem.4:exon4:c.C626T:p.S209L,BCOR:uc004den.4:exon4:c.C626T:p.S209L,BCOR:uc004deo.4:exon4:c.C626T:p.S209L,BCOR:uc004dep.4:exon4:c.C626T:p.S209L,BCOR:uc004deq.4:exon4:c.C626T:p.S209L	NM_001123385	c.626C->T	rs143697110	0.002	0	0	0	0	0.002	0.0056
chrX	39934013	T	G	BCOR:uc004dem.4:exon4:c.A586C:p.M196L,BCOR:uc004den.4:exon4:c.A586C:p.M196L,BCOR:uc004deo.4:exon4:c.A586C:p.M196L,BCOR:uc004dep.4:exon4:c.A586C:p.M196L,BCOR:uc004deq.4:exon4:c.A586C:p.M196L	NM_001123385	c.586A->C	.	0.001	0	0	0	0	0.002	0
chrX	39934190	C	T	BCOR:uc004dem.4:exon4:c.G409A:p.V137I,BCOR:uc004den.4:exon4:c.G409A:p.V137I,BCOR:uc004deo.4:exon4:c.G409A:p.V137I,BCOR:uc004dep.4:exon4:c.G409A:p.V137I,BCOR:uc004deq.4:exon4:c.G409A:p.V137I	NM_001123385	c.409G->A	rs146403660	0.001	0	0	0	0.0101	0	0
chrX	39934234	A	G	BCOR:uc004dem.4:exon4:c.T365C:p.M122T,BCOR:uc004den.4:exon4:c.T365C:p.M122T,BCOR:uc004deo.4:exon4:c.T365C:p.M122T,BCOR:uc004dep.4:exon4:c.T365C:p.M122T,BCOR:uc004deq.4:exon4:c.T365C:p.M122T	NM_001123385	c.365T->C	.	0.001	0.0159	0	0	0	0	0
chrX	39934294	C	G	BCOR:uc004dem.4:exon4:c.G305C:p.R102P,BCOR:uc004den.4:exon4:c.G305C:p.R102P,BCOR:uc004deo.4:exon4:c.G305C:p.R102P,BCOR:uc004dep.4:exon4:c.G305C:p.R102P,BCOR:uc004deq.4:exon4:c.G305C:p.R102P	NM_001123385	c.305G->C	.	0.001	0.0159	0	0	0	0	0
chrX	39937172	G	A	BCOR:uc004dem.4:exon2:c.C11T:p.A4V,BCOR:uc004den.4:exon2:c.C11T:p.A4V,BCOR:uc004deo.4:exon2:c.C11T:p.A4V,BCOR:uc004dep.4:exon2:c.C11T:p.A4V,BCOR:uc004deq.4:exon2:c.C11T:p.A4V	NM_001123385	c.11C->T	.	0.001	0	0	0.0132	0	0	0
chr15	91290720	C	T	BLM:uc002bpr.3:exon2:c.C98T:p.S33L,BLM:uc010bnx.3:exon2:c.C98T:p.S33L,BLM:uc010uqh.2:exon3:c.C98T:p.S33L			rs139282091	0.0007	0	0	0	0	0.0015	0
chr15	91292676	T	A	BLM:uc002bpr.3:exon3:c.T178A:p.L60I,BLM:uc010bnx.3:exon3:c.T178A:p.L60I,BLM:uc010uqh.2:exon4:c.T178A:p.L60I	BC115028	c.178T->A	rs138542210	0.0007	0	0	0	0.0081	0	0
chr15	91292752	G	C	BLM:uc002bpr.3:exon3:c.G254C:p.R85T,BLM:uc010bnx.3:exon3:c.G254C:p.R85T,BLM:uc010uqh.2:exon4:c.G254C:p.R85T	BC115028	c.254G->C	rs141503266	0.0007	0	0	0	0	0	0.0042
chr15	91292874	C	G	BLM:uc002bpr.3:exon3:c.C376G:p.P126A,BLM:uc010bnx.3:exon3:c.C376G:p.P126A,BLM:uc010uqh.2:exon4:c.C376G:p.P126A	BC115028	c.376C->G	.	0.0007	0	0	0	0	0.0015	0
chr15	91292883	AAG	-	BLM:uc002bpr.3:exon3:c.385_387del:p.129_129del,BLM:uc010bnx.3:exon3:c.385_387del:p.129_129del,BLM:uc010uqh.2:exon4:c.385_387del:p.129_129del	BC115028	c.385AAG->	.	0.0007	0	0	0.0102	0	0	0
chr15	91292908	A	G	BLM:uc002bpr.3:exon3:c.A410G:p.K137R,BLM:uc010bnx.3:exon3:c.A410G:p.K137R,BLM:uc010uqh.2:exon4:c.A410G:p.K137R	BC115028	c.410A->G	rs28384988	0.0015	0	0	0	0	0	0.0085
chr15	91292917	A	G	BLM:uc002bpr.3:exon3:c.A419G:p.E140G,BLM:uc010bnx.3:exon3:c.A419G:p.E140G,BLM:uc010uqh.2:exon4:c.A419G:p.E140G	BC115028	c.419A->G	rs35886055	0.0044	0.0233	0.0109	0	0	0	0.0127
chr15	91293213	G	A	BLM:uc002bpr.3:exon3:c.G715A:p.D239N,BLM:uc010bnx.3:exon3:c.G715A:p.D239N,BLM:uc010uqh.2:exon4:c.G715A:p.D239N	BC115028	c.715G->A	.	0.0007	0	0	0	0.0081	0	0
chr15	91295059	A	C	BLM:uc002bpr.3:exon4:c.A842C:p.H281P,BLM:uc010bnx.3:exon4:c.A842C:p.H281P,BLM:uc010uqh.2:exon5:c.A842C:p.H281P	BC115028	c.842A->C	rs202042636	0.0007	0	0	0	0	0	0.0042
chr15	91295064	A	G	BLM:uc002bpr.3:exon4:c.A847G:p.T283A,BLM:uc010bnx.3:exon4:c.A847G:p.T283A,BLM:uc010uqh.2:exon5:c.A847G:p.T283A	BC115028	c.847A->G	rs149598003	0.0007	0	0	0	0	0.0015	0
chr15	91295110	C	T	BLM:uc002bpr.3:exon4:c.C893T:p.T298M,BLM:uc010bnx.3:exon4:c.C893T:p.T298M,BLM:uc010uqh.2:exon5:c.C893T:p.T298M	BC115028	c.893C->T	rs28384991	0.011	0	0	0	0.0645	0	0.0169
chr15	91298049	A	G	BLM:uc002bpr.3:exon5:c.A968G:p.K323R,BLM:uc010bnx.3:exon5:c.A968G:p.K323R,BLM:uc010uqh.2:exon6:c.A968G:p.K323R	BC115028	c.968A->G	rs146504061	0.0007	0	0	0	0	0.0015	0
chr15	91304315	T	C	BLM:uc002bpr.3:exon7:c.T1712C:p.M571T,BLM:uc010bnx.3:exon7:c.T1712C:p.M571T,BLM:uc010uqi.2:exon7:c.T587C:p.M196T,BLM:uc010uqh.2:exon8:c.T1712C:p.M571T	BC115028	c.1712T->C	.	0.0007	0	0	0	0	0	0.0042
chr15	91304325	AGC	TAA	BLM:uc002bpr.3:exon7:c.1722_1724TAA,BLM:uc010bnx.3:exon7:c.1722_1724TAA,BLM:uc010uqi.2:exon7:c.597_599TAA,BLM:uc010uqh.2:exon8:c.1722_1724TAA	NM_000057	c.1722AGC->TAA	.	0.0007	0.0116	0	0	0	0	0
chr15	91304344	A	G	BLM:uc002bpr.3:exon7:c.A1741G:p.T581A,BLM:uc010bnx.3:exon7:c.A1741G:p.T581A,BLM:uc010uqi.2:exon7:c.A616G:p.T206A,BLM:uc010uqh.2:exon8:c.A1741G:p.T581A	BC115028	c.1741A->G	.	0.0007	0	0	0	0	0.0015	0
chr15	91304480	A	T	BLM:uc002bpr.3:exon7:c.A1877T:p.Y626F,BLM:uc010bnx.3:exon7:c.A1877T:p.Y626F,BLM:uc010uqi.2:exon7:c.A752T:p.Y251F,BLM:uc010uqh.2:exon8:c.A1877T:p.Y626F	BC115028	c.1877A->T	.	0.0007	0	0	0	0	0.0015	0
chr15	91306226	A	C	BLM:uc002bpr.3:exon8:c.A1913C:p.N638T,BLM:uc010bnx.3:exon8:c.A1913C:p.N638T,BLM:uc010uqi.2:exon8:c.A788C:p.N263T,BLM:uc010uqh.2:exon9:c.A1913C:p.N638T	BC115028	c.1913A->C	.	0.0007	0	0	0	0	0.0015	0
chr15	91306241	G	A	BLM:uc002bpr.3:exon8:c.G1928A:p.R643H,BLM:uc010bnx.3:exon8:c.G1928A:p.R643H,BLM:uc010uqi.2:exon8:c.G803A:p.R268H,BLM:uc010uqh.2:exon9:c.G1928A:p.R643H	BC115028	c.1928G->A	rs12720097	0.0044	0	0	0	0	0.006	0.0042
chr15	91310209	A	G	BLM:uc002bpr.3:exon10:c.A2263G:p.K755E,BLM:uc010bnx.3:exon10:c.A2263G:p.K755E,BLM:uc010uqi.2:exon10:c.A1138G:p.K380E,BLM:uc010uqh.2:exon11:c.A2263G:p.K755E	BC115028	c.2263A->G	rs142551229	0.0007	0.0116	0	0	0	0	0
chr15	91312426	C	T	BLM:uc002bpr.3:exon11:c.C2371T:p.R791C,BLM:uc010bnx.3:exon11:c.C2371T:p.R791C,BLM:uc010uqi.2:exon11:c.C1246T:p.R416C,BLM:uc010uqh.2:exon12:c.C2371T:p.R791C	BC115028	c.2371C->T	rs55880859	0.0007	0	0	0	0.0081	0	0
chr15	91326099	C	T	BLM:uc002bpr.3:exon13:c.C2603T:p.P868L,BLM:uc010bnx.3:exon13:c.C2603T:p.P868L,BLM:uc010uqi.2:exon13:c.C1478T:p.P493L,BLM:uc010uqh.2:exon14:c.C2603T:p.P868L	BC115028	c.2603C->T	rs11852361	0.0522	0.093	0.0217	0.08	0	0.068	0.0212
chr15	91326134	G	C	BLM:uc002bpr.3:exon13:c.G2638C:p.E880Q,BLM:uc010bnx.3:exon13:c.G2638C:p.E880Q,BLM:uc010uqi.2:exon13:c.G1513C:p.E505Q,BLM:uc010uqh.2:exon14:c.G2638C:p.E880Q	BC115028	c.2638G->C	rs201770808	0.0007	0	0	0	0	0.0015	0
chr15	91333913	T	C	BLM:uc002bpr.3:exon15:c.T2858C:p.I953T,BLM:uc010bnx.3:exon15:c.T2858C:p.I953T,BLM:uc010uqi.2:exon15:c.T1733C:p.I578T,BLM:uc010uqh.2:exon16:c.T2858C:p.I953T	BC115028	c.2858T->C	.	0.0007	0	0	0	0.0081	0	0
chr15	91341487	C	T	BLM:uc002bpr.3:exon17:c.C3278T:p.S1093L,BLM:uc010bnx.3:exon17:c.C3278T:p.S1093L,BLM:uc010uqi.2:exon17:c.C2153T:p.S718L,BLM:uc010uqh.2:exon18:c.C3278T:p.S1093L	BC115028	c.3278C->T	.	0.0007	0	0	0.01	0	0	0
chr15	91347451	G	A	BLM:uc002bpr.3:exon19:c.G3613A:p.V1205I,BLM:uc010uqi.2:exon19:c.G2488A:p.V830I,BLM:uc010uqh.2:exon20:c.G3613A:p.V1205I	BC143288	c.3613G->A	rs28385141	0.0007	0.0116	0	0	0	0	0
chr15	91347475	G	A	BLM:uc002bpr.3:exon19:c.G3637A:p.E1213K,BLM:uc010uqi.2:exon19:c.G2512A:p.E838K,BLM:uc010uqh.2:exon20:c.G3637A:p.E1213K	BC143288	c.3637G->A	rs28385142	0.0007	0	0	0	0	0	0.0042
chr15	91354521	G	A	BLM:uc010bnx.3:exon19:c.G3568A:p.V1190I,BLM:uc002bpr.3:exon21:c.G3961A:p.V1321I,BLM:uc010uqi.2:exon21:c.G2836A:p.V946I,BLM:uc010uqh.2:exon22:c.G3961A:p.V1321I	BC115028	c.3568G->A	rs7167216	0.0633	0.1512	0.0333	0.09	0.0323	0.0682	0.0339
chr15	91354629	G	C	BLM:uc010bnx.3:exon19:c.G3676C:p.A1226P,BLM:uc002bpr.3:exon21:c.G4069C:p.A1357P,BLM:uc010uqi.2:exon21:c.G2944C:p.A982P,BLM:uc010uqh.2:exon22:c.G4069C:p.A1357P	BC115028	c.3676G->C	.	0.0007	0	0	0	0	0.0015	0
chr15	91358357	T	C	BLM:uc010bnx.3:exon20:c.T3709C:p.S1237P,BLM:uc002bpr.3:exon22:c.T4102C:p.S1368P,BLM:uc010uqi.2:exon22:c.T2977C:p.S993P,BLM:uc010uqh.2:exon23:c.T4102C:p.S1368P	BC115028	c.3709T->C	.	0.0007	0	0.0109	0	0	0	0
chr10	88635779	C	A	BMPR1A:uc001kdy.3:exon3:c.C4A:p.P2T	NM_004329	c.4C->A	rs11528010	0.3752	0.7674	0.6304	0.24	0.6935	0.2432	0.3941
chr10	88659790	T	C	BMPR1A:uc001kdy.3:exon7:c.T437C:p.F146S	NM_004329	c.437T->C	.	0.0007	0	0	0	0	0	0.0043
chr10	88679013	A	G	BMPR1A:uc001kdy.3:exon10:c.A953G:p.Y318C	NM_004329	c.953A->G	.	0.0007	0	0.0109	0	0	0	0
chr10	88681353	G	A	BMPR1A:uc001kdy.3:exon11:c.G1243A:p.E415K	NM_004329	c.1243G->A	rs140592056	0.0015	0	0	0	0	0.003	0
chr10	88681437	C	T	BMPR1A:uc001kdy.3:exon11:c.C1327T:p.R443C	NM_004329	c.1327C->T	rs35619497	0.0007	0	0	0	0	0	0.0042
chr7	140624426	C	A	BRAF:uc003vwc.4:exon1:c.G78T:p.E26D	NM_004333	c.78G->T	.	0.0065	0.0533	0.0125	0	0	0	0.0095
chr7	140624432	C	G	BRAF:uc003vwc.4:exon1:c.G72C:p.E24D	NM_004333	c.72G->C	.	0.0007	0	0	0	0	0.0015	0
chr7	140624440	C	T	BRAF:uc003vwc.4:exon1:c.G64A:p.D22N	NM_004333	c.64G->A	.	0.0015	0	0	0	0.0164	0	0
chr7	140624443	C	T	BRAF:uc003vwc.4:exon1:c.G61A:p.G21R	NM_004333	c.61G->A	.	0.0007	0	0	0	0	0.0015	0
chr17	41197783	C	T	BRCA1:uc010who.2:exon5:c.G158A:p.R53Q,BRCA1:uc010whm.2:exon8:c.G434A:p.R145Q,BRCA1:uc010whn.2:exon11:c.G977A:p.R326Q,BRCA1:uc010cyx.3:exon22:c.G5363A:p.R1788Q,BRCA1:uc010whl.2:exon22:c.G2192A:p.R731Q,BRCA1:uc010whp.2:exon22:c.G2051A:p.R684Q,BRCA1:uc002icp.4:exon23:c.G5291A:p.R1764Q,BRCA1:uc002icq.3:exon23:c.G5504A:p.R1835Q,BRCA1:uc002ict.3:exon24:c.G5567A:p.R1856Q	NM_007294	c.5504G->A	.	0.0007	0	0.0109	0	0	0	0
chr17	41199716	A	T	BRCA1:uc002icu.3:exon21:c.T2025A:p.C675X	NM_007299	c.2025T->A	rs80356920	0.0007	0	0	0	0	0	0
chr17	41203106	T	C	BRCA1:uc010whm.2:exon5:c.A236G:p.Y79C,BRCA1:uc010whn.2:exon8:c.A779G:p.Y260C,BRCA1:uc010cyx.3:exon19:c.A5165G:p.Y1722C,BRCA1:uc010whl.2:exon19:c.A1994G:p.Y665C,BRCA1:uc010whp.2:exon19:c.A1853G:p.Y618C,BRCA1:uc002icp.4:exon20:c.A5093G:p.Y1698C,BRCA1:uc002icq.3:exon20:c.A5306G:p.Y1769C,BRCA1:uc002icu.3:exon20:c.A1994G:p.Y665C,BRCA1:uc002ict.3:exon21:c.A5369G:p.Y1790C	NM_007294	c.5306A->G	.	0.0007	0	0	0.01	0	0	0
chr17	41222975	C	T	BRCA1:uc010whn.2:exon3:c.G429A:p.M143I,BRCA1:uc010whq.1:exon9:c.G1143A:p.M381I,BRCA1:uc010cyx.3:exon14:c.G4815A:p.M1605I,BRCA1:uc010whl.2:exon14:c.G1644A:p.M548I,BRCA1:uc010whp.2:exon14:c.G1503A:p.M501I,BRCA1:uc010whr.1:exon14:c.G1506A:p.M502I,BRCA1:uc002icp.4:exon15:c.G4743A:p.M1581I,BRCA1:uc002icq.3:exon15:c.G4956A:p.M1652I,BRCA1:uc002icu.3:exon15:c.G1644A:p.M548I,BRCA1:uc002idc.1:exon15:c.G164…	NM_007294	c.4956G->A	rs1799967	0.011	0	0	0.03	0	0.0152	0
chr17	41223048	A	G	BRCA1:uc010whn.2:exon3:c.T356C:p.M119T,BRCA1:uc010whq.1:exon9:c.T1070C:p.M357T,BRCA1:uc010cyx.3:exon14:c.T4742C:p.M1581T,BRCA1:uc010whl.2:exon14:c.T1571C:p.M524T,BRCA1:uc010whp.2:exon14:c.T1430C:p.M477T,BRCA1:uc010whr.1:exon14:c.T1433C:p.M478T,BRCA1:uc002icp.4:exon15:c.T4670C:p.M1557T,BRCA1:uc002icq.3:exon15:c.T4883C:p.M1628T,BRCA1:uc002icu.3:exon15:c.T1571C:p.M524T,BRCA1:uc002idc.1:exon15:c.T157…	NM_007294	c.4883T->C	rs4986854	0.0007	0	0	0.01	0	0	0
chr17	41223094	T	C	BRCA1:uc010whn.2:exon3:c.A310G:p.S104G,BRCA1:uc010whq.1:exon9:c.A1024G:p.S342G,BRCA1:uc010cyx.3:exon14:c.A4696G:p.S1566G,BRCA1:uc010whl.2:exon14:c.A1525G:p.S509G,BRCA1:uc010whp.2:exon14:c.A1384G:p.S462G,BRCA1:uc010whr.1:exon14:c.A1387G:p.S463G,BRCA1:uc002icp.4:exon15:c.A4624G:p.S1542G,BRCA1:uc002icq.3:exon15:c.A4837G:p.S1613G,BRCA1:uc002icu.3:exon15:c.A1525G:p.S509G,BRCA1:uc002idc.1:exon15:c.A152…	NM_007294	c.4837A->G	rs1799966	0.3204	0.3253	0.2826	0.4737	0.4065	0.313	0.2564
chr17	41223240	A	G	BRCA1:uc010whn.2:exon3:c.T164C:p.L55P,BRCA1:uc010whq.1:exon9:c.T878C:p.L293P,BRCA1:uc010cyx.3:exon14:c.T4550C:p.L1517P,BRCA1:uc010whl.2:exon14:c.T1379C:p.L460P,BRCA1:uc010whp.2:exon14:c.T1238C:p.L413P,BRCA1:uc010whr.1:exon14:c.T1241C:p.L414P,BRCA1:uc002icp.4:exon15:c.T4478C:p.L1493P,BRCA1:uc002icq.3:exon15:c.T4691C:p.L1564P,BRCA1:uc002icu.3:exon15:c.T1379C:p.L460P,BRCA1:uc002idc.1:exon15:c.T1379C…	NM_007294	c.4691T->C	rs56119278	0.0007	0	0	0	0	0	0
chr17	41226423	C	T	BRCA1:uc010whn.2:exon2:c.G73A:p.V25M,BRCA1:uc010whq.1:exon8:c.G787A:p.V263M,BRCA1:uc010cyx.3:exon13:c.G4459A:p.V1487M,BRCA1:uc010whl.2:exon13:c.G1288A:p.V430M,BRCA1:uc010whp.2:exon13:c.G1147A:p.V383M,BRCA1:uc010whr.1:exon13:c.G1150A:p.V384M,BRCA1:uc002icp.4:exon14:c.G4387A:p.V1463M,BRCA1:uc002icq.3:exon14:c.G4600A:p.V1534M,BRCA1:uc002icu.3:exon14:c.G1288A:p.V430M,BRCA1:uc002idc.1:exon14:c.G1288A:…	NM_007294	c.4600G->A	rs55815649	0.0015	0.0116	0.0109	0	0	0	0
chr17	41226488	C	A	BRCA1:uc010whn.2:exon2:c.G8T:p.S3I,BRCA1:uc010whq.1:exon8:c.G722T:p.S241I,BRCA1:uc010cyx.3:exon13:c.G4394T:p.S1465I,BRCA1:uc010whl.2:exon13:c.G1223T:p.S408I,BRCA1:uc010whp.2:exon13:c.G1082T:p.S361I,BRCA1:uc010whr.1:exon13:c.G1085T:p.S362I,BRCA1:uc002icp.4:exon14:c.G4322T:p.S1441I,BRCA1:uc002icq.3:exon14:c.G4535T:p.S1512I,BRCA1:uc002icu.3:exon14:c.G1223T:p.S408I,BRCA1:uc002idc.1:exon14:c.G1223T:p.…	NM_007294	c.4535G->T	rs1800744	0.0037	0	0	0	0	0.0076	0
chr17	41228579	T	A	BRCA1:uc010whq.1:exon7:c.A597T:p.E199D,BRCA1:uc010cyx.3:exon12:c.A4269T:p.E1423D,BRCA1:uc010whl.2:exon12:c.A1098T:p.E366D,BRCA1:uc010whp.2:exon12:c.A957T:p.E319D,BRCA1:uc010whr.1:exon12:c.A960T:p.E320D,BRCA1:uc002icp.4:exon13:c.A4197T:p.E1399D,BRCA1:uc002icq.3:exon13:c.A4410T:p.E1470D,BRCA1:uc002icu.3:exon13:c.A1098T:p.E366D,BRCA1:uc002idc.1:exon13:c.A1098T:p.E366D,BRCA1:uc002ict.3:exon14:c.A4473…	NM_007294	c.4410A->T	rs80357075	0.0007	0	0	0	0	0	0.0043
chr17	41243509	T	C	BRCA1:uc010wht.1:exon2:c.A3151G:p.R1051G,BRCA1:uc002ide.1:exon4:c.A3532G:p.R1178G,BRCA1:uc002idd.3:exon9:c.A4039G:p.R1347G,BRCA1:uc010cyx.3:exon9:c.A3898G:p.R1300G,BRCA1:uc010cza.2:exon9:c.A3961G:p.R1321G,BRCA1:uc002icp.4:exon10:c.A3826G:p.R1276G,BRCA1:uc002icq.3:exon10:c.A4039G:p.R1347G,BRCA1:uc002ict.3:exon10:c.A4039G:p.R1347G,BRCA1:uc010cyy.1:exon10:c.A4039G:p.R1347G,BRCA1:uc010whs.1:exon10:c.…	NM_007294	c.4039A->G	rs28897689	0.0059	0	0	0	0	0.0091	0.0085
chr17	41243725	T	C	BRCA1:uc010wht.1:exon2:c.A2935G:p.I979V,BRCA1:uc002ide.1:exon4:c.A3316G:p.I1106V,BRCA1:uc002idd.3:exon9:c.A3823G:p.I1275V,BRCA1:uc010cyx.3:exon9:c.A3682G:p.I1228V,BRCA1:uc010cza.2:exon9:c.A3745G:p.I1249V,BRCA1:uc002icp.4:exon10:c.A3610G:p.I1204V,BRCA1:uc002icq.3:exon10:c.A3823G:p.I1275V,BRCA1:uc002ict.3:exon10:c.A3823G:p.I1275V,BRCA1:uc010cyy.1:exon10:c.A3823G:p.I1275V,BRCA1:uc010whs.1:exon10:c.A…	NM_007294	c.3823A->G	rs80357280	0.0015	0	0	0	0	0.0015	0.0042
chr17	41243800	C	T	BRCA1:uc010wht.1:exon2:c.G2860A:p.E954K,BRCA1:uc002ide.1:exon4:c.G3241A:p.E1081K,BRCA1:uc002idd.3:exon9:c.G3748A:p.E1250K,BRCA1:uc010cyx.3:exon9:c.G3607A:p.E1203K,BRCA1:uc010cza.2:exon9:c.G3670A:p.E1224K,BRCA1:uc002icp.4:exon10:c.G3535A:p.E1179K,BRCA1:uc002icq.3:exon10:c.G3748A:p.E1250K,BRCA1:uc002ict.3:exon10:c.G3748A:p.E1250K,BRCA1:uc010cyy.1:exon10:c.G3748A:p.E1250K,BRCA1:uc010whs.1:exon10:c.G…	NM_007294	c.3748G->A	rs28897686	0.0007	0	0	0	0	0.0015	0
chr17	41243840	A	C	BRCA1:uc010wht.1:exon2:c.T2820G:p.N940K,BRCA1:uc002ide.1:exon4:c.T3201G:p.N1067K,BRCA1:uc002idd.3:exon9:c.T3708G:p.N1236K,BRCA1:uc010cyx.3:exon9:c.T3567G:p.N1189K,BRCA1:uc010cza.2:exon9:c.T3630G:p.N1210K,BRCA1:uc002icp.4:exon10:c.T3495G:p.N1165K,BRCA1:uc002icq.3:exon10:c.T3708G:p.N1236K,BRCA1:uc002ict.3:exon10:c.T3708G:p.N1236K,BRCA1:uc010cyy.1:exon10:c.T3708G:p.N1236K,BRCA1:uc010whs.1:exon10:c.T…	NM_007294	c.3708T->G	rs28897687	0.0007	0	0	0	0	0	0.0042
chr17	41243948	C	G	BRCA1:uc010wht.1:exon2:c.G2712C:p.Q904H,BRCA1:uc002ide.1:exon4:c.G3093C:p.Q1031H,BRCA1:uc002idd.3:exon9:c.G3600C:p.Q1200H,BRCA1:uc010cyx.3:exon9:c.G3459C:p.Q1153H,BRCA1:uc010cza.2:exon9:c.G3522C:p.Q1174H,BRCA1:uc002icp.4:exon10:c.G3387C:p.Q1129H,BRCA1:uc002icq.3:exon10:c.G3600C:p.Q1200H,BRCA1:uc002ict.3:exon10:c.G3600C:p.Q1200H,BRCA1:uc010cyy.1:exon10:c.G3600C:p.Q1200H,BRCA1:uc010whs.1:exon10:c.G…	NM_007294	c.3600G->C	rs56214134	0.0007	0	0.0109	0	0	0	0
chr17	41244000	T	C	BRCA1:uc010wht.1:exon2:c.A2660G:p.K887R,BRCA1:uc002ide.1:exon4:c.A3041G:p.K1014R,BRCA1:uc002idd.3:exon9:c.A3548G:p.K1183R,BRCA1:uc010cyx.3:exon9:c.A3407G:p.K1136R,BRCA1:uc010cza.2:exon9:c.A3470G:p.K1157R,BRCA1:uc002icp.4:exon10:c.A3335G:p.K1112R,BRCA1:uc002icq.3:exon10:c.A3548G:p.K1183R,BRCA1:uc002ict.3:exon10:c.A3548G:p.K1183R,BRCA1:uc010cyy.1:exon10:c.A3548G:p.K1183R,BRCA1:uc010whs.1:exon10:c.A…	NM_007294	c.3548A->G	rs16942	0.3186	0.314	0.2826	0.47	0.4274	0.3112	0.25
chr17	41244130	T	C	BRCA1:uc010wht.1:exon2:c.A2530G:p.S844G,BRCA1:uc002ide.1:exon4:c.A2911G:p.S971G,BRCA1:uc002idd.3:exon9:c.A3418G:p.S1140G,BRCA1:uc010cyx.3:exon9:c.A3277G:p.S1093G,BRCA1:uc010cza.2:exon9:c.A3340G:p.S1114G,BRCA1:uc002icp.4:exon10:c.A3205G:p.S1069G,BRCA1:uc002icq.3:exon10:c.A3418G:p.S1140G,BRCA1:uc002ict.3:exon10:c.A3418G:p.S1140G,BRCA1:uc010cyy.1:exon10:c.A3418G:p.S1140G,BRCA1:uc010whs.1:exon10:c.A3…	NM_007294	c.3418A->G	rs2227945	0.0037	0.0233	0.0109	0	0	0	0.0085
chr17	41244271	C	A	BRCA1:uc010wht.1:exon2:c.G2389T:p.V797F,BRCA1:uc002ide.1:exon4:c.G2770T:p.V924F,BRCA1:uc002idd.3:exon9:c.G3277T:p.V1093F,BRCA1:uc010cyx.3:exon9:c.G3136T:p.V1046F,BRCA1:uc010cza.2:exon9:c.G3199T:p.V1067F,BRCA1:uc002icp.4:exon10:c.G3064T:p.V1022F,BRCA1:uc002icq.3:exon10:c.G3277T:p.V1093F,BRCA1:uc002ict.3:exon10:c.G3277T:p.V1093F,BRCA1:uc010cyy.1:exon10:c.G3277T:p.V1093F,BRCA1:uc010whs.1:exon10:c.G3…	NM_007294	c.3277G->T	.	0.0007	0	0	0.01	0	0	0
chr17	41244429	C	T	BRCA1:uc010wht.1:exon2:c.G2231A:p.S744N,BRCA1:uc002ide.1:exon4:c.G2612A:p.S871N,BRCA1:uc002idd.3:exon9:c.G3119A:p.S1040N,BRCA1:uc010cyx.3:exon9:c.G2978A:p.S993N,BRCA1:uc010cza.2:exon9:c.G3041A:p.S1014N,BRCA1:uc002icp.4:exon10:c.G2906A:p.S969N,BRCA1:uc002icq.3:exon10:c.G3119A:p.S1040N,BRCA1:uc002ict.3:exon10:c.G3119A:p.S1040N,BRCA1:uc010cyy.1:exon10:c.G3119A:p.S1040N,BRCA1:uc010whs.1:exon10:c.G311…	NM_007294	c.3119G->A	rs4986852	0.0154	0	0	0	0	0.0242	0.0169
chr17	41244435	T	C	BRCA1:uc010wht.1:exon2:c.A2225G:p.E742G,BRCA1:uc002ide.1:exon4:c.A2606G:p.E869G,BRCA1:uc002idd.3:exon9:c.A3113G:p.E1038G,BRCA1:uc010cyx.3:exon9:c.A2972G:p.E991G,BRCA1:uc010cza.2:exon9:c.A3035G:p.E1012G,BRCA1:uc002icp.4:exon10:c.A2900G:p.E967G,BRCA1:uc002icq.3:exon10:c.A3113G:p.E1038G,BRCA1:uc002ict.3:exon10:c.A3113G:p.E1038G,BRCA1:uc010cyy.1:exon10:c.A3113G:p.E1038G,BRCA1:uc010whs.1:exon10:c.A311…	NM_007294	c.3113A->G	rs16941	0.3059	0.2209	0.2391	0.47	0.4113	0.3061	0.25
chr17	41244465	C	T	BRCA1:uc010wht.1:exon2:c.G2195A:p.R732H,BRCA1:uc002ide.1:exon4:c.G2576A:p.R859H,BRCA1:uc002idd.3:exon9:c.G3083A:p.R1028H,BRCA1:uc010cyx.3:exon9:c.G2942A:p.R981H,BRCA1:uc010cza.2:exon9:c.G3005A:p.R1002H,BRCA1:uc002icp.4:exon10:c.G2870A:p.R957H,BRCA1:uc002icq.3:exon10:c.G3083A:p.R1028H,BRCA1:uc002ict.3:exon10:c.G3083A:p.R1028H,BRCA1:uc010cyy.1:exon10:c.G3083A:p.R1028H,BRCA1:uc010whs.1:exon10:c.G308…	NM_007294	c.3083G->A	rs80357459	0.0029	0	0	0	0	0	0.0169
chr17	41244524	C	T	BRCA1:uc010wht.1:exon2:c.G2136A:p.M712I,BRCA1:uc002ide.1:exon4:c.G2517A:p.M839I,BRCA1:uc002idd.3:exon9:c.G3024A:p.M1008I,BRCA1:uc010cyx.3:exon9:c.G2883A:p.M961I,BRCA1:uc010cza.2:exon9:c.G2946A:p.M982I,BRCA1:uc002icp.4:exon10:c.G2811A:p.M937I,BRCA1:uc002icq.3:exon10:c.G3024A:p.M1008I,BRCA1:uc002ict.3:exon10:c.G3024A:p.M1008I,BRCA1:uc010cyy.1:exon10:c.G3024A:p.M1008I,BRCA1:uc010whs.1:exon10:c.G3024…	NM_007294	c.3024G->A	rs1800704	0.0022	0	0	0	0	0.0045	0
chr17	41244526	T	C	BRCA1:uc010wht.1:exon2:c.A2134G:p.M712V,BRCA1:uc002ide.1:exon4:c.A2515G:p.M839V,BRCA1:uc002idd.3:exon9:c.A3022G:p.M1008V,BRCA1:uc010cyx.3:exon9:c.A2881G:p.M961V,BRCA1:uc010cza.2:exon9:c.A2944G:p.M982V,BRCA1:uc002icp.4:exon10:c.A2809G:p.M937V,BRCA1:uc002icq.3:exon10:c.A3022G:p.M1008V,BRCA1:uc002ict.3:exon10:c.A3022G:p.M1008V,BRCA1:uc010cyy.1:exon10:c.A3022G:p.M1008V,BRCA1:uc010whs.1:exon10:c.A3022…	NM_007294	c.3022A->G	rs56321129	0.0007	0.0116	0	0	0	0	0
chr17	41244775	T	G	BRCA1:uc010wht.1:exon2:c.A1885C:p.I629L,BRCA1:uc002ide.1:exon4:c.A2266C:p.I756L,BRCA1:uc002idd.3:exon9:c.A2773C:p.I925L,BRCA1:uc010cyx.3:exon9:c.A2632C:p.I878L,BRCA1:uc010cza.2:exon9:c.A2695C:p.I899L,BRCA1:uc002icp.4:exon10:c.A2560C:p.I854L,BRCA1:uc002icq.3:exon10:c.A2773C:p.I925L,BRCA1:uc002ict.3:exon10:c.A2773C:p.I925L,BRCA1:uc010cyy.1:exon10:c.A2773C:p.I925L,BRCA1:uc010whs.1:exon10:c.A2773C:p.…	NM_007294	c.2773A->C	rs4986847	0.0007	0.0116	0	0	0	0	0
chr17	41244936	G	A	BRCA1:uc010wht.1:exon2:c.C1724T:p.P575L,BRCA1:uc002ide.1:exon4:c.C2105T:p.P702L,BRCA1:uc002idd.3:exon9:c.C2612T:p.P871L,BRCA1:uc010cyx.3:exon9:c.C2471T:p.P824L,BRCA1:uc010cza.2:exon9:c.C2534T:p.P845L,BRCA1:uc002icp.4:exon10:c.C2399T:p.P800L,BRCA1:uc002icq.3:exon10:c.C2612T:p.P871L,BRCA1:uc002ict.3:exon10:c.C2612T:p.P871L,BRCA1:uc010cyy.1:exon10:c.C2612T:p.P871L,BRCA1:uc010whs.1:exon10:c.C2612T:p.…	NM_007294	c.2612C->T	rs799917	0.4046	0.8837	0.6196	0.49	0.4274	0.3233	0.3432
chr17	41244952	G	A	BRCA1:uc010wht.1:exon2:c.C1708T:p.R570C,BRCA1:uc002ide.1:exon4:c.C2089T:p.R697C,BRCA1:uc002idd.3:exon9:c.C2596T:p.R866C,BRCA1:uc010cyx.3:exon9:c.C2455T:p.R819C,BRCA1:uc010cza.2:exon9:c.C2518T:p.R840C,BRCA1:uc002icp.4:exon10:c.C2383T:p.R795C,BRCA1:uc002icq.3:exon10:c.C2596T:p.R866C,BRCA1:uc002ict.3:exon10:c.C2596T:p.R866C,BRCA1:uc010cyy.1:exon10:c.C2596T:p.R866C,BRCA1:uc010whs.1:exon10:c.C2596T:p.…	NM_007294	c.2596C->T	rs41286300	0.0007	0	0	0	0	0.0015	0
chr17	41245027	G	A	BRCA1:uc010wht.1:exon2:c.C1633T:p.R545W,BRCA1:uc002ide.1:exon4:c.C2014T:p.R672W,BRCA1:uc002idd.3:exon9:c.C2521T:p.R841W,BRCA1:uc010cyx.3:exon9:c.C2380T:p.R794W,BRCA1:uc010cza.2:exon9:c.C2443T:p.R815W,BRCA1:uc002icp.4:exon10:c.C2308T:p.R770W,BRCA1:uc002icq.3:exon10:c.C2521T:p.R841W,BRCA1:uc002ict.3:exon10:c.C2521T:p.R841W,BRCA1:uc010cyy.1:exon10:c.C2521T:p.R841W,BRCA1:uc010whs.1:exon10:c.C2521T:p.…	NM_007294	c.2521C->T	rs1800709	0.0029	0	0	0	0	0.0045	0.0042
chr17	41245090	T	C	BRCA1:uc010wht.1:exon2:c.A1570G:p.K524E,BRCA1:uc002ide.1:exon4:c.A1951G:p.K651E,BRCA1:uc002idd.3:exon9:c.A2458G:p.K820E,BRCA1:uc010cyx.3:exon9:c.A2317G:p.K773E,BRCA1:uc010cza.2:exon9:c.A2380G:p.K794E,BRCA1:uc002icp.4:exon10:c.A2245G:p.K749E,BRCA1:uc002icq.3:exon10:c.A2458G:p.K820E,BRCA1:uc002ict.3:exon10:c.A2458G:p.K820E,BRCA1:uc010cyy.1:exon10:c.A2458G:p.K820E,BRCA1:uc010whs.1:exon10:c.A2458G:p.…	NM_007294	c.2458A->G	rs56082113	0.0037	0.0465	0.0109	0	0	0	0
chr17	41245136	C	G	BRCA1:uc010wht.1:exon2:c.G1524C:p.Q508H,BRCA1:uc002ide.1:exon4:c.G1905C:p.Q635H,BRCA1:uc002idd.3:exon9:c.G2412C:p.Q804H,BRCA1:uc010cyx.3:exon9:c.G2271C:p.Q757H,BRCA1:uc010cza.2:exon9:c.G2334C:p.Q778H,BRCA1:uc002icp.4:exon10:c.G2199C:p.Q733H,BRCA1:uc002icq.3:exon10:c.G2412C:p.Q804H,BRCA1:uc002ict.3:exon10:c.G2412C:p.Q804H,BRCA1:uc010cyy.1:exon10:c.G2412C:p.Q804H,BRCA1:uc010whs.1:exon10:c.G2412C:p.…	NM_007294	c.2412G->C	rs55746541	0.0007	0	0	0	0	0	0
chr17	41245218	T	C	BRCA1:uc010wht.1:exon2:c.A1442G:p.Y481C,BRCA1:uc002ide.1:exon4:c.A1823G:p.Y608C,BRCA1:uc002idd.3:exon9:c.A2330G:p.Y777C,BRCA1:uc010cyx.3:exon9:c.A2189G:p.Y730C,BRCA1:uc010cza.2:exon9:c.A2252G:p.Y751C,BRCA1:uc002icp.4:exon10:c.A2117G:p.Y706C,BRCA1:uc002icq.3:exon10:c.A2330G:p.Y777C,BRCA1:uc002ict.3:exon10:c.A2330G:p.Y777C,BRCA1:uc010cyy.1:exon10:c.A2330G:p.Y777C,BRCA1:uc010whs.1:exon10:c.A2330G:p.…	NM_007294	c.2330A->G	.	0.0007	0	0	0	0	0.0015	0
chr17	41245341	T	G	BRCA1:uc010wht.1:exon2:c.A1319C:p.E440A,BRCA1:uc002ide.1:exon4:c.A1700C:p.E567A,BRCA1:uc002idd.3:exon9:c.A2207C:p.E736A,BRCA1:uc010cyx.3:exon9:c.A2066C:p.E689A,BRCA1:uc010cza.2:exon9:c.A2129C:p.E710A,BRCA1:uc002icp.4:exon10:c.A1994C:p.E665A,BRCA1:uc002icq.3:exon10:c.A2207C:p.E736A,BRCA1:uc002ict.3:exon10:c.A2207C:p.E736A,BRCA1:uc010cyy.1:exon10:c.A2207C:p.E736A,BRCA1:uc010whs.1:exon10:c.A2207C:p.…	NM_007294	c.2207A->C	.	0.0007	0	0	0	0.0081	0	0
chr17	41245471	C	T	BRCA1:uc010wht.1:exon2:c.G1189A:p.D397N,BRCA1:uc002ide.1:exon4:c.G1570A:p.D524N,BRCA1:uc002idd.3:exon9:c.G2077A:p.D693N,BRCA1:uc010cyx.3:exon9:c.G1936A:p.D646N,BRCA1:uc010cza.2:exon9:c.G1999A:p.D667N,BRCA1:uc002icp.4:exon10:c.G1864A:p.D622N,BRCA1:uc002icq.3:exon10:c.G2077A:p.D693N,BRCA1:uc002ict.3:exon10:c.G2077A:p.D693N,BRCA1:uc010cyy.1:exon10:c.G2077A:p.D693N,BRCA1:uc010whs.1:exon10:c.G2077A:p.…	NM_007294	c.2077G->A	rs4986850	0.0396	0.0581	0.0217	0.02	0	0.0589	0.0212
chr17	41245932	G	A	BRCA1:uc010wht.1:exon2:c.C728T:p.T243M,BRCA1:uc002ide.1:exon4:c.C1109T:p.T370M,BRCA1:uc002idd.3:exon9:c.C1616T:p.T539M,BRCA1:uc010cyx.3:exon9:c.C1475T:p.T492M,BRCA1:uc010cza.2:exon9:c.C1538T:p.T513M,BRCA1:uc002icp.4:exon10:c.C1403T:p.T468M,BRCA1:uc002icq.3:exon10:c.C1616T:p.T539M,BRCA1:uc002ict.3:exon10:c.C1616T:p.T539M,BRCA1:uc010cyy.1:exon10:c.C1616T:p.T539M,BRCA1:uc010whs.1:exon10:c.C1616T:p.T…	NM_007294	c.1616C->T	rs80357374	0.0007	0	0.0109	0	0	0	0
chr17	41245987	C	T	BRCA1:uc010wht.1:exon2:c.G673A:p.A225T,BRCA1:uc002ide.1:exon4:c.G1054A:p.A352T,BRCA1:uc002idd.3:exon9:c.G1561A:p.A521T,BRCA1:uc010cyx.3:exon9:c.G1420A:p.A474T,BRCA1:uc010cza.2:exon9:c.G1483A:p.A495T,BRCA1:uc002icp.4:exon10:c.G1348A:p.A450T,BRCA1:uc002icq.3:exon10:c.G1561A:p.A521T,BRCA1:uc002ict.3:exon10:c.G1561A:p.A521T,BRCA1:uc010cyy.1:exon10:c.G1561A:p.A521T,BRCA1:uc010whs.1:exon10:c.G1561A:p.A…	NM_007294	c.1561G->A	rs80357122	0.0007	0.0116	0	0	0	0	0
chr17	41246037	C	T	BRCA1:uc010wht.1:exon2:c.G623A:p.R208H,BRCA1:uc002ide.1:exon4:c.G1004A:p.R335H,BRCA1:uc002idd.3:exon9:c.G1511A:p.R504H,BRCA1:uc010cyx.3:exon9:c.G1370A:p.R457H,BRCA1:uc010cza.2:exon9:c.G1433A:p.R478H,BRCA1:uc002icp.4:exon10:c.G1298A:p.R433H,BRCA1:uc002icq.3:exon10:c.G1511A:p.R504H,BRCA1:uc002ict.3:exon10:c.G1511A:p.R504H,BRCA1:uc010cyy.1:exon10:c.G1511A:p.R504H,BRCA1:uc010whs.1:exon10:c.G1511A:p.R…	NM_007294	c.1511G->A	rs56272539	0.0007	0	0	0.01	0	0	0
chr17	41246061	C	T	BRCA1:uc010wht.1:exon2:c.G599A:p.R200H,BRCA1:uc002ide.1:exon4:c.G980A:p.R327H,BRCA1:uc002idd.3:exon9:c.G1487A:p.R496H,BRCA1:uc010cyx.3:exon9:c.G1346A:p.R449H,BRCA1:uc010cza.2:exon9:c.G1409A:p.R470H,BRCA1:uc002icp.4:exon10:c.G1274A:p.R425H,BRCA1:uc002icq.3:exon10:c.G1487A:p.R496H,BRCA1:uc002ict.3:exon10:c.G1487A:p.R496H,BRCA1:uc010cyy.1:exon10:c.G1487A:p.R496H,BRCA1:uc010whs.1:exon10:c.G1487A:p.R4…	NM_007294	c.1487G->A	rs28897677	0.0015	0	0	0	0	0.003	0
chr17	41246092	A	G	BRCA1:uc010wht.1:exon2:c.T568C:p.F190L,BRCA1:uc002ide.1:exon4:c.T949C:p.F317L,BRCA1:uc002idd.3:exon9:c.T1456C:p.F486L,BRCA1:uc010cyx.3:exon9:c.T1315C:p.F439L,BRCA1:uc010cza.2:exon9:c.T1378C:p.F460L,BRCA1:uc002icp.4:exon10:c.T1243C:p.F415L,BRCA1:uc002icq.3:exon10:c.T1456C:p.F486L,BRCA1:uc002ict.3:exon10:c.T1456C:p.F486L,BRCA1:uc010cyy.1:exon10:c.T1456C:p.F486L,BRCA1:uc010whs.1:exon10:c.T1456C:p.F4…	NM_007294	c.1456T->C	rs55906931	0.0007	0	0.0109	0	0	0	0
chr17	41246121	T	C	BRCA1:uc010wht.1:exon2:c.A539G:p.H180R,BRCA1:uc002ide.1:exon4:c.A920G:p.H307R,BRCA1:uc002idd.3:exon9:c.A1427G:p.H476R,BRCA1:uc010cyx.3:exon9:c.A1286G:p.H429R,BRCA1:uc010cza.2:exon9:c.A1349G:p.H450R,BRCA1:uc002icp.4:exon10:c.A1214G:p.H405R,BRCA1:uc002icq.3:exon10:c.A1427G:p.H476R,BRCA1:uc002ict.3:exon10:c.A1427G:p.H476R,BRCA1:uc010cyy.1:exon10:c.A1427G:p.H476R,BRCA1:uc010whs.1:exon10:c.A1427G:p.H4…	NM_007294	c.1427A->G	rs55720177	0.0007	0.0116	0	0	0	0	0
chr17	41246411	A	C	BRCA1:uc010wht.1:exon2:c.T249G:p.I83M,BRCA1:uc002ide.1:exon4:c.T630G:p.I210M,BRCA1:uc002idd.3:exon9:c.T1137G:p.I379M,BRCA1:uc010cyx.3:exon9:c.T996G:p.I332M,BRCA1:uc010cza.2:exon9:c.T1059G:p.I353M,BRCA1:uc002icp.4:exon10:c.T924G:p.I308M,BRCA1:uc002icq.3:exon10:c.T1137G:p.I379M,BRCA1:uc002ict.3:exon10:c.T1137G:p.I379M,BRCA1:uc010cyy.1:exon10:c.T1137G:p.I379M,BRCA1:uc010whs.1:exon10:c.T1137G:p.I379M…	NM_007294	c.1137T->G	rs56128296	0.0007	0	0.0109	0	0	0	0
chr17	41246481	T	C	BRCA1:uc010wht.1:exon2:c.A179G:p.Q60R,BRCA1:uc002ide.1:exon4:c.A560G:p.Q187R,BRCA1:uc002idd.3:exon9:c.A1067G:p.Q356R,BRCA1:uc010cyx.3:exon9:c.A926G:p.Q309R,BRCA1:uc010cza.2:exon9:c.A989G:p.Q330R,BRCA1:uc002icp.4:exon10:c.A854G:p.Q285R,BRCA1:uc002icq.3:exon10:c.A1067G:p.Q356R,BRCA1:uc002ict.3:exon10:c.A1067G:p.Q356R,BRCA1:uc010cyy.1:exon10:c.A1067G:p.Q356R,BRCA1:uc010whs.1:exon10:c.A1067G:p.Q356R,…	NM_007294	c.1067A->G	rs1799950	0.0396	0.0116	0.0109	0	0	0.0665	0.0212
chr17	41246724	C	T	BRCA1:uc002ide.1:exon4:c.G317A:p.G106D,BRCA1:uc002idd.3:exon9:c.G824A:p.G275D,BRCA1:uc010cyx.3:exon9:c.G683A:p.G228D,BRCA1:uc010cza.2:exon9:c.G746A:p.G249D,BRCA1:uc002icp.4:exon10:c.G611A:p.G204D,BRCA1:uc002icq.3:exon10:c.G824A:p.G275D,BRCA1:uc002ict.3:exon10:c.G824A:p.G275D,BRCA1:uc010cyy.1:exon10:c.G824A:p.G275D,BRCA1:uc010whs.1:exon10:c.G824A:p.G275D,BRCA1:uc010cyz.2:exon11:c.G683A:p.G228D	NM_007294	c.824G->A	.	0.0007	0	0	0	0.0081	0	0
chr17	41246761	C	T	BRCA1:uc002ide.1:exon4:c.G280A:p.G94S,BRCA1:uc010whq.1:exon4:c.G283A:p.G95S,BRCA1:uc002idd.3:exon9:c.G787A:p.G263S,BRCA1:uc010cyx.3:exon9:c.G646A:p.G216S,BRCA1:uc010cza.2:exon9:c.G709A:p.G237S,BRCA1:uc010whl.2:exon9:c.G787A:p.G263S,BRCA1:uc010whp.2:exon9:c.G646A:p.G216S,BRCA1:uc010whr.1:exon9:c.G646A:p.G216S,BRCA1:uc002icp.4:exon10:c.G574A:p.G192S,BRCA1:uc002icq.3:exon10:c.G787A:p.G263S,BRCA1:uc0…	NM_007294	c.787G->A	.	0.0007	0	0.0109	0	0	0	0
chr17	41249297	G	T	BRCA1:uc002idd.3:exon7:c.C557A:p.S186Y,BRCA1:uc010cyx.3:exon7:c.C416A:p.S139Y,BRCA1:uc010cza.2:exon7:c.C479A:p.S160Y,BRCA1:uc010whl.2:exon7:c.C557A:p.S186Y,BRCA1:uc010whp.2:exon7:c.C416A:p.S139Y,BRCA1:uc010whr.1:exon7:c.C416A:p.S139Y,BRCA1:uc002icp.4:exon8:c.C344A:p.S115Y,BRCA1:uc002icq.3:exon8:c.C557A:p.S186Y,BRCA1:uc002ict.3:exon8:c.C557A:p.S186Y,BRCA1:uc002icu.3:exon8:c.C557A:p.S186Y,BRCA1:uc0…	NM_007294	c.557C->A	rs55688530	0.0029	0.0233	0.0109	0	0	0	0.0042
chr17	41251873	G	C	BRCA1:uc002ide.1:exon3:c.C82G:p.L28V,BRCA1:uc010whq.1:exon3:c.C85G:p.L29V,BRCA1:uc002idd.3:exon6:c.C466G:p.L156V,BRCA1:uc010cyx.3:exon6:c.C325G:p.L109V,BRCA1:uc010cza.2:exon6:c.C388G:p.L130V,BRCA1:uc010whl.2:exon6:c.C466G:p.L156V,BRCA1:uc010whp.2:exon6:c.C325G:p.L109V,BRCA1:uc010whr.1:exon6:c.C325G:p.L109V,BRCA1:uc002icp.4:exon7:c.C253G:p.L85V,BRCA1:uc002icq.3:exon7:c.C466G:p.L156V,BRCA1:uc002ict…	NM_007294	c.466C->G	.	0.0007	0.0116	0	0	0	0	0
chr17	41256183	G	A	BRCA1:uc002ide.1:exon2:c.C16T:p.R6C,BRCA1:uc010whq.1:exon2:c.C16T:p.R6C,BRCA1:uc002idd.3:exon5:c.C397T:p.R133C,BRCA1:uc010cyx.3:exon5:c.C256T:p.R86C,BRCA1:uc010cza.2:exon5:c.C319T:p.R107C,BRCA1:uc010whl.2:exon5:c.C397T:p.R133C,BRCA1:uc010whp.2:exon5:c.C256T:p.R86C,BRCA1:uc010whr.1:exon5:c.C256T:p.R86C,BRCA1:uc002icp.4:exon6:c.C187T:p.R63C,BRCA1:uc002icq.3:exon6:c.C397T:p.R133C,BRCA1:uc002ict.3:ex…	NM_007294	c.397C->T	rs80357457	0.0007	0	0	0	0	0	0
chr17	41256896	G	A	BRCA1:uc002idd.3:exon4:c.C290T:p.T97I,BRCA1:uc010cyx.3:exon4:c.C149T:p.T50I,BRCA1:uc010cza.2:exon4:c.C212T:p.T71I,BRCA1:uc010whl.2:exon4:c.C290T:p.T97I,BRCA1:uc010whp.2:exon4:c.C149T:p.T50I,BRCA1:uc010whr.1:exon4:c.C149T:p.T50I,BRCA1:uc002icp.4:exon5:c.C80T:p.T27I,BRCA1:uc002icq.3:exon5:c.C290T:p.T97I,BRCA1:uc002ict.3:exon5:c.C290T:p.T97I,BRCA1:uc002icu.3:exon5:c.C290T:p.T97I,BRCA1:uc002idc.1:exo…	NM_007294	c.290C->T	.	0.0007	0	0.0109	0	0	0	0
chr13	32893271	A	G	BRCA2:uc001uub.1:exon3:c.A125G:p.Y42C	NM_000059	c.125A->G	rs4987046	0.0022	0	0	0	0	0.003	0.0042
chr13	32893321	C	G	BRCA2:uc001uub.1:exon3:c.C175G:p.P59A	NM_000059	c.175C->G	rs56091799	0.0007	0.0116	0	0	0	0	0
chr13	32893339	C	T	BRCA2:uc001uub.1:exon3:c.C193T:p.P65S	NM_000059	c.193C->T	.	0.0007	0	0	0	0	0.0015	0
chr13	32893369	G	C	BRCA2:uc001uub.1:exon3:c.G223C:p.A75P	NM_000059	c.223G->C	rs28897701	0.0007	0	0	0	0	0.0015	0
chr13	32893403	T	C	BRCA2:uc001uub.1:exon3:c.T257C:p.L86P	NM_000059	c.257T->C	.	0.0007	0	0	0.01	0	0	0
chr13	32899236	C	T	BRCA2:uc001uub.1:exon4:c.C340T:p.H114Y	NM_000059	c.340C->T	.	0.0007	0	0	0	0	0	0
chr13	32900252	A	G	BRCA2:uc001uua.1:exon5:c.A71G:p.Q24R,BRCA2:uc001uub.1:exon5:c.A440G:p.Q147R	NM_000059	c.440A->G	rs80358674	0.0007	0	0	0	0.0082	0	0
chr13	32905087	-	AAG	BRCA2:uc001uua.1:exon9:c.344_345insAAG:p.E115delinsER,BRCA2:uc001uub.1:exon9:c.713_714insAAG:p.E238delinsER	NM_000059	c.714->AAG	.	0.0007	0	0	0	0	0.0015	0
chr13	32905116	G	A	BRCA2:uc001uua.1:exon9:c.G373A:p.A125T,BRCA2:uc001uub.1:exon9:c.G742A:p.A248T	NM_000059	c.742G->A	rs55854959	0.0007	0.0116	0	0	0	0	0
chr13	32906480	A	C	BRCA2:uc001uua.1:exon10:c.A496C:p.N166H,BRCA2:uc001uub.1:exon10:c.A865C:p.N289H	NM_000059	c.865A->C	rs766173	0.061	0.0233	0.0217	0.17	0.0806	0.0379	0.0975
chr13	32906593	C	A	BRCA2:uc001uua.1:exon10:c.C609A:p.S203R,BRCA2:uc001uub.1:exon10:c.C978A:p.S326R	NM_000059	c.978C->A	rs28897706	0.0015	0	0	0	0	0.003	0
chr13	32906729	A	C	BRCA2:uc001uua.1:exon10:c.A745C:p.N249H,BRCA2:uc001uub.1:exon10:c.A1114C:p.N372H	NM_000059	c.1114A->C	rs144848	0.2966	0.0698	0.2391	0.44	0.3468	0.2946	0.3517
chr13	32906766	C	T	BRCA2:uc001uua.1:exon10:c.C782T:p.S261F,BRCA2:uc001uub.1:exon10:c.C1151T:p.S384F	NM_000059	c.1151C->T	rs41293475	0.0015	0	0	0	0	0.003	0
chr13	32907357	C	T	BRCA2:uc001uua.1:exon10:c.C1373T:p.S458F,BRCA2:uc001uub.1:exon10:c.C1742T:p.S581F	NM_000059	c.1742C->T	.	0.0007	0	0	0	0	0.0015	0
chr13	32907401	G	C	BRCA2:uc001uua.1:exon10:c.G1417C:p.D473H,BRCA2:uc001uub.1:exon10:c.G1786C:p.D596H	NM_000059	c.1786G->C	rs56328701	0.0007	0	0	0	0	0.0015	0
chr13	32907407	A	G	BRCA2:uc001uua.1:exon10:c.A1423G:p.T475A,BRCA2:uc001uub.1:exon10:c.A1792G:p.T598A	NM_000059	c.1792A->G	rs28897710	0.0015	0	0	0	0	0.0015	0.0042
chr13	32907413	T	C	BRCA2:uc001uua.1:exon10:c.T1429C:p.Y477H,BRCA2:uc001uub.1:exon10:c.T1798C:p.Y600H	NM_000059	c.1798T->C	rs75419644	0.0007	0.0116	0	0	0	0	0
chr13	32910630	A	T	BRCA2:uc001uub.1:exon11:c.A2138T:p.Q713L	NM_000059	c.2138A->T	rs55816687	0.0007	0	0	0	0	0	0.0042
chr13	32910812	A	G	BRCA2:uc001uub.1:exon11:c.A2320G:p.T774A	NM_000059	c.2320A->G	rs55968715	0.0007	0	0	0	0	0.0015	0
chr13	32910842	A	G	BRCA2:uc001uub.1:exon11:c.A2350G:p.M784V	NM_000059	c.2350A->G	rs11571653	0.0007	0	0	0	0	0	0
chr13	32910963	T	C	BRCA2:uc001uub.1:exon11:c.T2471C:p.L824S	NM_000059	c.2471T->C	.	0.0007	0	0	0	0.0081	0	0
chr13	32911007	T	C	BRCA2:uc001uub.1:exon11:c.T2515C:p.Y839H	NM_000059	c.2515T->C	.	0.0007	0	0	0	0	0.0015	0
chr13	32911278	T	C	BRCA2:uc001uub.1:exon11:c.T2786C:p.L929S	NM_000059	c.2786T->C	rs2227943	0.0007	0	0.0109	0	0	0	0
chr13	32911295	G	A	BRCA2:uc001uub.1:exon11:c.G2803A:p.D935N	NM_000059	c.2803G->A	rs28897716	0.0007	0	0	0	0	0.0015	0
chr13	32911341	T	A	BRCA2:uc001uub.1:exon11:c.T2849A:p.V950D	NM_000059	c.2849T->A	rs80358535	0.0007	0	0	0.01	0	0	0
chr13	32911384	A	T	BRCA2:uc001uub.1:exon11:c.A2892T:p.K964N	NM_000059	c.2892A->T	.	0.0007	0	0	0.01	0	0	0
chr13	32911418	TC	AT	BRCA2:uc001uub.1:exon11:c.2926_2927AT	NM_000059	c.2926TC->AT	.	0.0007	0.0116	0	0	0	0	0
chr13	32911452	A	T	BRCA2:uc001uub.1:exon11:c.A2960T:p.N987I	NM_000059	c.2960A->T	rs2227944	0.0007	0	0.0111	0	0	0	0
chr13	32911463	A	G	BRCA2:uc001uub.1:exon11:c.A2971G:p.N991D	NM_000059	c.2971A->G	rs1799944	0.0639	0.0349	0.0326	0.17	0.0806	0.0378	0.1059
chr13	32911850	G	C	BRCA2:uc001uub.1:exon11:c.G3358C:p.E1120Q	NM_000059	c.3358G->C	.	0.0007	0	0	0.01	0	0	0
chr13	32911937	A	G	BRCA2:uc001uub.1:exon11:c.A3445G:p.M1149V	NM_000059	c.3445A->G	rs80358589	0.0015	0	0	0	0.0161	0	0
chr13	32911977	C	T	BRCA2:uc001uub.1:exon11:c.C3485T:p.A1162V	NM_000059	c.3485C->T	.	0.0007	0.0116	0	0	0	0	0
chr13	32912361	G	A	BRCA2:uc001uub.1:exon11:c.G3869A:p.C1290Y	NM_000059	c.3869G->A	rs41293485	0.0015	0.0116	0	0	0	0	0.0042
chr13	32912553	C	T	BRCA2:uc001uub.1:exon11:c.C4061T:p.T1354M	NM_000059	c.4061C->T	rs80358656	0.0007	0	0	0	0	0	0.0042
chr13	32912582	A	C	BRCA2:uc001uub.1:exon11:c.A4090C:p.I1364L	NM_000059	c.4090A->C	rs56248502	0.0022	0.0116	0.0217	0	0	0	0
chr13	32912679	A	G	BRCA2:uc001uub.1:exon11:c.A4187G:p.Q1396R	NM_000059	c.4187A->G	rs55969723	0.0007	0	0.0109	0	0	0	0
chr13	32912733	C	T	BRCA2:uc001uub.1:exon11:c.C4241T:p.T1414M	NM_000059	c.4241C->T	rs70953664	0.0022	0	0.0109	0	0	0	0.0085
chr13	32912750	G	T	BRCA2:uc001uub.1:exon11:c.G4258T:p.D1420Y	NM_000059	c.4258G->T	rs28897727	0.0052	0	0	0	0	0.0091	0.0043
chr13	32913173	C	A	BRCA2:uc001uub.1:exon11:c.C4681A:p.H1561N	NM_000059	c.4681C->A	rs2219594	0.0015	0.0116	0.0109	0	0	0	0
chr13	32913271	A	C	BRCA2:uc001uub.1:exon11:c.A4779C:p.E1593D	NM_000059	c.4779A->C	rs80358703	0.0015	0	0	0.02	0	0	0
chr13	32913702	A	T	BRCA2:uc001uub.1:exon11:c.A5210T:p.D1737V	NM_000059	c.5210A->T	.	0.0007	0	0	0	0	0	0.0042
chr13	32913722	A	G	BRCA2:uc001uub.1:exon11:c.A5230G:p.S1744G	NM_000059	c.5230A->G	.	0.0007	0	0	0	0	0.0015	0
chr13	32913903	T	C	BRCA2:uc001uub.1:exon11:c.T5411C:p.V1804A	NM_000059	c.5411T->C	.	0.0007	0	0	0.01	0	0	0
chr13	32913987	C	G	BRCA2:uc001uub.1:exon11:c.C5495G:p.S1832C	NM_000059	c.5495C->G	rs138489917	0.0007	0.0116	0	0	0	0	0
chr13	32914132	T	G	BRCA2:uc001uub.1:exon11:c.T5640G:p.N1880K	NM_000059	c.5640T->G	rs11571657	0.0007	0.0116	0	0	0	0	0
chr13	32914196	G	A	BRCA2:uc001uub.1:exon11:c.G5704A:p.D1902N	NM_000059	c.5704G->A	rs4987048	0.0029	0.0116	0.0109	0	0	0	0.0085
chr13	32914236	C	T	BRCA2:uc001uub.1:exon11:c.C5744T:p.T1915M	NM_000059	c.5744C->T	rs4987117	0.0184	0.0116	0.0109	0.01	0	0.0272	0.0085
chr13	32914592	C	T	BRCA2:uc001uub.1:exon11:c.C6100T:p.R2034C	NM_000059	c.6100C->T	rs1799954	0.0037	0	0	0	0	0.0076	0
chr13	32914593	G	A	BRCA2:uc001uub.1:exon11:c.G6101A:p.R2034H	NM_000059	c.6101G->A	rs80358849	0.0007	0	0	0	0	0.0015	0
chr13	32914604	C	T	BRCA2:uc001uub.1:exon11:c.C6112T:p.H2038Y	NM_000059	c.6112C->T	.	0.0007	0	0	0.01	0	0	0
chr13	32914707	C	G	BRCA2:uc001uub.1:exon11:c.C6215G:p.S2072C	NM_000059	c.6215C->G	rs80358862	0.0007	0	0	0	0	0	0.0042
chr13	32914712	C	A	BRCA2:uc001uub.1:exon11:c.C6220A:p.H2074N	NM_000059	c.6220C->A	rs34309943	0.0022	0.0233	0	0	0	0	0.0042
chr13	32914814	C	T	BRCA2:uc001uub.1:exon11:c.C6322T:p.R2108C	NM_000059	c.6322C->T	rs55794205	0.0007	0	0	0	0.0081	0	0
chr13	32914839	A	G	BRCA2:uc001uub.1:exon11:c.A6347G:p.H2116R	NM_000059	c.6347A->G	rs55953736	0.0007	0	0	0	0	0	0.0042
chr13	32914904	G	T	BRCA2:uc001uub.1:exon11:c.G6412T:p.V2138F	NM_000059	c.6412G->T	rs11571659	0.0015	0.0116	0.0109	0	0	0	0
chr13	32914905	T	A	BRCA2:uc001uub.1:exon11:c.T6413A:p.V2138D	NM_000059	c.6413T->A	rs80358877	0.0007	0	0	0	0	0	0.0042
chr13	32918728	A	G	BRCA2:uc001uub.1:exon12:c.A6875G:p.E2292G	NM_000059	c.6875A->G	.	0.0007	0	0.0109	0	0	0	0
chr13	32929007	G	C	BRCA2:uc001uub.1:exon14:c.G7017C:p.K2339N	NM_000059	c.7017G->C	rs45574331	0.0029	0.0349	0	0	0	0	0.0042
chr13	32929042	C	G	BRCA2:uc001uub.1:exon14:c.C7052G:p.A2351G	NM_000059	c.7052C->G	rs80358932	0.0007	0	0	0	0.0081	0	0
chr13	32929047	G	C	BRCA2:uc001uub.1:exon14:c.G7057C:p.G2353R	NM_000059	c.7057G->C	rs80358935	0.0007	0	0	0	0	0.0015	0
chr13	32929140	C	A	BRCA2:uc001uub.1:exon14:c.C7150A:p.Q2384K	NM_000059	c.7150C->A	rs55977008	0.0015	0.0116	0.0109	0	0	0	0
chr13	32929150	C	T	BRCA2:uc001uub.1:exon14:c.C7160T:p.A2387V	NM_000059	c.7160C->T	.	0.0007	0	0	0	0	0.0015	0
chr13	32929309	A	G	BRCA2:uc001uub.1:exon14:c.A7319G:p.H2440R	NM_000059	c.7319A->G	rs4986860	0.0029	0.0349	0	0	0	0	0.0042
chr13	32929387	T	C	BRCA2:uc001uub.1:exon14:c.T7397C:p.V2466A	NM_000059	c.7397T->C	rs169547	0.9911	0.9146	0.9674	1	1	1	0.9957
chr13	32930598	T	C	BRCA2:uc001uub.1:exon15:c.T7469C:p.I2490T	NM_000059	c.7469T->C	rs11571707	0.0228	0	0	0.01	0.0081	0.0015	0.1197
chr13	32930651	G	A	BRCA2:uc001uub.1:exon15:c.G7522A:p.G2508S	NM_000059	c.7522G->A	rs80358978	0.0007	0	0	0	0.0081	0	0
chr13	32930673	C	T	BRCA2:uc001uub.1:exon15:c.C7544T:p.T2515I	NM_000059	c.7544C->T	rs28897744	0.0007	0	0	0	0	0.0015	0
chr13	32937488	G	T	BRCA2:uc001uub.1:exon18:c.G8149T:p.A2717S	NM_000059	c.8149G->T	rs28897747	0.0007	0	0	0	0	0.0015	0
chr13	32937521	G	A	BRCA2:uc001uub.1:exon18:c.G8182A:p.V2728I	NM_000059	c.8182G->A	rs28897749	0.0015	0	0	0	0	0.003	0
chr13	32937526	G	T	BRCA2:uc001uub.1:exon18:c.G8187T:p.K2729N	NM_000059	c.8187G->T	rs80359065	0.0007	0	0	0	0.0081	0	0
chr13	32944695	G	A	.			rs81002798	0.0007	0	0	0	0	0.0015	0
chr13	32945108	T	C	BRCA2:uc001uub.1:exon20:c.T8503C:p.S2835P	NM_000059	c.8503T->C	rs11571746	0.0007	0	0.0109	0	0	0	0
chr13	32953529	A	T	BRCA2:uc001uub.1:exon22:c.A8830T:p.I2944F	NM_000059	c.8830A->T	rs4987047	0.0029	0.0119	0.0109	0	0	0	0.0085
chr13	32953549	G	T	BRCA2:uc001uub.1:exon22:c.G8850T:p.K2950N	NM_000059	c.8850G->T	rs28897754	0.0007	0	0	0	0	0.0015	0
chr13	32953550	G	A	BRCA2:uc001uub.1:exon22:c.G8851A:p.A2951T	NM_000059	c.8851G->A	rs11571769	0.0191	0	0.0109	0.01	0.0081	0.0061	0.0805
chr13	32954037	A	C	BRCA2:uc001uub.1:exon23:c.A9104C:p.Y3035S	NM_000059	c.9104A->C	rs80359165	0.0007	0	0	0	0	0.0015	0
chr13	32954261	G	A	BRCA2:uc001uub.1:exon24:c.G9235A:p.V3079I	NM_000059	c.9235G->A	rs55933907	0.0007	0	0.0109	0	0	0	0
chr13	32968861	T	C	BRCA2:uc001uub.1:exon25:c.T9292C:p.Y3098H	NM_000059	c.9292T->C	rs41293521	0.0007	0	0	0	0	0	0.0042
chr13	32971146	GC	CT	BRCA2:uc001uub.1:exon26:c.9613_9614CT	NM_000059	c.9613GC->CT	.	0.0007	0	0	0	0	0.0015	0
chr13	32971167	G	C	BRCA2:uc001uub.1:exon26:c.G9634C:p.G3212R	NM_000059	c.9634G->C	rs55775473	0.0007	0	0	0	0	0	0.0043
chr13	32972380	G	A	BRCA2:uc001uub.1:exon27:c.G9730A:p.V3244I	NM_000059	c.9730G->A	rs11571831	0.0029	0.0349	0	0	0	0	0.0042
chr13	32972503	C	A	BRCA2:uc001uub.1:exon27:c.C9853A:p.P3285T	NM_000059	c.9853C->A	.	0.0007	0	0	0	0	0.0015	0
chr13	32972575	G	A	BRCA2:uc001uub.1:exon27:c.G9925A:p.E3309K	NM_000059	c.9925G->A	rs80359251	0.0007	0	0	0	0	0	0.0042
chr13	32972626	A	T	BRCA2:uc001uub.1:exon27:c.A9976T:p.K3326X	NM_000059	c.9976A->T	rs11571833	0.0045	0	0	0	0	0.0077	0
chr13	32972771	C	T	BRCA2:uc001uub.1:exon27:c.C10121T:p.T3374I	NM_000059	c.10121C->T	rs56309455	0.0007	0.0116	0	0	0	0	0
chr13	32972884	A	G	BRCA2:uc001uub.1:exon27:c.A10234G:p.I3412V	NM_000059	c.10234A->G	rs1801426	0.0301	0.1279	0.0435	0	0.0403	0	0.0805
chr17	59760706	A	C	BRIP1:uc002izk.2:exon20:c.T3701G:p.F1234C	NM_032043	c.3701T->G	.	0.0007	0	0	0	0	0.0015	0
chr17	59760963	G	T	BRIP1:uc002izk.2:exon20:c.C3444A:p.D1148E	NM_032043	c.3444C->A	rs28997573	0.0007	0	0	0	0	0.0015	0
chr17	59763298	A	C	BRIP1:uc002izl.1:exon8:c.T947G:p.V316G,BRIP1:uc002izk.2:exon19:c.T2804G:p.V935G	AK074713	c.947T->G	rs4988356	0.0007	0	0	0.01	0	0	0
chr17	59763347	A	G	BRIP1:uc002izl.1:exon8:c.T898C:p.S300P,BRIP1:uc002izk.2:exon19:c.T2755C:p.S919P	AK074713	c.898T->C	rs4986764	0.6429	0.6744	0.7363	0.47	0.6748	0.593	0.7745
chr17	59793364	G	A	BRIP1:uc002izl.1:exon6:c.C583T:p.R195C,BRIP1:uc002izk.2:exon17:c.C2440T:p.R814C	AK074713	c.583C->T	rs201869624	0.0009	0	0	0	0.01	0	0
chr17	59820429	T	C	BRIP1:uc002izl.1:exon5:c.A467G:p.N156S,BRIP1:uc002izk.2:exon16:c.A2324G:p.N775S	AK074713	c.467A->G	.	0.0007	0	0	0	0.0081	0	0
chr17	59820469	G	A	BRIP1:uc002izl.1:exon5:c.C427T:p.R143C,BRIP1:uc002izk.2:exon16:c.C2284T:p.R762C	AK074713	c.427C->T	.	0.0007	0	0	0	0.0081	0	0
chr17	59821814	T	C	BRIP1:uc002izl.1:exon4:c.A379G:p.I127V,BRIP1:uc002izk.2:exon15:c.A2236G:p.I746V	AK074713	c.379A->G	rs111536363	0.0022	0.0116	0.0109	0	0	0	0.0042
chr17	59821830	C	A	BRIP1:uc002izl.1:exon4:c.G363T:p.Q121H,BRIP1:uc002izk.2:exon15:c.G2220T:p.Q740H	AK074713	c.363G->T	rs45589637	0.0007	0	0	0	0	0	0.0042
chr17	59853819	-	AA	BRIP1:uc002izl.1:exon3:c.182_183insTT:p.L61fs,BRIP1:uc002izk.2:exon14:c.2039_2040insTT:p.L680fs	AK074713	c.182->TT	.	0.0007	0	0	0	0	0.0015	0
chr17	59853847	T	C	BRIP1:uc002izl.1:exon3:c.A155G:p.E52G,BRIP1:uc002izk.2:exon14:c.A2012G:p.E671G	AK074713	c.155A->G	.	0.0007	0	0	0	0	0.0015	0
chr17	59858253	C	T	BRIP1:uc002izk.2:exon12:c.G1742A:p.R581Q	NM_032043	c.1742G->A	.	0.0007	0	0.0109	0	0	0	0
chr17	59858268	T	C	BRIP1:uc002izk.2:exon12:c.A1727G:p.N576S	NM_032043	c.1727A->G	.	0.0007	0	0	0	0	0.0015	0
chr17	59858268	-	T	BRIP1:uc002izk.2:exon12:c.1726_1727insA:p.N576fs	NM_032043	c.1727A->AA	.	0.0007	0	0	0	0	0.0015	0
chr17	59861673	C	T	BRIP1:uc002izk.2:exon11:c.G1586A:p.G529E	NM_032043	c.1586G->A	rs138784299	0.0007	0	0	0	0	0	0.0042
chr17	59870998	T	C	BRIP1:uc002izk.2:exon10:c.A1433G:p.H478R	NM_032043	c.1433A->G	rs45501097	0.0007	0	0	0.0102	0	0	0
chr17	59876546	G	A	BRIP1:uc002izk.2:exon9:c.C1255T:p.R419W	NM_032043	c.1255C->T	rs150624408	0.0007	0	0	0	0	0.0015	0
chr17	59878709	C	G	BRIP1:uc002izk.2:exon8:c.G1045C:p.A349P	NM_032043	c.1045G->C	rs149364097	0.0007	0.0119	0	0	0	0	0
chr17	59878790	G	A	BRIP1:uc002izk.2:exon8:c.C964T:p.Q322X	NM_032043	c.964C->T	.	0.0007	0.0116	0	0	0	0	0
chr17	59878822	T	-	BRIP1:uc002izk.2:exon8:c.932delA:p.Y311fs	NM_032043	c.932A->	.	0.0007	0	0.0116	0	0	0	0
chr17	59885856	T	C	BRIP1:uc002izk.2:exon7:c.A890G:p.K297R	NM_032043	c.890A->G	rs28997570	0.0015	0	0	0	0	0.003	0
chr17	59885956	G	A	BRIP1:uc002izk.2:exon7:c.C790T:p.R264W	NM_032043	c.790C->T	rs28997569	0.0015	0	0.0109	0	0	0	0.0042
chr17	59924505	A	G	BRIP1:uc002izk.2:exon6:c.T584C:p.L195P	NM_032043	c.584T->C	rs4988347	0.0015	0	0	0	0	0.003	0
chr17	59924512	C	T	BRIP1:uc002izk.2:exon6:c.G577A:p.V193I	NM_032043	c.577G->A	rs4988346	0.0022	0	0.0109	0	0	0.003	0
chr17	59924572	G	A	BRIP1:uc002izk.2:exon6:c.C517T:p.R173C	NM_032043	c.517C->T	rs4988345	0.0059	0	0	0	0	0.0091	0.0085
chr17	59926567	C	T	BRIP1:uc002izk.2:exon5:c.G430A:p.A144T	NM_032043	c.430G->A	rs116952709	0.0022	0	0	0	0.0242	0	0
chr15	40453431	G	A	BUB1B:uc001zkx.4:exon1:c.G10A:p.V4M	NM_001211	c.10G->A	rs147549987	0.0015	0.0119	0.0116	0	0	0	0
chr15	40457337	C	T	BUB1B:uc001zkx.4:exon2:c.C119T:p.T40M	NM_001211	c.119C->T	rs56079734	0.0081	0.0698	0.0109	0	0	0	0.0085
chr15	40468681	C	T	BUB1B:uc001zkx.4:exon5:c.C388T:p.R130C	NM_001211	c.388C->T	.	0.0007	0	0	0	0.0081	0	0
chr15	40468865	C	T	BUB1B:uc010ucl.1:exon1:c.C161T:p.S54F,BUB1B:uc001zkx.4:exon5:c.C572T:p.S191F	AK296795	c.161C->T	.	0.0007	0	0	0	0	0	0.0043
chr15	40476009	A	C	BUB1B:uc010ucl.1:exon2:c.A265C:p.T89P,BUB1B:uc001zkx.4:exon6:c.A676C:p.T226P	AK296795	c.265A->C	.	0.0007	0	0	0	0	0	0.0042
chr15	40477393	A	G	BUB1B:uc010ucl.1:exon3:c.A368G:p.N123S,BUB1B:uc001zkx.4:exon7:c.A779G:p.N260S	AK296795	c.368A->G	.	0.0007	0	0	0	0	0.0015	0
chr15	40477419	A	G	BUB1B:uc010ucl.1:exon3:c.A394G:p.N132D,BUB1B:uc001zkx.4:exon7:c.A805G:p.N269D	AK296795	c.394A->G	rs148159407	0.0007	0	0.0109	0	0	0	0
chr15	40477786	C	T	BUB1B:uc010ucl.1:exon4:c.C590T:p.P197L,BUB1B:uc001zkx.4:exon8:c.C1001T:p.P334L	AK296795	c.590C->T	rs141953425	0.0007	0	0	0	0	0.0015	0
chr15	40477826	TG	-	BUB1B:uc010ucl.1:exon4:c.630_631del:p.210_211del,BUB1B:uc001zkx.4:exon8:c.1041_1042del:p.347_348del	AK296795	c.630TG->	.	0.0007	0	0	0.01	0	0	0
chr15	40477831	G	A	BUB1B:uc010ucl.1:exon4:c.G635A:p.R212Q,BUB1B:uc001zkx.4:exon8:c.G1046A:p.R349Q	AK296795	c.635G->A	rs1801376	0.6608	0.8488	0.6739	0.52	0.3306	0.7054	0.7203
chr15	40488753	T	C	BUB1B:uc010ucl.1:exon5:c.T655C:p.C219R,BUB1B:uc001zkx.4:exon9:c.T1066C:p.C356R	AK296795	c.655T->C	.	0.0007	0	0	0	0	0.0015	0
chr15	40488857	G	C	BUB1B:uc010ucl.1:exon5:c.G759C:p.E253D,BUB1B:uc001zkx.4:exon9:c.G1170C:p.E390D	AK296795	c.759G->C	rs1017842	0.0169	0.1395	0.0326	0	0	0	0.0297
chr15	40488919	C	G	BUB1B:uc010ucl.1:exon5:c.C821G:p.S274C,BUB1B:uc001zkx.4:exon9:c.C1232G:p.S411C	AK296795	c.821C->G	.	0.0007	0	0	0	0.0081	0	0
chr15	40491924	A	C	BUB1B:uc010ucl.1:exon6:c.A986C:p.D329A,BUB1B:uc001zkx.4:exon10:c.A1397C:p.D466A	AK296795	c.986A->C	.	0.0007	0	0	0	0	0.0015	0
chr15	40492507	A	T	BUB1B:uc010ucl.1:exon7:c.A1053T:p.K351N,BUB1B:uc001zkx.4:exon11:c.A1464T:p.K488N	AK296795	c.1053A->T	.	0.0015	0	0.0109	0	0	0	0
chr15	40492521	C	T	BUB1B:uc010ucl.1:exon7:c.C1067T:p.T356I,BUB1B:uc001zkx.4:exon11:c.C1478T:p.T493I	AK296795	c.1067C->T	rs146795655	0.0007	0	0	0	0	0.0015	0
chr15	40494653	AAG	-	BUB1B:uc010ucl.1:exon9:c.1219_1221del:p.407_407del,BUB1B:uc001zkx.4:exon13:c.1615_1617del:p.539_539del	AK296795	c.1219AAG->	.	0.0007	0	0	0	0	0.0015	0
chr15	40498503	T	C	BUB1B:uc010ucl.1:exon11:c.T1457C:p.V486A,BUB1B:uc001zkx.4:exon15:c.T1853C:p.V618A	AK296795	c.1457T->C	rs1801528	0.0382	0.2907	0.163	0	0	0.003	0.0297
chr15	40498529	T	C	BUB1B:uc010ucl.1:exon11:c.T1483C:p.S495P,BUB1B:uc001zkx.4:exon15:c.T1879C:p.S627P	AK296795	c.1483T->C	.	0.0007	0	0	0	0	0	0.0042
chr15	40504794	A	G	BUB1B:uc001zkx.4:exon19:c.A2480G:p.Q827R	NM_001211	c.2480A->G	.	0.0007	0	0	0	0	0	0
chr15	40512818	A	G	BUB1B:uc001zkx.4:exon23:c.A3011G:p.N1004S	NM_001211	c.3011A->G	rs34998711	0.0015	0.0116	0.0109	0	0	0	0
chr7	2946283	C	T	CARD11:uc003smv.3:exon25:c.G3454A:p.D1152N	NM_032415	c.3454G->A	rs147422861	0.0007	0	0	0	0	0	0
chr7	2951811	C	T	CARD11:uc003smv.3:exon23:c.G3139A:p.A1047T	NM_032415	c.3139G->A	rs146334064	0.0007	0	0	0	0	0	0
chr7	2951891	G	A	CARD11:uc003smv.3:exon23:c.C3059T:p.T1020M	NM_032415	c.3059C->T	rs116583746	0.0007	0.0116	0	0	0	0	0
chr7	2951925	C	T	CARD11:uc003smv.3:exon23:c.G3025A:p.V1009I	NM_032415	c.3025G->A	rs147381531	0.0007	0	0	0	0	0.0015	0
chr7	2956986	T	C	CARD11:uc003smv.3:exon20:c.A2641G:p.S881G	NM_032415	c.2641A->G	rs140097633	0.0007	0	0	0	0	0.0015	0
chr7	2959121	C	T	CARD11:uc003smv.3:exon18:c.G2395A:p.D799N	NM_032415	c.2395G->A	.	0.0007	0	0	0	0	0	0.0042
chr7	2959218	C	A	CARD11:uc003smv.3:exon18:c.G2298T:p.E766D	NM_032415	c.2298G->T	.	0.0007	0	0	0.01	0	0	0
chr7	2962295	T	C	CARD11:uc003smv.3:exon17:c.A2242G:p.T748A	NM_032415	c.2242A->G	.	0.0007	0	0	0.01	0	0	0
chr7	2962788	C	T	CARD11:uc003smv.3:exon16:c.G2120A:p.R707H	NM_032415	c.2120G->A	rs201948130	0.0007	0	0	0	0	0.0015	0
chr7	2962789	G	A	CARD11:uc003smv.3:exon16:c.C2119T:p.R707C	NM_032415	c.2119C->T	rs143049136	0.0007	0.0119	0	0	0	0	0
chr7	2962834	C	T	CARD11:uc003smv.3:exon16:c.G2074A:p.V692M	NM_032415	c.2074G->A	.	0.0007	0	0	0	0	0.0015	0
chr7	2962848	G	A	CARD11:uc003smv.3:exon16:c.C2060T:p.A687V	NM_032415	c.2060C->T	rs41493047	0.0007	0	0	0	0	0.0015	0
chr7	2962933	C	T	CARD11:uc003smv.3:exon16:c.G1975A:p.V659M	NM_032415	c.1975G->A	rs78443994	0.0007	0.0116	0	0	0	0	0
chr7	2963984	C	T	CARD11:uc003smv.3:exon15:c.G1823A:p.R608H	NM_032415	c.1823G->A	.	0.0007	0	0	0	0.0081	0	0
chr7	2968245	C	T	CARD11:uc003smv.3:exon13:c.G1741A:p.A581T	NM_032415	c.1741G->A	rs75403455	0.0015	0	0	0	0.0161	0	0
chr7	2969649	T	G	CARD11:uc003smv.3:exon12:c.A1630C:p.I544L	NM_032415	c.1630A->C	rs147687933	0.0015	0	0	0	0	0	0.0085
chr7	2969669	C	G	CARD11:uc003smv.3:exon12:c.G1610C:p.S537T	NM_032415	c.1610G->C	rs148753096	0.0015	0.0116	0.0109	0	0	0	0
chr7	2969684	G	A	CARD11:uc003smv.3:exon12:c.C1595T:p.T532M	NM_032415	c.1595C->T	rs201780608	0.0015	0	0.0109	0	0.0081	0	0
chr7	2969689	T	G	CARD11:uc003smv.3:exon12:c.A1590C:p.E530D	NM_032415	c.1590A->C	rs41515445	0.0117	0.1163	0.0326	0	0	0.0015	0.0085
chr7	2969698	G	T	CARD11:uc003smv.3:exon12:c.C1581A:p.H527Q	NM_032415	c.1581C->A	rs74876622	0.0015	0.0116	0.0109	0	0	0	0
chr7	2976750	A	G	CARD11:uc003smv.3:exon9:c.T1262C:p.M421T	NM_032415	c.1262T->C	.	0.0007	0	0	0	0	0	0.0042
chr7	2983940	A	G	CARD11:uc003smv.3:exon5:c.T590C:p.V197A	NM_032415	c.590T->C	.	0.0007	0	0	0	0	0.0015	0
chr7	2983958	T	C	CARD11:uc003smv.3:exon5:c.A572G:p.N191S	NM_032415	c.572A->G	rs147264763	0.0007	0	0	0	0	0.0015	0
chr11	119103233	A	G	CBL:uc001pwe.3:exon2:c.A271G:p.T91A	NM_005188	c.271A->G	.	0.0007	0	0	0	0	0.0015	0
chr11	119103350	A	G	CBL:uc001pwe.3:exon2:c.A388G:p.I130V	NM_005188	c.388A->G	.	0.0007	0.0116	0	0	0	0	0
chr11	119142561	C	T	CBL:uc001pwe.3:exon3:c.C560T:p.A187V	NM_005188	c.560C->T	.	0.0007	0	0	0	0.0081	0	0
chr11	119156193	C	T	CBL:uc001pwe.3:exon11:c.C1858T:p.L620F	NM_005188	c.1858C->T	rs2227988	0.0044	0	0	0	0.0403	0	0
chr11	119167641	C	T	CBL:uc001pwe.3:exon13:c.C2050T:p.P684S	NM_005188	c.2050C->T	.	0.0007	0	0	0	0	0.0015	0
chr11	119167668	G	A	CBL:uc001pwe.3:exon13:c.G2077A:p.E693K	NM_005188	c.2077G->A	.	0.0007	0	0.0109	0	0	0	0
chr11	119167716	C	T	CBL:uc001pwe.3:exon13:c.C2125T:p.R709W	NM_005188	c.2125C->T	.	0.0007	0	0	0	0	0	0
chr11	119168164	C	T	CBL:uc001pwe.3:exon14:c.C2224T:p.P742S	NM_005188	c.2224C->T	.	0.0007	0.0116	0	0	0	0	0
chr11	119169085	G	A	CBL:uc001pwe.3:exon15:c.G2269A:p.A757T	NM_005188	c.2269G->A	rs146517083	0.0015	0	0.0109	0	0	0.0015	0
chr11	119169209	C	T	CBL:uc001pwe.3:exon15:c.C2393T:p.S798F	NM_005188	c.2393C->T	.	0.0007	0	0	0	0	0.0015	0
chr11	119170300	A	C	CBL:uc001pwe.3:exon16:c.A2530C:p.S844R	NM_005188	c.2530A->C	.	0.0007	0	0	0	0.0081	0	0
chr11	119170480	G	A	CBL:uc001pwe.3:exon16:c.G2710A:p.V904I	NM_005188	c.2710G->A	rs17122769	0.0037	0.0349	0	0	0	0	0.0085
chr3	105377882	C	T	CBLB:uc003dwa.3:exon4:c.G526A:p.E176K,CBLB:uc011bhi.2:exon18:c.G2815A:p.E939K,CBLB:uc003dwc.3:exon19:c.G2881A:p.E961K	NM_170662	c.2881G->A	.	0.0007	0.0116	0	0	0	0	0
chr3	105378061	G	C	CBLB:uc003dwa.3:exon4:c.C347G:p.A116G,CBLB:uc011bhi.2:exon18:c.C2636G:p.A879G,CBLB:uc003dwc.3:exon19:c.C2702G:p.A901G	NM_170662	c.2702C->G	rs55821768	0.0007	0	0.0109	0	0	0	0
chr3	105389119	T	C	CBLB:uc003dwa.3:exon3:c.A292G:p.N98D,CBLB:uc011bhi.2:exon17:c.A2581G:p.N861D,CBLB:uc003dwc.3:exon18:c.A2647G:p.N883D	NM_170662	c.2647A->G	rs35835913	0.0074	0.0698	0.022	0	0	0	0.0085
chr3	105420963	T	C	CBLB:uc003dwc.3:exon12:c.A1934G:p.H645R,CBLB:uc003dwd.2:exon12:c.A1934G:p.H645R,CBLB:uc003dwe.2:exon12:c.A1934G:p.H645R,CBLB:uc011bhi.2:exon12:c.A2000G:p.H667R	U26711	c.1934A->G	rs41311396	0.0007	0	0	0	0	0	0.0042
chr3	105420984	A	G	CBLB:uc003dwc.3:exon12:c.T1913C:p.L638P,CBLB:uc003dwd.2:exon12:c.T1913C:p.L638P,CBLB:uc003dwe.2:exon12:c.T1913C:p.L638P,CBLB:uc011bhi.2:exon12:c.T1979C:p.L660P	U26711	c.1913T->C	.	0.0007	0	0	0	0	0.0015	0
chr3	105421032	C	G	CBLB:uc003dwc.3:exon12:c.G1865C:p.S622T,CBLB:uc003dwd.2:exon12:c.G1865C:p.S622T,CBLB:uc003dwe.2:exon12:c.G1865C:p.S622T,CBLB:uc011bhi.2:exon12:c.G1931C:p.S644T	U26711	c.1865G->C	rs41302192	0.0029	0	0	0	0	0.006	0
chr3	105421034	-	GCT	CBLB:uc003dwc.3:exon12:c.1862_1863insAGC:p.A621delinsAA,CBLB:uc003dwd.2:exon12:c.1862_1863insAGC:p.A621delinsAA,CBLB:uc003dwe.2:exon12:c.1862_1863insAGC:p.A621delinsAA,CBLB:uc011bhi.2:exon12:c.1928_1929insAGC:p.A643delinsAA	NM_170662	c.1863G->AGCG	.	0.0007	0	0	0	0	0.0015	0
chr3	105421227	G	A	CBLB:uc003dwc.3:exon12:c.C1670T:p.P557L,CBLB:uc003dwd.2:exon12:c.C1670T:p.P557L,CBLB:uc003dwe.2:exon12:c.C1670T:p.P557L,CBLB:uc011bhi.2:exon12:c.C1736T:p.P579L	U26711	c.1670C->T	rs148064625	0.0007	0.0116	0	0	0	0	0
chr3	105438902	T	C	CBLB:uc003dwc.3:exon10:c.A1396G:p.N466D,CBLB:uc003dwd.2:exon10:c.A1396G:p.N466D,CBLB:uc003dwe.2:exon10:c.A1396G:p.N466D,CBLB:uc011bhi.2:exon10:c.A1462G:p.N488D	U26711	c.1396A->G	rs61758360	0.0029	0	0	0	0.0323	0	0
chr3	105438920	T	C	CBLB:uc003dwc.3:exon10:c.A1378G:p.M460V,CBLB:uc003dwd.2:exon10:c.A1378G:p.M460V,CBLB:uc003dwe.2:exon10:c.A1378G:p.M460V,CBLB:uc011bhi.2:exon10:c.A1444G:p.M482V	U26711	c.1378A->G	rs114461789	0.0007	0.0116	0	0	0	0	0
chr3	105438994	C	T	CBLB:uc003dwc.3:exon10:c.G1304A:p.C435Y,CBLB:uc003dwd.2:exon10:c.G1304A:p.C435Y,CBLB:uc003dwe.2:exon10:c.G1304A:p.C435Y,CBLB:uc011bhi.2:exon10:c.G1370A:p.C457Y	U26711	c.1304G->A	rs116474782	0.0007	0	0.0109	0	0	0	0
chr3	105452863	G	A	CBLB:uc003dwc.3:exon9:c.C1193T:p.T398M,CBLB:uc003dwd.2:exon9:c.C1193T:p.T398M,CBLB:uc003dwe.2:exon9:c.C1193T:p.T398M,CBLB:uc011bhi.2:exon9:c.C1259T:p.T420M	U26711	c.1193C->T	.	0.0007	0	0	0.01	0	0	0
chr3	105464785	T	G	CBLB:uc003dwc.3:exon6:c.A821C:p.Q274P,CBLB:uc003dwd.2:exon6:c.A821C:p.Q274P,CBLB:uc003dwe.2:exon6:c.A821C:p.Q274P,CBLB:uc011bhi.2:exon6:c.A887C:p.Q296P	U26711	c.821A->C	.	0.0007	0	0	0	0.0081	0	0
chr3	105464863	C	T	CBLB:uc003dwc.3:exon6:c.G743A:p.R248Q,CBLB:uc003dwd.2:exon6:c.G743A:p.R248Q,CBLB:uc003dwe.2:exon6:c.G743A:p.R248Q,CBLB:uc011bhi.2:exon6:c.G809A:p.R270Q	U26711	c.743G->A	.	0.0007	0	0	0.01	0	0	0
chr3	105586436	C	A	.			rs55944080	0.0007	0	0	0	0.0081	0	0
chr3	105588213	G	C	CBLB:uc011bhi.2:exon1:c.C20G:p.P7R	AK302533	c.20C->G	.	0.0007	0	0	0	0.0081	0	0
chr19	42381402	G	A	CD79A:uc002oru.3:exon1:c.G28A:p.A10T,CD79A:uc002orv.3:exon1:c.G28A:p.A10T	NM_001783	c.28G->A	.	0.0008	0	0	0.0106	0	0	0
chr19	42383238	C	A	CD79A:uc002oru.3:exon2:c.C258A:p.D86E,CD79A:uc002orv.3:exon2:c.C258A:p.D86E	NM_001783	c.258C->A	.	0.0015	0	0	0.01	0	0	0
chr19	42383300	G	A	CD79A:uc002orv.3:exon2:c.G320A:p.R107Q	NM_001783	c.320G->A	rs143511203	0.0007	0	0	0	0.0081	0	0
chr19	42383351	G	A	CD79A:uc002orv.3:exon2:c.G371A:p.R124H	NM_001783	c.371G->A	rs144367487	0.0029	0	0	0	0	0.006	0
chr19	42383644	C	A	CD79A:uc002oru.3:exon3:c.C305A:p.T102N,CD79A:uc002orv.3:exon3:c.C419A:p.T140N	NM_001783	c.419C->A	rs148797987	0.0007	0	0	0	0	0	0.0042
chr19	42384959	T	C	CD79A:uc002oru.3:exon5:c.T479C:p.M160T,CD79A:uc002orv.3:exon5:c.T593C:p.M198T	NM_001783	c.593T->C	.	0.0015	0	0	0	0	0.003	0
chr19	42385009	A	G	CD79A:uc002oru.3:exon5:c.A529G:p.S177G,CD79A:uc002orv.3:exon5:c.A643G:p.S215G	NM_001783	c.643A->G	.	0.0015	0	0	0.02	0	0	0
chr17	62007182	G	A	CD79B:uc002jdr.1:exon3:c.C185T:p.T62M,CD79B:uc002jdp.1:exon4:c.C500T:p.T167M,CD79B:uc002jdq.1:exon4:c.C497T:p.T166M	NM_000626	c.497C->T	rs147194821	0.0007	0	0	0	0	0	0.0042
chr17	62007646	T	G	CD79B:uc002jdp.1:exon3:c.A221C:p.N74T,CD79B:uc002jdq.1:exon3:c.A218C:p.N73T	NM_000626	c.218A->C	rs200126941	0.0007	0	0	0	0.0081	0	0
chr17	62007685	G	A	CD79B:uc002jdp.1:exon3:c.C182T:p.T61M,CD79B:uc002jdq.1:exon3:c.C179T:p.T60M	NM_000626	c.179C->T	rs144755516	0.0007	0	0.0109	0	0	0	0
chr16	68771342	CT	GC	CDH1:uc002ewg.1:exon1:c.24_25GC,CDH1:uc010cfg.1:exon1:c.24_25GC	NM_004360	c.24CT->GC	.	0.0009	0	0	0	0	0	0.005
chr16	68772239	C	A	CDH1:uc002ewg.1:exon2:c.C88A:p.P30T,CDH1:uc010cfg.1:exon2:c.C88A:p.P30T	AB025105	c.88C->A	rs139866691	0.0007	0	0	0	0	0.0015	0
chr16	68772264	C	T	CDH1:uc002ewg.1:exon2:c.C113T:p.T38M,CDH1:uc010cfg.1:exon2:c.C113T:p.T38M	AB025105	c.113C->T	.	0.0007	0	0	0	0	0	0.0042
chr16	68835573	T	G	CDH1:uc002ewg.1:exon3:c.T164G:p.V55G,CDH1:uc010cfg.1:exon3:c.T164G:p.V55G			.	0.0007	0	0	0	0	0.0015	0
chr16	68835698	C	G	CDH1:uc002ewg.1:exon3:c.C289G:p.H97D,CDH1:uc010cfg.1:exon3:c.C289G:p.H97D	AB025105	c.289C->G	.	0.0007	0	0	0	0	0.0015	0
chr16	68835731	A	G	CDH1:uc002ewg.1:exon3:c.A322G:p.R108G,CDH1:uc010cfg.1:exon3:c.A322G:p.R108G	AB025105	c.322A->G	.	0.0007	0	0	0.01	0	0	0
chr16	68842668	G	A	CDH1:uc002ewg.1:exon5:c.G604A:p.V202I,CDH1:uc010cfg.1:exon5:c.G604A:p.V202I	AB025105	c.604G->A	.	0.0007	0	0	0.01	0	0	0
chr16	68847240	G	A	CDH1:uc002ewg.1:exon9:c.G1162A:p.E388K	NM_004360	c.1162G->A	.	0.0007	0	0	0	0	0	0.0042
chr16	68847292	A	G	CDH1:uc002ewg.1:exon9:c.A1214G:p.N405S	NM_004360	c.1214A->G	.	0.0007	0	0	0	0	0.0015	0
chr16	68847303	T	C	CDH1:uc002ewg.1:exon9:c.T1225C:p.W409R	NM_004360	c.1225T->C	.	0.0007	0.0116	0	0	0	0	0
chr16	68849467	C	T	CDH1:uc010cfg.1:exon9:c.C1187T:p.T396M,CDH1:uc002ewg.1:exon10:c.C1370T:p.T457M	AB025105	c.1187C->T	.	0.0007	0	0	0.01	0	0	0
chr16	68855966	G	A	CDH1:uc010cfg.1:exon11:c.G1591A:p.A531T,CDH1:uc002ewg.1:exon12:c.G1774A:p.A592T	AB025105	c.1591G->A	rs35187787	0.0007	0	0	0	0	0.0015	0
chr16	68856041	G	A	CDH1:uc010cfg.1:exon11:c.G1666A:p.A556T,CDH1:uc002ewg.1:exon12:c.G1849A:p.A617T	AB025105	c.1666G->A	rs33935154	0.0073	0.0581	0.0326	0	0	0.0015	0.0042
chr16	68856080	C	G	CDH1:uc010cfg.1:exon11:c.C1705G:p.L569V,CDH1:uc002ewg.1:exon12:c.C1888G:p.L630V	AB025105	c.1705C->G	rs2276331	0.0007	0	0	0	0.0081	0	0
chr16	68857418	G	A	CDH1:uc010cfg.1:exon12:c.G1870A:p.V624M,CDH1:uc002ewg.1:exon13:c.G2053A:p.V685M	AB025105	c.1870G->A	.	0.0007	0	0	0	0	0	0.0042
chr16	68857439	G	A	CDH1:uc010cfg.1:exon12:c.G1891A:p.A631T,CDH1:uc002ewg.1:exon13:c.G2074A:p.A692T	NM_004360	c.2074GCT->ACT	.	0.0007	0	0	0	0	0.0015	0
chr16	68862158	G	A	CDH1:uc010cfg.1:exon13:c.G2063A:p.R688Q,CDH1:uc002ewg.1:exon14:c.G2246A:p.R749Q	AB025105	c.2063G->A	.	0.0007	0	0	0	0	0	0
chr16	68863590	G	A	CDH1:uc010cfg.1:exon14:c.G2146A:p.D716N,CDH1:uc002ewg.1:exon15:c.G2329A:p.D777N	AB025105	c.2146G->A	.	0.0007	0	0	0	0	0.0015	0
chr16	68863674	G	A	CDH1:uc010cfg.1:exon14:c.G2230A:p.D744N,CDH1:uc002ewg.1:exon15:c.G2413A:p.D805N	AB025105	c.2230G->A	rs200894246	0.0007	0	0	0	0	0.0015	0
chr16	68867247	G	A	CDH1:uc010cfg.1:exon15:c.G2311A:p.V771M,CDH1:uc002ewg.1:exon16:c.G2494A:p.V832M	AB025105	c.2311G->A	rs35572355	0.0007	0	0	0	0	0.0015	0
chr17	37627664	C	A	CDK12:uc002hrw.4:exon2:c.C1579A:p.P527T,CDK12:uc010cvv.3:exon2:c.C1579A:p.P527T,CDK12:uc010wef.1:exon2:c.C1576A:p.P526T	NM_016507	c.1579C->A	.	0.0007	0	0.0109	0	0	0	0
chr17	37627788	CTT	-	CDK12:uc002hrw.4:exon2:c.1703_1705del:p.568_569del,CDK12:uc010cvv.3:exon2:c.1703_1705del:p.568_569del,CDK12:uc010wef.1:exon2:c.1700_1702del:p.567_568del	NM_016507	c.1703CTT->	.	0.0007	0	0.0109	0	0	0	0
chr17	37627940	A	G	CDK12:uc002hrw.4:exon2:c.A1855G:p.I619V,CDK12:uc010cvv.3:exon2:c.A1855G:p.I619V,CDK12:uc010wef.1:exon2:c.A1852G:p.I618V	NM_016507	c.1855A->G	rs144501352	0.0007	0	0	0	0	0.0015	0
chr17	37627998	G	C	CDK12:uc002hrw.4:exon2:c.G1913C:p.G638A,CDK12:uc010cvv.3:exon2:c.G1913C:p.G638A,CDK12:uc010wef.1:exon2:c.G1910C:p.G637A	NM_016507	c.1913G->C	.	0.0007	0	0	0	0	0	0.0042
chr17	37646866	G	A	CDK12:uc002hrw.4:exon3:c.G1988A:p.R663H,CDK12:uc010cvv.3:exon3:c.G1988A:p.R663H,CDK12:uc010wef.1:exon3:c.G1985A:p.R662H	NM_016507	c.1988G->A	rs141353560	0.0007	0	0	0	0	0.0015	0
chr17	37676209	C	T	CDK12:uc002hrw.4:exon11:c.C2964T:p.F988F,CDK12:uc010cvv.3:exon11:c.C2964T:p.F988F,CDK12:uc010wef.1:exon11:c.C2961T:p.F987F			rs61747413	0.0037	0.0349	0.0217	0	0	0	0
chr17	37682200	A	G	CDK12:uc002hrw.4:exon13:c.A3391G:p.I1131V,CDK12:uc010cvv.3:exon13:c.A3391G:p.I1131V,CDK12:uc010wef.1:exon13:c.A3388G:p.I1130V	NM_016507	c.3391A->G	rs61747430	0.0073	0.0349	0.0109	0	0	0	0.0212
chr17	37682375	T	A	CDK12:uc002hrw.4:exon13:c.T3566A:p.L1189Q,CDK12:uc010cvv.3:exon13:c.T3566A:p.L1189Q,CDK12:uc010wef.1:exon13:c.T3563A:p.L1188Q	NM_016507	c.3566T->A	rs56362165	0.003	0.0116	0.0222	0	0	0	0.0043
chr17	37682378	C	G	CDK12:uc002hrw.4:exon13:c.C3569G:p.P1190R,CDK12:uc010cvv.3:exon13:c.C3569G:p.P1190R,CDK12:uc010wef.1:exon13:c.C3566G:p.P1189R	NM_016507	c.3569C->G	.	0.0007	0	0	0	0	0.0015	0
chr17	37682393	C	T	CDK12:uc002hrw.4:exon13:c.C3584T:p.T1195M,CDK12:uc010cvv.3:exon13:c.C3584T:p.T1195M,CDK12:uc010wef.1:exon13:c.C3581T:p.T1194M	NM_016507	c.3584C->T	rs61741615	0.0044	0.0714	0	0	0	0	0
chr17	37686920	C	T	CDK12:uc002hrw.4:exon14:c.C3797T:p.P1266L,CDK12:uc010cvv.3:exon14:c.C3824T:p.P1275L	NM_016507	c.3824C->T	rs34070318	0.0104	0	0.0109	0	0	0.0183	0.0043
chr17	37686955	T	G	CDK12:uc002hrw.4:exon14:c.T3832G:p.S1278A,CDK12:uc010cvv.3:exon14:c.T3859G:p.S1287A	NM_016507	c.3859T->G	.	0.0007	0.0116	0	0	0	0	0
chr17	37687093	C	T	CDK12:uc002hrw.4:exon14:c.C3970T:p.R1324C,CDK12:uc010cvv.3:exon14:c.C3997T:p.R1333C	NM_016507	c.3997C->T	rs142347393	0.0007	0.0116	0	0	0	0	0
chr17	37687372	A	G	CDK12:uc002hrw.4:exon14:c.A4249G:p.S1417G,CDK12:uc010cvv.3:exon14:c.A4276G:p.S1426G	NM_016507	c.4276A->G	.	0.0007	0	0.0109	0	0	0	0
chr17	37687477	G	T	CDK12:uc002hrw.4:exon14:c.G4354T:p.G1452C,CDK12:uc010cvv.3:exon14:c.G4381T:p.G1461C	NM_016507	c.4381G->T	rs186043011	0.0007	0	0.0109	0	0	0	0
chr17	37687498	T	C	CDK12:uc002hrw.4:exon14:c.T4375C:p.Y1459H,CDK12:uc010cvv.3:exon14:c.T4402C:p.Y1468H	NM_016507	c.4402T->C	.	0.0007	0	0	0	0.0081	0	0
chr17	37687511	A	G	CDK12:uc002hrw.4:exon14:c.A4388G:p.Y1463C,CDK12:uc010cvv.3:exon14:c.A4415G:p.Y1472C	NM_016507	c.4415A->G	.	0.0007	0.0116	0	0	0	0	0
chr12	58143021	G	A	CDK4:uc010ssb.2:exon6:c.C403T:p.R135C,CDK4:uc001spv.3:exon7:c.C763T:p.R255C	AK297901	c.403C->T	.	0.0015	0	0	0	0.0161	0	0
chr12	58143259	C	T	CDK4:uc010ssb.2:exon5:c.G301A:p.D101N,CDK4:uc001spv.3:exon6:c.G661A:p.D221N	AK297901	c.301G->A	.	0.0007	0	0	0	0	0.0015	0
chr12	58144548	C	T	CDK4:uc010ssb.2:exon4:c.G163A:p.V55I,CDK4:uc001spv.3:exon5:c.G523A:p.V175I			.	0.0007	0	0	0	0	0.0015	0
chr12	58144864	G	A	CDK4:uc010ssb.2:exon3:c.C4T:p.R2C,CDK4:uc001spv.3:exon4:c.C364T:p.R122C	AK297901	c.4C->T	.	0.0007	0	0	0	0.0081	0	0
chr12	58145090	C	T	CDK4:uc001spv.3:exon3:c.G254A:p.R85Q	NM_000075	c.254G->A	.	0.0007	0	0.0109	0	0	0	0
chr19	33792312	T	A	CEBPA:uc002nun.3:exon1:c.A1009T:p.T337S	NM_004364	c.1009A->T	.	0.0007	0	0	0	0	0.0015	0
chr22	29091147	A	C	CHEK2:uc010gvh.1:exon9:c.T1070G:p.I357S,CHEK2:uc003ads.1:exon11:c.T680G:p.I227S,CHEK2:uc003adv.1:exon11:c.T1256G:p.I419S,CHEK2:uc003adu.1:exon12:c.T1343G:p.I448S,CHEK2:uc003adt.1:exon13:c.T1472G:p.I491S,CHEK2:uc003adx.1:exon13:c.T680G:p.I227S	NM_001005735	c.1472T->G	rs17886163	0.0034	0.0375	0.0128	0	0	0	0
chr22	29091157	A	G	CHEK2:uc010gvh.1:exon9:c.T1060C:p.Y354H,CHEK2:uc003ads.1:exon11:c.T670C:p.Y224H,CHEK2:uc003adv.1:exon11:c.T1246C:p.Y416H,CHEK2:uc003adu.1:exon12:c.T1333C:p.Y445H,CHEK2:uc003adt.1:exon13:c.T1462C:p.Y488H,CHEK2:uc003adx.1:exon13:c.T670C:p.Y224H	NM_001005735	c.1462T->C	.	0.0017	0	0	0	0	0.0017	0.005
chr22	29095881	C	T	CHEK2:uc010gvh.1:exon6:c.G680A:p.R227H,CHEK2:uc003ads.1:exon8:c.G290A:p.R97H,CHEK2:uc010gvi.1:exon8:c.G953A:p.R318H,CHEK2:uc003adu.1:exon9:c.G953A:p.R318H,CHEK2:uc003adv.1:exon9:c.G953A:p.R318H,CHEK2:uc003adt.1:exon10:c.G1082A:p.R361H,CHEK2:uc003adx.1:exon10:c.G290A:p.R97H	NM_001005735	c.1082G->A	rs143611747	0.0007	0	0	0	0	0.0015	0
chr22	29107958	T	C	CHEK2:uc010gvh.1:exon3:c.A458G:p.K153R,CHEK2:uc003ads.1:exon5:c.A68G:p.K23R,CHEK2:uc010gvi.1:exon5:c.A731G:p.K244R,CHEK2:uc003adu.1:exon6:c.A731G:p.K244R,CHEK2:uc003adv.1:exon6:c.A731G:p.K244R,CHEK2:uc003adt.1:exon7:c.A860G:p.K287R,CHEK2:uc003adx.1:exon7:c.A68G:p.K23R	NM_001005735	c.860A->G	.	0.0007	0.0116	0	0	0	0	0
chr22	29121087	A	G	CHEK2:uc010gvi.1:exon3:c.T470C:p.I157T,CHEK2:uc003adu.1:exon4:c.T470C:p.I157T,CHEK2:uc003adv.1:exon4:c.T470C:p.I157T,CHEK2:uc003adt.1:exon5:c.T599C:p.I200T	NM_007194	c.470T->C	rs17879961	0.0007	0	0	0	0	0.0015	0
chr22	29121242	G	A	CHEK2:uc010gvi.1:exon2:c.C433T:p.R145W,CHEK2:uc003adu.1:exon3:c.C433T:p.R145W,CHEK2:uc003adv.1:exon3:c.C433T:p.R145W,CHEK2:uc003adt.1:exon4:c.C562T:p.R188W	NM_007194	c.433C->T	rs137853007	0.0007	0	0	0	0	0.0015	0
chr22	29130456	G	A	CHEK2:uc010gvh.1:exon1:c.C254T:p.P85L,CHEK2:uc010gvi.1:exon1:c.C254T:p.P85L,CHEK2:uc003adt.1:exon2:c.C254T:p.P85L,CHEK2:uc003adu.1:exon2:c.C254T:p.P85L,CHEK2:uc003adv.1:exon2:c.C254T:p.P85L	NM_007194	c.254C->T	rs17883862	0.0007	0	0	0	0	0	0.0043
chr22	29130553	A	T	CHEK2:uc010gvh.1:exon1:c.T157A:p.S53T,CHEK2:uc010gvi.1:exon1:c.T157A:p.S53T,CHEK2:uc003adt.1:exon2:c.T157A:p.S53T,CHEK2:uc003adu.1:exon2:c.T157A:p.S53T,CHEK2:uc003adv.1:exon2:c.T157A:p.S53T	NM_007194	c.157T->A	.	0.0007	0	0	0	0	0.0015	0
chr22	29130652	G	A	CHEK2:uc010gvh.1:exon1:c.C58T:p.Q20X,CHEK2:uc010gvi.1:exon1:c.C58T:p.Q20X,CHEK2:uc003adt.1:exon2:c.C58T:p.Q20X,CHEK2:uc003adu.1:exon2:c.C58T:p.Q20X,CHEK2:uc003adv.1:exon2:c.C58T:p.Q20X	AY551300	c.58C->T	.	0.0007	0	0	0.01	0	0	0
chr22	29130696	G	A	CHEK2:uc010gvh.1:exon1:c.C14T:p.S5L,CHEK2:uc010gvi.1:exon1:c.C14T:p.S5L,CHEK2:uc003adt.1:exon2:c.C14T:p.S5L,CHEK2:uc003adu.1:exon2:c.C14T:p.S5L,CHEK2:uc003adv.1:exon2:c.C14T:p.S5L	NM_007194	c.14C->T	rs201084748	0.0007	0	0	0	0	0.0015	0
chr19	42791482	A	G	CIC:uc002otf.1:exon4:c.A463G:p.I155V	NM_015125	c.463A->G	rs199958449	0.0007	0	0	0	0.0081	0	0
chr19	42791570	C	T	CIC:uc002otf.1:exon4:c.C551T:p.S184F	NM_015125	c.551C->T	.	0.0007	0	0	0	0	0.0015	0
chr19	42792080	C	T	CIC:uc002otf.1:exon6:c.C884T:p.T295M	NM_015125	c.884C->T	rs141544536	0.0007	0	0	0	0	0.0015	0
chr19	42794014	G	A	CIC:uc002otf.1:exon9:c.G1375A:p.G459S	NM_015125	c.1375G->A	rs141764284	0.0029	0.0233	0.0109	0	0	0.0015	0
chr19	42794069	G	C	CIC:uc002otf.1:exon9:c.G1430C:p.G477A	NM_015125	c.1430G->C	rs201078050	0.0007	0	0	0	0	0	0.0042
chr19	42794493	G	A	CIC:uc002otf.1:exon10:c.G1573A:p.G525S	NM_015125	c.1573G->A	rs150975726	0.0007	0	0	0	0	0.0015	0
chr19	42794614	GC	AA	CIC:uc002otf.1:exon10:c.1694_1695AA	NM_015125	c.1694GC->AA	.	0.0007	0	0	0	0	0	0.0042
chr19	42794829	AAG	-	CIC:uc002otf.1:exon10:c.1909_1911del:p.637_637del	NM_015125	c.1909AAG->	.	0.0007	0	0	0.01	0	0	0
chr19	42794847	G	A	CIC:uc002otf.1:exon10:c.G1927A:p.G643S	NM_015125	c.1927G->A	.	0.0007	0	0	0	0	0	0
chr19	42794899	C	T	CIC:uc002otf.1:exon10:c.C1979T:p.P660L	NM_015125	c.1979C->T	rs139337301	0.0022	0.0119	0	0	0	0.003	0
chr19	42795025	A	G	CIC:uc002otf.1:exon10:c.A2105G:p.N702S	NM_015125	c.2105A->G	rs202135824	0.0007	0	0	0	0.0081	0	0
chr19	42795066	C	T	CIC:uc002otf.1:exon10:c.C2146T:p.R716W	NM_015125	c.2146C->T	.	0.0007	0	0	0	0	0	0
chr19	42795121	C	T	CIC:uc002otf.1:exon10:c.C2201T:p.S734L	NM_015125	c.2201C->T	.	0.0008	0	0	0	0	0	0
chr19	42795238	C	T	CIC:uc002otf.1:exon10:c.C2318T:p.P773L	NM_015125	c.2318C->T	.	0.0008	0	0	0	0	0.0015	0
chr19	42795309	G	A	CIC:uc002otf.1:exon10:c.G2389A:p.G797S	NM_015125	c.2389G->A	.	0.0007	0	0	0.01	0	0	0
chr19	42795597	C	T	CIC:uc002otf.1:exon10:c.C2677T:p.P893S	NM_015125	c.2677C->T	rs142397024	0.0007	0	0.0109	0	0	0	0
chr19	42795607	C	T	CIC:uc002otf.1:exon10:c.C2687T:p.P896L	NM_015125	c.2687C->T	.	0.0007	0	0	0	0	0.0015	0
chr19	42796269	C	A	CIC:uc002otf.1:exon12:c.C2918A:p.T973K	NM_015125	c.2918C->A	.	0.0007	0	0	0	0.0081	0	0
chr19	42796307	C	G	CIC:uc002otf.1:exon12:c.C2956G:p.L986V	NM_015125	c.2956C->G	rs143825601	0.0015	0.0116	0	0	0	0	0.0042
chr19	42796744	G	A	CIC:uc002otf.1:exon14:c.G3202A:p.G1068S	NM_015125	c.3202G->A	.	0.0007	0	0	0	0.0081	0	0
chr19	42796852	T	A	CIC:uc002otf.1:exon14:c.T3310A:p.S1104T	NM_015125	c.3310T->A	rs185048610	0.0037	0	0	0	0.0403	0	0
chr19	42797123	A	C	CIC:uc002otf.1:exon15:c.A3485C:p.Y1162S	NM_015125	c.3485A->C	.	0.0007	0	0	0.01	0	0	0
chr19	42797191	G	A	CIC:uc002otf.1:exon15:c.G3553A:p.A1185T	NM_015125	c.3553G->A	.	0.0007	0	0	0	0	0	0.0042
chr19	42797240	G	A	CIC:uc002otf.1:exon15:c.G3602A:p.G1201D	NM_015125	c.3602G->A	.	0.0007	0	0	0	0	0	0.0042
chr19	42797296	G	C	CIC:uc002otf.1:exon15:c.G3658C:p.E1220Q	NM_015125	c.3658G->C	.	0.0007	0	0	0	0	0.0015	0
chr19	42797368	C	T	CIC:uc002otf.1:exon15:c.C3730T:p.R1244W	NM_015125	c.3730C->T	.	0.0007	0	0	0.01	0	0	0
chr19	42797777	C	T	CIC:uc002otf.1:exon16:c.C3829T:p.R1277C	NM_015125	c.3829C->T	.	0.0007	0	0	0	0	0.0015	0
chr19	42797873	A	G	CIC:uc002otf.1:exon16:c.A3925G:p.S1309G	NM_015125	c.3925A->G	.	0.0008	0	0	0	0	0	0
chr19	42797904	C	T	CIC:uc002otf.1:exon16:c.C3956T:p.P1319L	NM_015125	c.3956C->T	.	0.0007	0	0	0	0	0	0.0043
chr19	42799003	G	A	CIC:uc002otf.1:exon20:c.G4487A:p.R1496H	NM_015125	c.4487G->A	rs200799936	0.0007	0	0	0.01	0	0	0
chr19	42799132	C	T	CIC:uc002otf.1:exon20:c.C4616T:p.P1539L	NM_015125	c.4616C->T	.	0.0007	0.0116	0	0	0	0	0
chr16	3778092	T	A	CREBBP:uc002cvw.3:exon30:c.A6842T:p.H2281L,CREBBP:uc002cvv.3:exon31:c.A6956T:p.H2319L	NM_001079846	c.6842A->T	.	0.0007	0	0	0	0	0.0015	0
chr16	3778363	C	T	CREBBP:uc002cvw.3:exon30:c.G6571A:p.G2191S,CREBBP:uc002cvv.3:exon31:c.G6685A:p.G2229S	NM_001079846	c.6571G->A	rs139688311	0.0022	0.0233	0.0111	0	0	0	0
chr16	3778390	C	T	CREBBP:uc002cvw.3:exon30:c.G6544A:p.G2182S,CREBBP:uc002cvv.3:exon31:c.G6658A:p.G2220S	NM_001079846	c.6544G->A	rs141184151	0.0008	0	0	0	0	0	0.0043
chr16	3778524	T	C	CREBBP:uc002cvw.3:exon30:c.A6410G:p.N2137S,CREBBP:uc002cvv.3:exon31:c.A6524G:p.N2175S	NM_001079846	c.6410A->G	.	0.0007	0	0	0	0	0	0
chr16	3779081	C	-	CREBBP:uc002cvw.3:exon30:c.5853delG:p.G1951fs,CREBBP:uc002cvv.3:exon31:c.5967delG:p.G1989fs	NM_001079846	c.5853G->	.	0.0008	0	0	0	0	0	0.0043
chr16	3779115	T	C	CREBBP:uc002cvw.3:exon30:c.A5819G:p.N1940S,CREBBP:uc002cvv.3:exon31:c.A5933G:p.N1978S	NM_001079846	c.5819A->G	rs112906840	0.0015	0	0	0	0	0.003	0
chr16	3779278	C	T	CREBBP:uc002cvw.3:exon30:c.G5656A:p.V1886M,CREBBP:uc002cvv.3:exon31:c.G5770A:p.V1924M	NM_001079846	c.5656G->A	.	0.0008	0	0	0	0	0.0016	0
chr16	3807376	T	A	CREBBP:uc002cvw.3:exon18:c.A3497T:p.Y1166F,CREBBP:uc002cvv.3:exon19:c.A3611T:p.Y1204F	NM_001079846	c.3497A->T	rs200346970	0.0015	0	0	0	0	0.003	0
chr16	3817772	T	C	CREBBP:uc002cvw.3:exon15:c.A3085G:p.S1029G,CREBBP:uc002cvv.3:exon16:c.A3199G:p.S1067G	NM_001079846	c.3085A->G	.	0.0007	0	0	0.01	0	0	0
chr16	3817843	G	A	CREBBP:uc002cvw.3:exon15:c.C3014T:p.S1005L,CREBBP:uc002cvv.3:exon16:c.C3128T:p.S1043L	NM_001079846	c.3014C->T	rs61731376	0.0059	0.0233	0.0326	0	0	0	0.0128
chr16	3819206	G	A	CREBBP:uc002cvw.3:exon14:c.C2915T:p.P972L,CREBBP:uc002cvv.3:exon15:c.C3029T:p.P1010L	NM_001079846	c.2915C->T	rs139896431	0.0007	0	0	0	0	0.0015	0
chr16	3819261	C	T	CREBBP:uc002cvw.3:exon14:c.G2860A:p.V954I,CREBBP:uc002cvv.3:exon15:c.G2974A:p.V992I	NM_001079846	c.2860G->A	rs61731383	0.0066	0.0465	0.0326	0	0	0	0.0085
chr16	3819294	C	T	CREBBP:uc002cvw.3:exon14:c.G2827A:p.A943T,CREBBP:uc002cvv.3:exon15:c.G2941A:p.A981T	NM_001079846	c.2827G->A	rs61753380	0.0044	0	0	0	0	0.0076	0
chr16	3820723	T	A	CREBBP:uc002cvw.3:exon13:c.A2614T:p.T872S,CREBBP:uc002cvv.3:exon14:c.A2728T:p.T910S	NM_001079846	c.2614A->T	.	0.0007	0	0	0	0.0081	0	0
chr16	3820773	G	A	CREBBP:uc002cvw.3:exon13:c.C2564T:p.S855L,CREBBP:uc002cvv.3:exon14:c.C2678T:p.S893L	NM_001079846	c.2564C->T	rs142047649	0.0007	0	0	0	0	0.0015	0
chr16	3820879	G	A	CREBBP:uc002cvw.3:exon13:c.C2458T:p.P820S,CREBBP:uc002cvv.3:exon14:c.C2572T:p.P858S	NM_004380	c.2572C->T	rs145733598	0.0015	0	0.0109	0	0	0	0.0043
chr16	3820912	G	T	CREBBP:uc002cvw.3:exon13:c.C2425A:p.P809T,CREBBP:uc002cvv.3:exon14:c.C2539A:p.P847T	NM_001079846	c.2425C->A	rs139050013	0.0007	0	0	0	0.0081	0	0
chr16	3828057	C	A	CREBBP:uc002cvw.3:exon9:c.G1954T:p.A652S,CREBBP:uc002cvv.3:exon10:c.G2068T:p.A690S	NM_001079846	c.1954G->T	.	0.0015	0	0	0.02	0	0	0
chr16	3828075	C	T	CREBBP:uc002cvw.3:exon9:c.G1936A:p.A646T,CREBBP:uc002cvv.3:exon10:c.G2050A:p.A684T	NM_001079846	c.1936G->A	.	0.0007	0	0	0	0	0	0.0042
chr16	3831230	G	T	CREBBP:uc002cvw.3:exon6:c.C1537A:p.L513I,CREBBP:uc002cvv.3:exon7:c.C1651A:p.L551I	NM_001079846	c.1537C->A	rs61753381	0.0082	0	0	0	0	0.0122	0.0085
chr16	3832744	G	A	CREBBP:uc002cvw.3:exon5:c.C1400T:p.P467L,CREBBP:uc002cvv.3:exon6:c.C1514T:p.P505L	NM_001079846	c.1400C->T	.	0.0007	0	0	0	0	0.0015	0
chr16	3832812	C	A	CREBBP:uc002cvw.3:exon5:c.G1332T:p.Q444H,CREBBP:uc002cvv.3:exon6:c.G1446T:p.Q482H	NM_001079846	c.1332G->T	.	0.0007	0	0	0	0	0.0015	0
chr16	3832859	C	T	CREBBP:uc002cvw.3:exon5:c.G1285A:p.A429T,CREBBP:uc002cvv.3:exon6:c.G1399A:p.A467T	NM_001079846	c.1285G->A	rs202225861	0.0007	0	0	0	0	0.0015	0
chr16	3860615	C	G	CREBBP:uc002cvv.3:exon3:c.G964C:p.V322L,CREBBP:uc002cvw.3:exon3:c.G964C:p.V322L	NM_001079846	c.964G->C	.	0.0007	0	0	0	0	0	0.0042
chr16	3860684	T	C	CREBBP:uc002cvv.3:exon3:c.A895G:p.S299G,CREBBP:uc002cvw.3:exon3:c.A895G:p.S299G	NM_001079846	c.895A->G	rs149961222	0.0007	0	0	0	0	0	0.0042
chr16	3900336	C	T	CREBBP:uc002cvv.3:exon2:c.G760A:p.A254T,CREBBP:uc002cvw.3:exon2:c.G760A:p.A254T	NM_001079846	c.760G->A	rs148781922	0.0037	0.0116	0	0	0.0323	0	0
chr16	3900713	G	C	CREBBP:uc002cvv.3:exon2:c.C383G:p.S128C,CREBBP:uc002cvw.3:exon2:c.C383G:p.S128C	NM_001079846	c.383C->G	rs55790011	0.0015	0	0	0	0	0.0015	0.0042
chr16	3900750	T	C	CREBBP:uc002cvv.3:exon2:c.A346G:p.S116G,CREBBP:uc002cvw.3:exon2:c.A346G:p.S116G	NM_001079846	c.346A->G	.	0.0007	0	0	0	0	0.0015	0
chr16	3900803	C	A	CREBBP:uc002cvv.3:exon2:c.G293T:p.G98V,CREBBP:uc002cvw.3:exon2:c.G293T:p.G98V	NM_001079846	c.293G->T	rs141982003	0.0008	0.0127	0	0	0	0	0
chr16	3900825	C	T	CREBBP:uc002cvv.3:exon2:c.G271A:p.A91T,CREBBP:uc002cvw.3:exon2:c.G271A:p.A91T	NM_001079846	c.271G->A	.	0.0007	0	0.0109	0	0	0	0
chrX	1314931	C	T	CRLF2:uc004cpl.2:exon5:c.G394A:p.V132M,CRLF2:uc004cpk.2:exon6:c.G730A:p.V244M,CRLF2:uc022brs.1:exon6:c.G730A:p.V244M,CRLF2:uc022brt.1:exon7:c.G730A:p.V244M	NM_001012288	c.394G->A	rs151218732	0.069	0.0814	0.0978	0.06	0.0081	0.0906	0.0212
chrX	1317428	C	T	CRLF2:uc004cpl.2:exon4:c.G301A:p.E101K,CRLF2:uc004cpk.2:exon5:c.G637A:p.E213K,CRLF2:uc022brs.1:exon5:c.G637A:p.E213K,CRLF2:uc022brt.1:exon6:c.G637A:p.E213K	NM_001012288	c.301G->A	rs200254974	0.0015	0	0	0	0	0.003	0
chrX	1321349	C	T	CRLF2:uc004cpl.2:exon3:c.G70A:p.V24M,CRLF2:uc004cpk.2:exon4:c.G406A:p.V136M,CRLF2:uc022brs.1:exon4:c.G406A:p.V136M,CRLF2:uc022brt.1:exon5:c.G406A:p.V136M	NM_001012288	c.70G->A	rs138899368	0.0117	0	0.0109	0	0	0.0196	0.0085
chrX	1325406	T	C	CRLF2:uc004cpk.2:exon3:c.A269G:p.Q90R,CRLF2:uc022brs.1:exon3:c.A269G:p.Q90R,CRLF2:uc022brt.1:exon4:c.A269G:p.Q90R	AK223303	c.269A->G	.	0.0007	0	0	0	0	0.0015	0
chrX	1325485	C	T	CRLF2:uc004cpk.2:exon3:c.G190A:p.G64S,CRLF2:uc022brs.1:exon3:c.G190A:p.G64S,CRLF2:uc022brt.1:exon4:c.G190A:p.G64S	AK223303	c.190G->A	.	0.0007	0	0.0109	0	0	0	0
chr3	41266048	A	C	CTNNB1:uc003ckp.2:exon3:c.A45C:p.E15D,CTNNB1:uc003ckq.2:exon3:c.A45C:p.E15D,CTNNB1:uc003ckr.2:exon3:c.A45C:p.E15D,CTNNB1:uc010hia.1:exon4:c.A45C:p.E15D,CTNNB1:uc011azf.1:exon4:c.A24C:p.E8D	NM_001098209	c.45A->C	.	0.0007	0	0	0	0	0.0015	0
chr3	41266934	T	C	CTNNB1:uc003ckp.2:exon5:c.T605C:p.M202T,CTNNB1:uc003ckq.2:exon5:c.T605C:p.M202T,CTNNB1:uc003ckr.2:exon5:c.T605C:p.M202T,CTNNB1:uc011azg.1:exon5:c.T389C:p.M130T,CTNNB1:uc010hia.1:exon6:c.T605C:p.M202T,CTNNB1:uc011azf.1:exon6:c.T584C:p.M195T	NM_001098209	c.605T->C	.	0.0007	0	0	0	0	0.0015	0
chr3	41267276	A	G	CTNNB1:uc003ckp.2:exon6:c.A860G:p.N287S,CTNNB1:uc003ckq.2:exon6:c.A860G:p.N287S,CTNNB1:uc003ckr.2:exon6:c.A860G:p.N287S,CTNNB1:uc011azg.1:exon6:c.A644G:p.N215S,CTNNB1:uc010hia.1:exon7:c.A860G:p.N287S,CTNNB1:uc011azf.1:exon7:c.A839G:p.N280S	NM_001098209	c.860A->G	rs35288908	0.0015	0	0	0	0	0.003	0
chr3	41275702	A	G	CTNNB1:uc003ckp.2:exon10:c.A1597G:p.I533V,CTNNB1:uc003ckq.2:exon10:c.A1597G:p.I533V,CTNNB1:uc003ckr.2:exon10:c.A1597G:p.I533V,CTNNB1:uc011azg.1:exon10:c.A1381G:p.I461V,CTNNB1:uc010hia.1:exon11:c.A1597G:p.I533V,CTNNB1:uc011azf.1:exon11:c.A1576G:p.I526V	NM_001098209	c.1597A->G	.	0.0007	0	0	0	0	0.0015	0
chr16	50783953	A	G	CYLD:uc002egs.1:exon1:c.A344G:p.N115S,CYLD:uc021tib.1:exon1:c.A344G:p.N115S,CYLD:uc002egn.1:exon3:c.A344G:p.N115S,CYLD:uc002egq.1:exon3:c.A344G:p.N115S,CYLD:uc002egr.1:exon3:c.A344G:p.N115S,CYLD:uc010cbs.1:exon3:c.A344G:p.N115S,CYLD:uc002ego.3:exon4:c.A344G:p.N115S,CYLD:uc002egp.1:exon4:c.A344G:p.N115S	AK225202	c.344A->G	.	0.0007	0	0	0	0	0	0.0042
chr16	50785675	C	A	CYLD:uc002egs.1:exon2:c.C665A:p.T222K,CYLD:uc021tib.1:exon2:c.C665A:p.T222K,CYLD:uc002egn.1:exon4:c.C665A:p.T222K,CYLD:uc002egq.1:exon4:c.C665A:p.T222K,CYLD:uc002egr.1:exon4:c.C665A:p.T222K,CYLD:uc010cbs.1:exon4:c.C665A:p.T222K,CYLD:uc002ego.3:exon5:c.C665A:p.T222K,CYLD:uc002egp.1:exon5:c.C665A:p.T222K	AK225202	c.665CAA->AAA	.	0.0008	0	0	0	0	0.0015	0
chr16	50810155	G	C	CYLD:uc002egs.1:exon4:c.G979C:p.G327R,CYLD:uc021tib.1:exon5:c.G988C:p.G330R,CYLD:uc002egn.1:exon6:c.G979C:p.G327R,CYLD:uc002egq.1:exon6:c.G979C:p.G327R,CYLD:uc002egr.1:exon6:c.G979C:p.G327R,CYLD:uc010cbs.1:exon6:c.G979C:p.G327R,CYLD:uc002ego.3:exon7:c.G979C:p.G327R,CYLD:uc002egp.1:exon7:c.G979C:p.G327R	AK225202	c.979G->C	.	0.0007	0	0	0.01	0	0	0
chr16	50813729	G	A	CYLD:uc002egs.1:exon6:c.G1283A:p.G428E,CYLD:uc021tib.1:exon7:c.G1292A:p.G431E,CYLD:uc002egq.1:exon8:c.G1283A:p.G428E,CYLD:uc002egr.1:exon8:c.G1283A:p.G428E,CYLD:uc010cbs.1:exon8:c.G1283A:p.G428E,CYLD:uc002ego.3:exon9:c.G1283A:p.G428E,CYLD:uc002egp.1:exon9:c.G1283A:p.G428E	NM_015247	c.1283G->A	rs200494719	0.0007	0	0	0.01	0	0	0
chr16	50818346	G	A	CYLD:uc002egs.1:exon9:c.G1924A:p.V642I,CYLD:uc021tib.1:exon10:c.G1933A:p.V645I,CYLD:uc002egq.1:exon11:c.G1924A:p.V642I,CYLD:uc002egr.1:exon11:c.G1924A:p.V642I,CYLD:uc010cbs.1:exon11:c.G1924A:p.V642I,CYLD:uc002ego.3:exon12:c.G1924A:p.V642I,CYLD:uc002egp.1:exon12:c.G1924A:p.V642I	NM_015247	c.1924G->A	.	0.0007	0	0	0	0	0.0015	0
chr16	50820907	C	A	CYLD:uc002egs.1:exon10:c.C2082A:p.H694Q	AK024212	c.2082C->A	rs13338860	0.0015	0.0116	0	0	0	0	0.0042
chr16	50826538	C	T	CYLD:uc021tib.1:exon14:c.C2272T:p.R758X,CYLD:uc002egq.1:exon15:c.C2263T:p.R755X,CYLD:uc002egr.1:exon15:c.C2263T:p.R755X,CYLD:uc010cbs.1:exon15:c.C2263T:p.R755X,CYLD:uc002egp.1:exon16:c.C2263T:p.R755X	CCDS45482	c.2272C->T	rs121908388	0.0007	0	0	0	0	0.0015	0
chr11	47237803	T	G	DDB2:uc001nef.2:exon1:c.T2G:p.M1R	AX747106	c.2T->G	rs56310830	0.0015	0.0116	0	0	0	0	0.0042
chr11	47237821	C	T	DDB2:uc001nef.2:exon1:c.C20T:p.S7L	AX747106	c.20C->T	rs186870004	0.0044	0	0	0	0	0.0091	0
chr11	47238463	G	A	DDB2:uc001nef.2:exon2:c.G277A:p.A93T,DDB2:uc001neb.2:exon3:c.G319A:p.A107T,DDB2:uc001nee.2:exon3:c.G319A:p.A107T	AB107037	c.319G->A	rs11537594	0.0007	0	0	0	0	0	0.0043
chr11	47259728	G	A	DDB2:uc001nef.2:exon4:c.G619A:p.A207T,DDB2:uc001nee.2:exon5:c.G661A:p.A221T,DDB2:uc009yli.1:exon8:c.G1036A:p.A346T,DDB2:uc001neb.2:exon9:c.G1228A:p.A410T	AB107037	c.661G->A	rs143049891	0.0022	0	0	0	0	0.0045	0
chr14	95557551	C	T	DICER1:uc010avh.1:exon8:c.G2210A:p.R737Q,DICER1:uc001ydv.2:exon25:c.G5486A:p.R1829Q,DICER1:uc001ydx.2:exon25:c.G5516A:p.R1839Q,DICER1:uc001ydw.2:exon26:c.G5516A:p.R1839Q	NM_030621	c.5516G->A	.	0.0007	0	0	0	0	0.0015	0
chr14	95560313	T	C	DICER1:uc010avh.1:exon7:c.A1970G:p.K657R,DICER1:uc021sbc.1:exon23:c.A5276G:p.K1759R,DICER1:uc001ydv.2:exon24:c.A5246G:p.K1749R,DICER1:uc001ydx.2:exon24:c.A5276G:p.K1759R,DICER1:uc001ydw.2:exon25:c.A5276G:p.K1759R	NM_030621	c.5276A->G	rs144259142	0.0007	0	0	0	0	0.0015	0
chr14	95562149	G	A	DICER1:uc001ydy.1:exon3:c.C1664T:p.T555M	AK001827	c.1664C->T	rs116247322	0.0022	0.0233	0	0	0	0	0.0043
chr14	95562334	A	C	DICER1:uc001ydy.1:exon3:c.T1479G:p.C493W,DICER1:uc010avh.1:exon6:c.T1617G:p.C539W,DICER1:uc021sbc.1:exon22:c.T4923G:p.C1641W,DICER1:uc001ydv.2:exon23:c.T4893G:p.C1631W,DICER1:uc001ydx.2:exon23:c.T4923G:p.C1641W,DICER1:uc001ydw.2:exon24:c.T4923G:p.C1641W	NM_030621	c.4923T->G	rs147648776	0.0007	0	0	0	0	0	0.0042
chr14	95562462	G	A	DICER1:uc001ydy.1:exon3:c.C1351T:p.R451W,DICER1:uc010avh.1:exon6:c.C1489T:p.R497W,DICER1:uc021sbc.1:exon22:c.C4795T:p.R1599W,DICER1:uc001ydv.2:exon23:c.C4765T:p.R1589W,DICER1:uc001ydx.2:exon23:c.C4795T:p.R1599W,DICER1:uc001ydw.2:exon24:c.C4795T:p.R1599W	NM_030621	c.4795C->T	.	0.0007	0	0	0	0	0	0.0043
chr14	95562995	TCC	-	DICER1:uc001ydy.1:exon3:c.816_818del:p.272_273del,DICER1:uc010avh.1:exon6:c.954_956del:p.318_319del,DICER1:uc021sbc.1:exon22:c.4260_4262del:p.1420_1421del,DICER1:uc001ydv.2:exon23:c.4230_4232del:p.1410_1411del,DICER1:uc001ydx.2:exon23:c.4260_4262del:p.1420_1421del,DICER1:uc001ydw.2:exon24:c.4260_4262del:p.1420_1421del	NM_030621	c.4263GGAT->T	.	0.0015	0	0	0	0	0.003	0
chr14	95570180	C	T	DICER1:uc001ydy.1:exon1:c.G109A:p.A37T,DICER1:uc010avh.1:exon4:c.G247A:p.A83T,DICER1:uc021sbd.1:exon8:c.G1399A:p.A467T,DICER1:uc021sbc.1:exon20:c.G3553A:p.A1185T,DICER1:uc001ydv.2:exon21:c.G3523A:p.A1175T,DICER1:uc001ydx.2:exon21:c.G3553A:p.A1185T,DICER1:uc001ydw.2:exon22:c.G3553A:p.A1185T	NM_030621	c.3553G->A	rs150514959	0.0015	0	0	0	0	0	0.0085
chr14	95570399	T	C	DICER1:uc021sbd.1:exon8:c.A1180G:p.N394D,DICER1:uc021sbc.1:exon20:c.A3334G:p.N1112D,DICER1:uc001ydv.2:exon21:c.A3304G:p.N1102D,DICER1:uc001ydx.2:exon21:c.A3334G:p.N1112D,DICER1:uc001ydw.2:exon22:c.A3334G:p.N1112D	NM_030621	c.3334A->G	.	0.0007	0	0	0	0.0081	0	0
chr14	95574253	C	T	DICER1:uc021sbd.1:exon3:c.G460A:p.A154T,DICER1:uc021sbc.1:exon15:c.G2614A:p.A872T,DICER1:uc001ydv.2:exon16:c.G2584A:p.A862T,DICER1:uc001ydx.2:exon16:c.G2614A:p.A872T,DICER1:uc001ydw.2:exon17:c.G2614A:p.A872T	NM_030621	c.2614G->A	rs149242330	0.0022	0	0	0	0	0.003	0.0042
chr14	95574310	T	C	DICER1:uc021sbd.1:exon3:c.A403G:p.I135V,DICER1:uc021sbc.1:exon15:c.A2557G:p.I853V,DICER1:uc001ydv.2:exon16:c.A2527G:p.I843V,DICER1:uc001ydx.2:exon16:c.A2557G:p.I853V,DICER1:uc001ydw.2:exon17:c.A2557G:p.I853V	NM_030621	c.2557A->G	rs61729795	0.0015	0.0116	0.0109	0	0	0	0
chr14	95582086	C	A	DICER1:uc021sbc.1:exon10:c.G1825T:p.D609Y,DICER1:uc001ydv.2:exon11:c.G1795T:p.D599Y,DICER1:uc001ydx.2:exon11:c.G1825T:p.D609Y,DICER1:uc001ydw.2:exon12:c.G1825T:p.D609Y	NM_030621	c.1825G->T	rs114947750	0.0007	0.0116	0	0	0	0	0
chr14	95590896	T	G	DICER1:uc021sbc.1:exon7:c.A1013C:p.E338A,DICER1:uc001ydv.2:exon8:c.A983C:p.E328A,DICER1:uc001ydx.2:exon8:c.A1013C:p.E338A,DICER1:uc001ydw.2:exon9:c.A1013C:p.E338A	NM_030621	c.1013A->C	.	0.0007	0	0	0	0.0081	0	0
chr14	95598980	G	A	DICER1:uc021sbc.1:exon2:c.C179T:p.T60I,DICER1:uc001ydv.2:exon3:c.C149T:p.T50I,DICER1:uc001ydx.2:exon3:c.C179T:p.T60I,DICER1:uc001ydw.2:exon4:c.C179T:p.T60I	NM_030621	c.179C->T	.	0.0007	0	0	0	0	0.0015	0
chr14	95599737	G	A	DICER1:uc021sbc.1:exon1:c.C59T:p.A20V,DICER1:uc001ydv.2:exon2:c.C29T:p.A10V,DICER1:uc001ydx.2:exon2:c.C59T:p.A20V,DICER1:uc001ydw.2:exon3:c.C59T:p.A20V	NM_030621	c.59C->T	rs147660793	0.0007	0	0	0	0	0.0015	0
chr14	95599740	G	A	DICER1:uc021sbc.1:exon1:c.C56T:p.P19L,DICER1:uc001ydv.2:exon2:c.C26T:p.P9L,DICER1:uc001ydx.2:exon2:c.C56T:p.P19L,DICER1:uc001ydw.2:exon3:c.C56T:p.P19L	NM_030621	c.56C->T	.	0.0007	0	0	0.01	0	0	0
chr14	95599776	T	C	DICER1:uc021sbc.1:exon1:c.A20G:p.Q7R,DICER1:uc001ydx.2:exon2:c.A20G:p.Q7R,DICER1:uc001ydw.2:exon3:c.A20G:p.Q7R	NM_177438	c.20A->G	rs117358479	0.0022	0	0	0	0	0.0045	0
chr19	10870416	A	G	DNM2:uc002mps.2:exon2:c.A164G:p.D55G,DNM2:uc002mpt.2:exon2:c.A164G:p.D55G,DNM2:uc002mpu.2:exon2:c.A164G:p.D55G,DNM2:uc002mpv.2:exon2:c.A164G:p.D55G,DNM2:uc010dxl.2:exon2:c.A164G:p.D55G	NM_001005360	c.164A->G	.	0.0007	0	0	0	0	0.0015	0
chr19	10870442	G	A	DNM2:uc002mps.2:exon2:c.G190A:p.V64I,DNM2:uc002mpt.2:exon2:c.G190A:p.V64I,DNM2:uc002mpu.2:exon2:c.G190A:p.V64I,DNM2:uc002mpv.2:exon2:c.G190A:p.V64I,DNM2:uc010dxl.2:exon2:c.G190A:p.V64I	NM_001005360	c.190G->A	rs144250390	0.0029	0.0116	0.0217	0	0	0	0.0042
chr19	10893735	C	T	DNM2:uc002mps.2:exon6:c.C788T:p.P263L,DNM2:uc002mpt.2:exon6:c.C788T:p.P263L,DNM2:uc002mpu.2:exon6:c.C788T:p.P263L,DNM2:uc002mpv.2:exon6:c.C788T:p.P263L,DNM2:uc010dxl.2:exon6:c.C788T:p.P263L	NM_001005360	c.788C->T	rs3745674	0.0022	0	0	0	0.0242	0	0
chr19	10897258	C	T	DNM2:uc002mpw.3:exon2:c.C67T:p.R23W,DNM2:uc002mps.2:exon7:c.C868T:p.R290W,DNM2:uc002mpt.2:exon7:c.C868T:p.R290W,DNM2:uc002mpu.2:exon7:c.C868T:p.R290W,DNM2:uc002mpv.2:exon7:c.C868T:p.R290W,DNM2:uc010dxl.2:exon7:c.C868T:p.R290W	NM_001005360	c.868C->T	.	0.0007	0	0	0	0	0.0015	0
chr19	10935751	G	A	DNM2:uc002mpw.3:exon12:c.G1099A:p.A367T,DNM2:uc002mpu.2:exon17:c.G1900A:p.A634T,DNM2:uc002mpv.2:exon17:c.G1900A:p.A634T,DNM2:uc002mps.2:exon18:c.G1912A:p.A638T,DNM2:uc002mpt.2:exon18:c.G1912A:p.A638T,DNM2:uc010dxl.2:exon18:c.G1912A:p.A638T	NM_001005360	c.1912G->A	.	0.0007	0	0	0	0	0	0.0042
chr2	25468174	T	C	DNMT3A:uc002rgb.3:exon9:c.A935G:p.N312S,DNMT3A:uc002rgc.3:exon13:c.A1502G:p.N501S,DNMT3A:uc002rgd.3:exon13:c.A1502G:p.N501S	NM_022552	c.1502A->G	rs149738328	0.0015	0	0	0	0	0.003	0
chr2	25470959	C	T	DNMT3A:uc002rgb.3:exon3:c.G235A:p.D79N,DNMT3A:uc002rgc.3:exon7:c.G802A:p.D268N,DNMT3A:uc002rgd.3:exon7:c.G802A:p.D268N	NM_022552	c.802G->A	.	0.0007	0	0	0.01	0	0	0
chr2	25471116	C	G	DNMT3A:uc002rgb.3:exon3:c.G78C:p.E26D,DNMT3A:uc002rgc.3:exon7:c.G645C:p.E215D,DNMT3A:uc002rgd.3:exon7:c.G645C:p.E215D	NM_022552	c.645G->C	.	0.0007	0	0	0	0	0	0.0042
chr2	25523054	G	A	DNMT3A:uc002rgc.3:exon3:c.C131T:p.T44M,DNMT3A:uc002rgd.3:exon3:c.C131T:p.T44M,DNMT3A:uc002rgf.3:exon3:c.C131T:p.T44M	NM_175629	c.131C->T	rs199643287	0.0007	0	0.0109	0	0	0	0
chr2	25523096	T	G	DNMT3A:uc002rgc.3:exon3:c.A89C:p.E30A,DNMT3A:uc002rgd.3:exon3:c.A89C:p.E30A,DNMT3A:uc002rgf.3:exon3:c.A89C:p.E30A	NM_175629	c.89A->C	rs143730975	0.0022	0	0	0	0	0.0045	0
chr6	139134423	C	A	ECT2L:uc021zfx.1:exon2:c.C12A:p.F4L,ECT2L:uc003qif.2:exon3:c.C12A:p.F4L	NM_001195037	c.12C->A	rs79219465	0.0059	0.0581	0.0109	0	0	0.0015	0.0042
chr6	139135706	G	A	ECT2L:uc021zfx.1:exon3:c.G145A:p.A49T,ECT2L:uc003qif.2:exon4:c.G145A:p.A49T	NM_001195037	c.145G->A	rs146769748	0.0007	0.0119	0	0	0	0	0
chr6	139159581	C	T	ECT2L:uc011edq.1:exon2:c.C65T:p.S22F,ECT2L:uc021zfx.1:exon4:c.C272T:p.S91F,ECT2L:uc003qif.2:exon5:c.C272T:p.S91F	AK304425	c.65C->T	rs116211453	0.0022	0.0233	0	0	0	0	0.0043
chr6	139164210	T	C	ECT2L:uc011edq.1:exon3:c.T230C:p.I77T,ECT2L:uc021zfx.1:exon5:c.T437C:p.I146T,ECT2L:uc003qif.2:exon6:c.T437C:p.I146T	AK304425	c.230T->C	rs76700722	0.0096	0.0595	0.0435	0	0	0	0.0085
chr6	139164225	A	G	ECT2L:uc011edq.1:exon3:c.A245G:p.H82R,ECT2L:uc021zfx.1:exon5:c.A452G:p.H151R,ECT2L:uc003qif.2:exon6:c.A452G:p.H151R	AK304425	c.245A->G	.	0.0007	0.0116	0	0	0	0	0
chr6	139165567	G	A	ECT2L:uc011edq.1:exon4:c.G407A:p.R136Q,ECT2L:uc021zfx.1:exon6:c.G614A:p.R205Q,ECT2L:uc003qif.2:exon7:c.G614A:p.R205Q	AK304425	c.407G->A	.	0.0007	0	0.0109	0	0	0	0
chr6	139165602	G	A	ECT2L:uc011edq.1:exon4:c.G442A:p.V148M,ECT2L:uc021zfx.1:exon6:c.G649A:p.V217M,ECT2L:uc003qif.2:exon7:c.G649A:p.V217M	AK304425	c.442G->A	rs75478555	0.0044	0.0465	0.0217	0	0	0	0
chr6	139165666	A	C	ECT2L:uc011edq.1:exon4:c.A506C:p.E169A,ECT2L:uc021zfx.1:exon6:c.A713C:p.E238A,ECT2L:uc003qif.2:exon7:c.A713C:p.E238A	AK304425	c.506A->C	.	0.0007	0	0	0	0	0	0.0042
chr6	139167750	A	G	ECT2L:uc011edq.1:exon5:c.A632G:p.D211G,ECT2L:uc021zfx.1:exon7:c.A839G:p.D280G,ECT2L:uc003qif.2:exon8:c.A839G:p.D280G	AK304425	c.632A->G	rs142505459	0.0007	0.0116	0	0	0	0	0
chr6	139170412	A	G	ECT2L:uc011edq.1:exon6:c.A703G:p.M235V,ECT2L:uc021zfx.1:exon8:c.A910G:p.M304V,ECT2L:uc003qif.2:exon9:c.A910G:p.M304V	AK304425	c.703A->G	rs75962473	0.0051	0.0349	0.0109	0	0	0	0.0128
chr6	139170460	GT	AC	ECT2L:uc011edq.1:exon6:c.751_752AC,ECT2L:uc021zfx.1:exon8:c.958_959AC,ECT2L:uc003qif.2:exon9:c.958_959AC	AK304425	c.751GT->AC	.	0.0029	0.0233	0	0	0	0	0.0085
chr6	139170553	G	A	ECT2L:uc011edq.1:exon6:c.G844A:p.E282K,ECT2L:uc021zfx.1:exon8:c.G1051A:p.E351K,ECT2L:uc003qif.2:exon9:c.G1051A:p.E351K	AK304425	c.844G->A	rs73557274	0.0096	0.0814	0.0435	0	0	0	0.0085
chr6	139175162	G	C	.			.	0.0007	0	0	0	0.0081	0	0
chr6	139175228	A	T	ECT2L:uc011edq.1:exon7:c.A928T:p.S310C,ECT2L:uc021zfx.1:exon9:c.A1135T:p.S379C,ECT2L:uc003qif.2:exon10:c.A1135T:p.S379C	AK304425	c.928A->T	rs139396585	0.0007	0.0116	0	0	0	0	0
chr6	139175238	C	A	ECT2L:uc011edq.1:exon7:c.C938A:p.A313D,ECT2L:uc021zfx.1:exon9:c.C1145A:p.A382D,ECT2L:uc003qif.2:exon10:c.C1145A:p.A382D	AK304425	c.938C->A	rs149517821	0.0007	0.0116	0	0	0	0	0
chr6	139186159	T	G	ECT2L:uc011edq.1:exon9:c.T1111G:p.W371G,ECT2L:uc021zfx.1:exon11:c.T1318G:p.W440G,ECT2L:uc003qif.2:exon12:c.T1318G:p.W440G	AK304425	c.1111T->G	rs79294486	0.0081	0.0698	0.0326	0	0	0	0.0042
chr6	139189275	A	G	ECT2L:uc011edq.1:exon10:c.A1303G:p.I435V,ECT2L:uc021zfx.1:exon12:c.A1510G:p.I504V,ECT2L:uc003qif.2:exon13:c.A1510G:p.I504V	AK304425	c.1303A->G	rs201270230	0.0037	0	0	0.05	0	0	0
chr6	139189297	C	T	ECT2L:uc011edq.1:exon10:c.C1325T:p.A442V,ECT2L:uc021zfx.1:exon12:c.C1532T:p.A511V,ECT2L:uc003qif.2:exon13:c.C1532T:p.A511V	AK304425	c.1325C->T	rs202079003	0.0015	0	0	0.02	0	0	0
chr6	139197608	G	C	.			rs79069095	0.0022	0.0349	0	0	0	0	0
chr6	139197609	G	A	ECT2L:uc011edq.1:exon11:c.G1372A:p.E458K,ECT2L:uc021zfx.1:exon13:c.G1579A:p.E527K,ECT2L:uc003qif.2:exon14:c.G1579A:p.E527K			rs1529151	0.2654	0.1512	0.1556	0.41	0.3306	0.2885	0.161
chr6	139202098	-	AAT	ECT2L:uc011edq.1:exon12:c.1463_1464insAAT:p.R488delinsRI,ECT2L:uc021zfx.1:exon14:c.1670_1671insAAT:p.R557delinsRI,ECT2L:uc003qif.2:exon15:c.1670_1671insAAT:p.R557delinsRI	AK304425	c.1464->AAT	.	0.0007	0	0	0	0	0.0015	0
chr6	139202100	A	C	ECT2L:uc011edq.1:exon12:c.A1465C:p.I489L,ECT2L:uc021zfx.1:exon14:c.A1672C:p.I558L,ECT2L:uc003qif.2:exon15:c.A1672C:p.I558L	AK304425	c.1465A->C	.	0.0007	0	0.0109	0	0	0	0
chr6	139202137	T	C	ECT2L:uc011edq.1:exon12:c.T1502C:p.V501A,ECT2L:uc021zfx.1:exon14:c.T1709C:p.V570A,ECT2L:uc003qif.2:exon15:c.T1709C:p.V570A	AK304425	c.1502T->C	rs138935097	0.0029	0	0	0	0	0.006	0
chr6	139202167	A	G	ECT2L:uc011edq.1:exon12:c.A1532G:p.K511R,ECT2L:uc021zfx.1:exon14:c.A1739G:p.K580R,ECT2L:uc003qif.2:exon15:c.A1739G:p.K580R	AK304425	c.1532A->G	.	0.0007	0	0	0.01	0	0	0
chr6	139202208	G	A	ECT2L:uc011edq.1:exon12:c.G1573A:p.A525T,ECT2L:uc021zfx.1:exon14:c.G1780A:p.A594T,ECT2L:uc003qif.2:exon15:c.G1780A:p.A594T	AK304425	c.1573G->A	rs11968285	0.0081	0.0581	0.0435	0	0	0	0.0085
chr6	139202230	C	T	ECT2L:uc011edq.1:exon12:c.C1595T:p.S532L,ECT2L:uc021zfx.1:exon14:c.C1802T:p.S601L,ECT2L:uc003qif.2:exon15:c.C1802T:p.S601L	AK304425	c.1595C->T	.	0.0007	0	0	0	0.0081	0	0
chr6	139204007	AGGTAAATG	-	ECT2L:uc011edq.1:exon13:c.1820_1821del:p.607_607del,ECT2L:uc021zfx.1:exon15:c.2027_2028del:p.676_676del,ECT2L:uc003qif.2:exon16:c.2027_2028del:p.676_676del			.	0.0088	0	0	0.07	0.0242	0.003	0
chr6	139206888	C	T	ECT2L:uc021zfx.1:exon17:c.C2180T:p.T727I,ECT2L:uc003qif.2:exon18:c.C2180T:p.T727I	NM_001195037	c.2180C->T	rs199701983	0.0015	0	0	0	0	0.003	0
chr6	139206899	C	T	ECT2L:uc021zfx.1:exon17:c.C2191T:p.H731Y,ECT2L:uc003qif.2:exon18:c.C2191T:p.H731Y	NM_001195037	c.2191C->T	rs144150484	0.0007	0	0.0109	0	0	0	0
chr6	139206935	C	T	ECT2L:uc021zfx.1:exon17:c.C2227T:p.Q743X,ECT2L:uc003qif.2:exon18:c.C2227T:p.Q743X	NM_001195037	c.2227C->T	rs199963616	0.0007	0	0	0	0	0	0.0043
chr6	139222149	C	T	ECT2L:uc011edq.1:exon16:c.C2041T:p.R681W,ECT2L:uc021zfx.1:exon20:c.C2479T:p.R827W,ECT2L:uc003qif.2:exon21:c.C2479T:p.R827W	AK304425	c.2041C->T	.	0.0007	0	0	0.01	0	0	0
chr6	139222225	G	A	ECT2L:uc011edq.1:exon16:c.G2117A:p.R706Q,ECT2L:uc021zfx.1:exon20:c.G2555A:p.R852Q,ECT2L:uc003qif.2:exon21:c.G2555A:p.R852Q	AK304425	c.2117G->A	.	0.0007	0	0	0	0.0081	0	0
chr6	139223664	G	A	ECT2L:uc011edq.1:exon17:c.G2177A:p.G726D,ECT2L:uc021zfx.1:exon21:c.G2615A:p.G872D,ECT2L:uc003qif.2:exon22:c.G2615A:p.G872D	AK304425	c.2177G->A	.	0.0007	0	0	0.01	0	0	0
chr7	55214367	C	T	EGFR:uc003tqh.3:exon4:c.C493T:p.R165W,EGFR:uc003tqi.3:exon4:c.C493T:p.R165W,EGFR:uc003tqj.3:exon4:c.C493T:p.R165W,EGFR:uc003tqk.3:exon4:c.C493T:p.R165W,EGFR:uc011kco.2:exon4:c.C334T:p.R112W,EGFR:uc022adm.1:exon4:c.C493T:p.R165W	NM_201282	c.493C->T	.	0.0007	0	0	0	0	0.0015	0
chr7	55224495	G	C	EGFR:uc010kzg.2:exon9:c.G1042C:p.D348H,EGFR:uc022adn.1:exon9:c.G1042C:p.D348H,EGFR:uc003tqh.3:exon10:c.G1177C:p.D393H,EGFR:uc003tqi.3:exon10:c.G1177C:p.D393H,EGFR:uc003tqj.3:exon10:c.G1177C:p.D393H,EGFR:uc003tqk.3:exon10:c.G1177C:p.D393H,EGFR:uc011kco.2:exon10:c.G1018C:p.D340H,EGFR:uc022adm.1:exon10:c.G1177C:p.D393H	NM_201282	c.1177G->C	.	0.0007	0	0	0	0	0	0.0042
chr7	55227976	T	G	EGFR:uc010kzg.2:exon11:c.T1308G:p.F436L,EGFR:uc022adn.1:exon11:c.T1308G:p.F436L,EGFR:uc003tqi.3:exon12:c.T1443G:p.F481L,EGFR:uc003tqj.3:exon12:c.T1443G:p.F481L,EGFR:uc003tqk.3:exon12:c.T1443G:p.F481L,EGFR:uc011kco.2:exon12:c.T1284G:p.F428L,EGFR:uc022adm.1:exon12:c.T1443G:p.F481L	NM_201284	c.1443T->G	.	0.0007	0.0116	0	0	0	0	0
chr7	55229227	C	T	EGFR:uc010kzg.2:exon12:c.C1399T:p.P467S,EGFR:uc022adn.1:exon12:c.C1399T:p.P467S,EGFR:uc003tqi.3:exon13:c.C1534T:p.P512S,EGFR:uc003tqj.3:exon13:c.C1534T:p.P512S,EGFR:uc003tqk.3:exon13:c.C1534T:p.P512S,EGFR:uc011kco.2:exon13:c.C1375T:p.P459S,EGFR:uc022adm.1:exon13:c.C1534T:p.P512S	NM_201284	c.1534C->T	.	0.0007	0	0	0	0	0.0015	0
chr7	55229255	G	A	EGFR:uc010kzg.2:exon12:c.G1427A:p.R476K,EGFR:uc022adn.1:exon12:c.G1427A:p.R476K,EGFR:uc003tqi.3:exon13:c.G1562A:p.R521K,EGFR:uc003tqj.3:exon13:c.G1562A:p.R521K,EGFR:uc003tqk.3:exon13:c.G1562A:p.R521K,EGFR:uc011kco.2:exon13:c.G1403A:p.R468K,EGFR:uc022adm.1:exon13:c.G1562A:p.R521K	NM_201284	c.1562GGGA->AGGA	rs2227983	0.2701	0.1163	0.1556	0.33	0.4516	0.2588	0.2585
chr7	55229263	G	A	EGFR:uc010kzg.2:exon12:c.G1435A:p.V479I,EGFR:uc022adn.1:exon12:c.G1435A:p.V479I,EGFR:uc003tqi.3:exon13:c.G1570A:p.V524I,EGFR:uc003tqj.3:exon13:c.G1570A:p.V524I,EGFR:uc003tqk.3:exon13:c.G1570A:p.V524I,EGFR:uc011kco.2:exon13:c.G1411A:p.V471I,EGFR:uc022adm.1:exon13:c.G1570A:p.V524I	NM_201284	c.1570G->A	.	0.0007	0	0	0	0	0	0.0042
chr7	55229273	G	A	EGFR:uc010kzg.2:exon12:c.G1445A:p.R482Q,EGFR:uc022adn.1:exon12:c.G1445A:p.R482Q,EGFR:uc003tqi.3:exon13:c.G1580A:p.R527Q,EGFR:uc003tqj.3:exon13:c.G1580A:p.R527Q,EGFR:uc003tqk.3:exon13:c.G1580A:p.R527Q,EGFR:uc011kco.2:exon13:c.G1421A:p.R474Q,EGFR:uc022adm.1:exon13:c.G1580A:p.R527Q	NM_201284	c.1580G->A	rs150477666	0.0007	0	0	0	0	0	0.0042
chr7	55231426	T	C	EGFR:uc010kzg.2:exon13:c.T1497C:p.G499G,EGFR:uc022adn.1:exon13:c.T1497C:p.G499G,EGFR:uc003tqi.3:exon14:c.T1632C:p.G544G,EGFR:uc003tqj.3:exon14:c.T1632C:p.G544G,EGFR:uc003tqk.3:exon14:c.T1632C:p.G544G,EGFR:uc011kco.2:exon14:c.T1473C:p.G491G,EGFR:uc022adm.1:exon14:c.T1632C:p.G544G			rs17290103	0.0022	0.0116	0.0109	0	0	0	0.0042
chr7	55238037	C	A	EGFR:uc003tqj.3:exon16:c.C1918A:p.L640I	NM_201284	c.1918C->A	rs140443314	0.0015	0	0	0.02	0	0	0
chr7	55238227	C	T	EGFR:uc003tqj.3:exon16:c.C2108T:p.S703F	NM_201284	c.2108C->T	rs10258568	0.0117	0.1279	0.0543	0	0	0	0
chr7	55240780	G	A	EGFR:uc010kzg.2:exon16:c.G1889A:p.R630Q,EGFR:uc022adn.1:exon16:c.G1889A:p.R630Q,EGFR:uc003tqk.3:exon17:c.G2024A:p.R675Q,EGFR:uc011kco.2:exon17:c.G1865A:p.R622Q,EGFR:uc022adm.1:exon17:c.G2024A:p.R675Q	BC094761	c.1889G->A	rs150423237	0.0007	0	0	0	0	0	0.0042
chr7	55240819	T	C	.			.	0.0007	0	0	0	0	0.0015	0
chr7	55242454	G	A	EGFR:uc010kzg.2:exon18:c.G2089A:p.V697I,EGFR:uc022adn.1:exon18:c.G2089A:p.V697I,EGFR:uc003tqk.3:exon19:c.G2224A:p.V742I,EGFR:uc011kco.2:exon19:c.G2065A:p.V689I,EGFR:uc022adm.1:exon19:c.G2224A:p.V742I	BC094761	c.2089G->A	.	0.0007	0	0	0	0	0.0015	0
chr7	55268045	G	A	EGFR:uc010kzg.2:exon23:c.G2750A:p.R917H,EGFR:uc022adn.1:exon23:c.G2750A:p.R917H,EGFR:uc003tqk.3:exon24:c.G2885A:p.R962H,EGFR:uc011kco.2:exon24:c.G2726A:p.R909H,EGFR:uc022adm.1:exon24:c.G2885A:p.R962H	BC094761	c.2750G->A	rs144496976	0.0007	0	0	0.01	0	0	0
chr7	55268897	A	C	EGFR:uc010kzg.2:exon24:c.A2828C:p.H943P,EGFR:uc022adn.1:exon24:c.A2828C:p.H943P,EGFR:uc003tqk.3:exon25:c.A2963C:p.H988P,EGFR:uc011kco.2:exon25:c.A2804C:p.H935P,EGFR:uc022adm.1:exon25:c.A2963C:p.H988P	BC094761	c.2828A->C	rs17290699	0.0037	0.0465	0.0109	0	0	0	0
chr7	55268915	ACT	GTG	EGFR:uc010kzg.2:exon24:c.2846_2848GTG,EGFR:uc022adn.1:exon24:c.2846_2848GTG,EGFR:uc003tqk.3:exon25:c.2981_2983GTG,EGFR:uc011kco.2:exon25:c.2822_2824GTG,EGFR:uc022adm.1:exon25:c.2981_2983GTG	NM_005228	c.2981ACT->GTG	.	0.0015	0	0	0	0.0081	0	0.0042
chr7	55270360	T	G	EGFR:uc010kzg.2:exon26:c.T3178G:p.S1060A,EGFR:uc022adm.1:exon27:c.T3313G:p.S1105A	GU255993	c.3313T->G	.	0.0007	0	0	0	0	0.0015	0
chr7	55270399	C	T	EGFR:uc010kzg.2:exon26:c.C3217T:p.Q1073X,EGFR:uc022adm.1:exon27:c.C3352T:p.Q1118X	GU255993	c.3352C->T	.	0.0008	0	0	0	0	0.0016	0
chr7	55273144	A	C	EGFR:uc022adn.1:exon27:c.A3332C:p.H1111P,EGFR:uc003tqk.3:exon28:c.A3467C:p.H1156P,EGFR:uc011kco.2:exon28:c.A3308C:p.H1103P	AK294750	c.3308A->C	rs149174093	0.0007	0	0.0109	0	0	0	0
chr7	55273162	G	A	EGFR:uc022adn.1:exon27:c.G3350A:p.S1117N,EGFR:uc003tqk.3:exon28:c.G3485A:p.S1162N,EGFR:uc011kco.2:exon28:c.G3326A:p.S1109N	AK294750	c.3326G->A	rs41321844	0.0015	0.0116	0.0109	0	0	0	0
chr22	41513412	A	G	EP300:uc003azl.4:exon2:c.A316G:p.S106G	NM_001429	c.316A->G	rs150245975	0.0007	0	0	0	0	0.0015	0
chr22	41513472	A	G	EP300:uc003azl.4:exon2:c.A376G:p.M126V	NM_001429	c.376A->G	rs200635644	0.0007	0	0.0109	0	0	0	0
chr22	41513727	G	A	EP300:uc003azl.4:exon2:c.G631A:p.G211S	NM_001429	c.631G->A	rs142030651	0.0081	0	0	0	0	0.0091	0.0212
chr22	41521890	A	G	EP300:uc003azl.4:exon3:c.A752G:p.N251S	NM_001429	c.752A->G	rs142009367	0.0007	0	0	0	0	0.0015	0
chr22	41522003	A	G	EP300:uc003azl.4:exon3:c.A865G:p.M289V	NM_001429	c.865A->G	rs113114164	0.0022	0	0.0109	0	0	0.003	0
chr22	41523507	C	T	EP300:uc003azl.4:exon4:c.C923T:p.P308L	NM_001429	c.923C->T	.	0.0007	0	0	0	0	0.0015	0
chr22	41523734	T	G	EP300:uc003azl.4:exon4:c.T1150G:p.S384A	NM_001429	c.1150T->G	.	0.0007	0	0	0	0	0.0015	0
chr22	41527512	A	T	EP300:uc003azl.4:exon6:c.A1403T:p.Y468F	NM_001429	c.1403A->T	.	0.0007	0	0	0	0	0.0015	0
chr22	41527628	A	G	EP300:uc003azl.4:exon6:c.A1519G:p.S507G	NM_001429	c.1519A->G	rs146242251	0.0022	0	0.0109	0	0.0161	0	0
chr22	41533688	T	C	EP300:uc003azl.4:exon8:c.T1654C:p.S552P	NM_001429	c.1654T->C	.	0.0007	0	0	0	0	0.0015	0
chr22	41542780	T	G	EP300:uc003azl.4:exon11:c.T2091G:p.S697R	NM_001429	c.2091T->G	rs61756764	0.0044	0	0	0	0	0.0091	0
chr22	41543882	A	G	EP300:uc003azl.4:exon12:c.A2173G:p.I725V	NM_001429	c.2173A->G	rs73885743	0.0007	0	0	0	0	0.0015	0
chr22	41545961	T	C	EP300:uc003azl.4:exon14:c.T2576C:p.I859T	NM_001429	c.2576T->C	rs145714752	0.0007	0	0	0	0	0	0.0042
chr22	41546012	A	T	EP300:uc003azl.4:exon14:c.A2627T:p.Q876L	NM_001429	c.2627A->T	.	0.0007	0	0	0	0	0.0015	0
chr22	41546158	C	A	EP300:uc003azl.4:exon14:c.C2773A:p.P925T	NM_001429	c.2773C->A	rs148884710	0.0031	0	0	0.0103	0	0.0032	0
chr22	41546158	-	C	EP300:uc003azl.4:exon14:c.2773_2774insC:p.P925fs	NM_001429	c.2773C->CC	.	0.0008	0	0	0	0	0.0016	0
chr22	41548008	A	G	EP300:uc003azl.4:exon15:c.A2989G:p.I997V	NM_001429	c.2989A->G	rs20551	0.2797	0.0465	0.1413	0.44	0.0242	0.2779	0.5
chr22	41556670	C	G	EP300:uc003azl.4:exon20:c.C3615G:p.F1205L	NM_001429	c.3615C->G	.	0.0007	0	0.0109	0	0	0	0
chr22	41572862	G	C	EP300:uc003azl.4:exon31:c.G5147C:p.S1716T	NM_001429	c.5147G->C	rs147676363	0.0015	0.0233	0	0	0	0	0
chr22	41573267	C	T	EP300:uc003azl.4:exon31:c.C5552T:p.T1851I	NM_001429	c.5552C->T	.	0.0007	0	0	0	0	0.0015	0
chr22	41573384	C	G	EP300:uc003azl.4:exon31:c.C5669G:p.T1890S	NM_001429	c.5669C->G	rs146165770	0.0022	0.0116	0.0109	0	0	0	0.0042
chr22	41574004	C	G	EP300:uc003azl.4:exon31:c.C6289G:p.P2097A	NM_001429	c.6289C->G	rs200189212	0.0007	0	0	0	0	0.0015	0
chr22	41574105	G	A	EP300:uc003azl.4:exon31:c.G6390A:p.M2130I	NM_001429	c.6390G->A	rs147973806	0.0007	0	0	0	0	0.0015	0
chr22	41574128	C	T	EP300:uc003azl.4:exon31:c.C6413T:p.A2138V	NM_001429	c.6413C->T	.	0.0008	0	0	0.0104	0	0	0
chr22	41574196	A	G	EP300:uc003azl.4:exon31:c.A6481G:p.M2161V	NM_001429	c.6481A->G	rs188035979	0.0008	0	0	0	0.0093	0	0
chr22	41574219	G	A	EP300:uc003azl.4:exon31:c.G6504A:p.M2168I	NM_001429	c.6504G->A	.	0.0008	0	0	0.0104	0	0	0
chr22	41574301	G	A	EP300:uc003azl.4:exon31:c.G6586A:p.G2196R	NM_001429	c.6586G->A	.	0.0007	0	0	0.01	0	0	0
chr22	41574341	ACCAGTTCCAGC	-	EP300:uc003azl.4:exon31:c.6626_6637del:p.2209_2213del	NM_001429	c.6626ACCAGTTCCAGC->	.	0.0008	0	0	0	0	0.0016	0
chr22	41574383	A	C	EP300:uc003azl.4:exon31:c.A6668C:p.Q2223P	NM_001429	c.6668A->C	rs1046088	0.0179	0.0116	0	0.01	0	0.0308	0
chr22	41574511	CAG	-	EP300:uc003azl.4:exon31:c.6796_6798del:p.2266_2266del	NM_001429	c.6796CAG->	.	0.0029	0	0	0	0	0.006	0
chr22	41574622	C	G	EP300:uc003azl.4:exon31:c.C6907G:p.L2303V	NM_001429	c.6907C->G	.	0.0007	0	0	0	0	0.0015	0
chr22	41574665	G	A	EP300:uc003azl.4:exon31:c.G6950A:p.R2317Q	NM_001429	c.6950G->A	rs149456776	0.0007	0.0116	0	0	0	0	0
chr22	41574733	G	A	EP300:uc003azl.4:exon31:c.G7018A:p.V2340I	NM_001429	c.7018G->A	.	0.0007	0	0.0109	0	0	0	0
chr22	41574854	C	T	EP300:uc003azl.4:exon31:c.C7139T:p.P2380L	NM_001429	c.7139C->T	.	0.0007	0	0	0	0	0	0
chr17	37855834	C	A	ERBB2:uc010cwa.3:exon5:c.C22A:p.P8T	AK295195	c.22C->A	rs4252596	0.0918	0.0116	0.0543	0.17	0.0081	0.1254	0.0508
chr17	37856534	C	T	ERBB2:uc002hsn.1:exon1:c.C43T:p.L15F,ERBB2:uc002hso.3:exon1:c.C43T:p.L15F,ERBB2:uc010cwb.3:exon1:c.C43T:p.L15F,ERBB2:uc010wek.2:exon1:c.C43T:p.L15F	NM_004448	c.43C->T	rs193171026	0.0007	0	0	0	0	0.0015	0
chr17	37863262	G	T	ERBB2:uc002hsn.1:exon2:c.G93T:p.M31I,ERBB2:uc002hso.3:exon2:c.G93T:p.M31I,ERBB2:uc010cwb.3:exon2:c.G93T:p.M31I,ERBB2:uc002hsl.3:exon5:c.G3T:p.M1I,ERBB2:uc002hsm.3:exon5:c.G3T:p.M1I,ERBB2:uc010cwa.3:exon6:c.G48T:p.M16I	NM_001005862	c.3G->T	.	0.0007	0	0	0.01	0	0	0
chr17	37863302	A	G	ERBB2:uc002hsn.1:exon2:c.A133G:p.M45V,ERBB2:uc002hso.3:exon2:c.A133G:p.M45V,ERBB2:uc010cwb.3:exon2:c.A133G:p.M45V,ERBB2:uc002hsl.3:exon5:c.A43G:p.M15V,ERBB2:uc002hsm.3:exon5:c.A43G:p.M15V,ERBB2:uc010cwa.3:exon6:c.A88G:p.M30V	NM_001005862	c.43A->G	.	0.0007	0	0	0	0	0.0015	0
chr17	37863309	G	A	ERBB2:uc002hsn.1:exon2:c.G140A:p.R47H,ERBB2:uc002hso.3:exon2:c.G140A:p.R47H,ERBB2:uc010cwb.3:exon2:c.G140A:p.R47H,ERBB2:uc002hsl.3:exon5:c.G50A:p.R17H,ERBB2:uc002hsm.3:exon5:c.G50A:p.R17H,ERBB2:uc010cwa.3:exon6:c.G95A:p.R32H	NM_001005862	c.50G->A	rs144019910	0.0022	0	0.0109	0	0	0.003	0
chr17	37864584	A	C	ERBB2:uc002hsn.1:exon3:c.A236C:p.E79A,ERBB2:uc002hso.3:exon3:c.A236C:p.E79A,ERBB2:uc010cwb.3:exon3:c.A236C:p.E79A,ERBB2:uc002hsl.3:exon6:c.A146C:p.E49A,ERBB2:uc002hsm.3:exon6:c.A146C:p.E49A,ERBB2:uc010cwa.3:exon7:c.A191C:p.E64A	NM_001005862	c.146A->C	rs61737968	0.0007	0	0.0109	0	0	0	0
chr17	37864731	C	G	ERBB2:uc002hsn.1:exon3:c.C383G:p.P128R,ERBB2:uc002hso.3:exon3:c.C383G:p.P128R,ERBB2:uc010cwb.3:exon3:c.C383G:p.P128R,ERBB2:uc002hsl.3:exon6:c.C293G:p.P98R,ERBB2:uc002hsm.3:exon6:c.C293G:p.P98R,ERBB2:uc010cwa.3:exon7:c.C338G:p.P113R	NM_001005862	c.293C->G	.	0.0007	0	0	0	0	0	0.0042
chr17	37864776	G	A	ERBB2:uc002hsn.1:exon3:c.G428A:p.R143Q,ERBB2:uc002hso.3:exon3:c.G428A:p.R143Q,ERBB2:uc010cwb.3:exon3:c.G428A:p.R143Q,ERBB2:uc002hsl.3:exon6:c.G338A:p.R113Q,ERBB2:uc002hsm.3:exon6:c.G338A:p.R113Q,ERBB2:uc010cwa.3:exon7:c.G383A:p.R128Q	NM_001005862	c.338G->A	rs185670819	0.0015	0	0	0	0.0161	0	0
chr17	37864781	C	T	ERBB2:uc002hsn.1:exon3:c.C433T:p.L145F,ERBB2:uc002hso.3:exon3:c.C433T:p.L145F,ERBB2:uc010cwb.3:exon3:c.C433T:p.L145F,ERBB2:uc002hsl.3:exon6:c.C343T:p.L115F,ERBB2:uc002hsm.3:exon6:c.C343T:p.L115F,ERBB2:uc010cwa.3:exon7:c.C388T:p.L130F	NM_001005862	c.343C->T	.	0.0007	0	0	0.01	0	0	0
chr17	37866429	C	T	ERBB2:uc002hsn.1:exon6:c.C734T:p.T245M,ERBB2:uc002hso.3:exon6:c.C734T:p.T245M,ERBB2:uc002hsp.3:exon6:c.C143T:p.T48M,ERBB2:uc010cwb.3:exon6:c.C734T:p.T245M,ERBB2:uc002hsl.3:exon9:c.C644T:p.T215M,ERBB2:uc002hsm.3:exon9:c.C644T:p.T215M,ERBB2:uc010cwa.3:exon10:c.C689T:p.T230M	NM_001005862	c.644C->T	.	0.0007	0	0	0	0	0.0015	0
chr17	37868319	C	T	ERBB2:uc002hsn.1:exon8:c.C1040T:p.P347L	AF177761	c.1040C->T	rs139636338	0.0037	0	0	0	0	0.0045	0.0085
chr17	37868331	C	T	ERBB2:uc002hsn.1:exon8:c.C1052T:p.A351V	AF177761	c.1052C->T	.	0.0007	0	0	0	0.0081	0	0
chr17	37868348	C	T	ERBB2:uc002hsn.1:exon8:c.C1069T:p.R357C	AF177761	c.1069C->T	rs4252625	0.0132	0.1047	0.0217	0	0	0	0.0254
chr17	37871547	C	A	ERBB2:uc010wek.2:exon4:c.C329A:p.A110D,ERBB2:uc002hso.3:exon10:c.C1157A:p.A386D,ERBB2:uc002hsp.3:exon10:c.C566A:p.A189D,ERBB2:uc010cwb.3:exon10:c.C1157A:p.A386D,ERBB2:uc002hsl.3:exon13:c.C1067A:p.A356D,ERBB2:uc002hsm.3:exon13:c.C1067A:p.A356D,ERBB2:uc010cwa.3:exon14:c.C1112A:p.A371D	NM_001005862	c.1067C->A	rs141116145	0.0037	0	0	0	0	0.0045	0.0042
chr17	37871559	C	T	ERBB2:uc010wek.2:exon4:c.C341T:p.A114V,ERBB2:uc002hso.3:exon10:c.C1169T:p.A390V,ERBB2:uc002hsp.3:exon10:c.C578T:p.A193V,ERBB2:uc010cwb.3:exon10:c.C1169T:p.A390V,ERBB2:uc002hsl.3:exon13:c.C1079T:p.A360V,ERBB2:uc002hsm.3:exon13:c.C1079T:p.A360V,ERBB2:uc010cwa.3:exon14:c.C1124T:p.A375V	NM_001005862	c.1079C->T	.	0.0007	0	0.0109	0	0	0	0
chr17	37871707	T	G	ERBB2:uc010wek.2:exon5:c.T403G:p.Y135D,ERBB2:uc002hso.3:exon11:c.T1231G:p.Y411D,ERBB2:uc002hsp.3:exon11:c.T640G:p.Y214D,ERBB2:uc010cwb.3:exon11:c.T1231G:p.Y411D,ERBB2:uc002hsl.3:exon14:c.T1141G:p.Y381D,ERBB2:uc002hsm.3:exon14:c.T1141G:p.Y381D,ERBB2:uc010cwa.3:exon15:c.T1186G:p.Y396D	NM_001005862	c.1141T->G	.	0.0007	0	0	0	0.0081	0	0
chr17	37872035	G	T	ERBB2:uc010wek.2:exon6:c.G528T:p.W176C,ERBB2:uc002hso.3:exon12:c.G1356T:p.W452C,ERBB2:uc002hsp.3:exon12:c.G765T:p.W255C,ERBB2:uc010cwb.3:exon12:c.G1356T:p.W452C,ERBB2:uc002hsl.3:exon15:c.G1266T:p.W422C,ERBB2:uc002hsm.3:exon15:c.G1266T:p.W422C,ERBB2:uc010cwa.3:exon16:c.G1311T:p.W437C	NM_001005862	c.1266G->T	rs4252633	0.0051	0.0581	0.0109	0	0	0	0.0042
chr17	37872145	C	T	ERBB2:uc010wek.2:exon6:c.C638T:p.P213L,ERBB2:uc002hso.3:exon12:c.C1466T:p.P489L,ERBB2:uc002hsp.3:exon12:c.C875T:p.P292L,ERBB2:uc010cwb.3:exon12:c.C1466T:p.P489L,ERBB2:uc002hsl.3:exon15:c.C1376T:p.P459L,ERBB2:uc002hsm.3:exon15:c.C1376T:p.P459L,ERBB2:uc010cwa.3:exon16:c.C1421T:p.P474L	NM_001005862	c.1376C->T	rs142456637	0.0007	0	0	0	0	0.0015	0
chr17	37873628	C	A	ERBB2:uc010wek.2:exon9:c.C965A:p.A322D,ERBB2:uc002hso.3:exon15:c.C1793A:p.A598D,ERBB2:uc002hsp.3:exon15:c.C1202A:p.A401D,ERBB2:uc010cwb.3:exon15:c.C1793A:p.A598D,ERBB2:uc002hsl.3:exon18:c.C1703A:p.A568D,ERBB2:uc002hsm.3:exon18:c.C1703A:p.A568D,ERBB2:uc010cwa.3:exon19:c.C1748A:p.A583D	NM_001005862	c.1703C->A	.	0.0007	0	0	0	0.0081	0	0
chr17	37879585	A	G	ERBB2:uc010wek.2:exon11:c.A1132G:p.I378V,ERBB2:uc002hso.3:exon17:c.A1960G:p.I654V,ERBB2:uc002hsp.3:exon17:c.A1369G:p.I457V,ERBB2:uc010cwb.3:exon17:c.A1960G:p.I654V,ERBB2:uc002hsm.3:exon20:c.A1870G:p.I624V,ERBB2:uc010cwa.3:exon21:c.A1915G:p.I639V	NM_004448	c.1960A->G	rs1801201	0.0037	0	0.0109	0	0	0.0045	0.0042
chr17	37879588	A	G	ERBB2:uc010wek.2:exon11:c.A1135G:p.I379V,ERBB2:uc002hso.3:exon17:c.A1963G:p.I655V,ERBB2:uc002hsp.3:exon17:c.A1372G:p.I458V,ERBB2:uc010cwb.3:exon17:c.A1963G:p.I655V,ERBB2:uc002hsm.3:exon20:c.A1873G:p.I625V,ERBB2:uc010cwa.3:exon21:c.A1918G:p.I640V	NM_004448	c.1963A->G	rs1136201	0.174	0	0.0761	0.1327	0.121	0.2379	0.141
chr17	37881111	C	T	ERBB2:uc010wek.2:exon14:c.C1612T:p.R538C,ERBB2:uc002hso.3:exon20:c.C2440T:p.R814C,ERBB2:uc002hsp.3:exon20:c.C1849T:p.R617C,ERBB2:uc010cwb.3:exon20:c.C2440T:p.R814C,ERBB2:uc002hsm.3:exon23:c.C2350T:p.R784C,ERBB2:uc010cwa.3:exon24:c.C2395T:p.R799C	NM_004448	c.2440C->T	.	0.0007	0	0	0	0	0	0.0042
chr17	37881114	G	A	ERBB2:uc010wek.2:exon14:c.G1615A:p.G539R,ERBB2:uc002hso.3:exon20:c.G2443A:p.G815R,ERBB2:uc002hsp.3:exon20:c.G1852A:p.G618R,ERBB2:uc010cwb.3:exon20:c.G2443A:p.G815R,ERBB2:uc002hsm.3:exon23:c.G2353A:p.G785R,ERBB2:uc010cwa.3:exon24:c.G2398A:p.G800R	NM_004448	c.2443G->A	.	0.0029	0	0	0.04	0	0	0
chr17	37882024	G	T	ERBB2:uc010wek.2:exon17:c.G1962T:p.E654D,ERBB2:uc002hso.3:exon23:c.G2790T:p.E930D,ERBB2:uc002hsp.3:exon23:c.G2199T:p.E733D,ERBB2:uc010cwb.3:exon23:c.G2790T:p.E930D,ERBB2:uc002hsm.3:exon26:c.G2700T:p.E900D,ERBB2:uc010cwa.3:exon27:c.G2745T:p.E915D	NM_004448	c.2790G->T	rs138957632	0.0015	0	0	0	0	0.003	0
chr17	37883570	T	C	ERBB2:uc010wek.2:exon20:c.T2354C:p.L785P,ERBB2:uc002hso.3:exon26:c.T3182C:p.L1061P,ERBB2:uc002hsp.3:exon26:c.T2591C:p.L864P,ERBB2:uc002hsm.3:exon29:c.T3092C:p.L1031P,ERBB2:uc010cwa.3:exon30:c.T3137C:p.L1046P	NM_004448	c.3182T->C	rs141142822	0.0007	0	0	0	0	0.0015	0
chr17	37883956	C	A	ERBB2:uc010wek.2:exon21:c.C2599A:p.P867T,ERBB2:uc002hso.3:exon27:c.C3427A:p.P1143T,ERBB2:uc002hsp.3:exon27:c.C2836A:p.P946T,ERBB2:uc002hsm.3:exon30:c.C3337A:p.P1113T,ERBB2:uc010cwa.3:exon31:c.C3382A:p.P1128T	NM_004448	c.3427C->A	.	0.0007	0	0	0	0	0.0015	0
chr17	37883957	C	T	ERBB2:uc010wek.2:exon21:c.C2600T:p.P867L,ERBB2:uc002hso.3:exon27:c.C3428T:p.P1143L,ERBB2:uc002hsp.3:exon27:c.C2837T:p.P946L,ERBB2:uc002hsm.3:exon30:c.C3338T:p.P1113L,ERBB2:uc010cwa.3:exon31:c.C3383T:p.P1128L	NM_004448	c.3428C->T	.	0.0007	0	0	0.01	0	0	0
chr17	37884011	G	A	ERBB2:uc010wek.2:exon21:c.G2654A:p.R885Q,ERBB2:uc002hso.3:exon27:c.G3482A:p.R1161Q,ERBB2:uc002hsp.3:exon27:c.G2891A:p.R964Q,ERBB2:uc002hsm.3:exon30:c.G3392A:p.R1131Q,ERBB2:uc010cwa.3:exon31:c.G3437A:p.R1146Q	NM_004448	c.3482G->A	rs150680317	0.0015	0.0233	0	0	0	0	0
chr17	37884037	C	G	ERBB2:uc010wek.2:exon21:c.C2680G:p.P894A,ERBB2:uc002hso.3:exon27:c.C3508G:p.P1170A,ERBB2:uc002hsp.3:exon27:c.C2917G:p.P973A,ERBB2:uc002hsm.3:exon30:c.C3418G:p.P1140A,ERBB2:uc010cwa.3:exon31:c.C3463G:p.P1155A	NM_004448	c.3508C->G	rs61552325	0.5606	0.1279	0.5326	0.6465	0.4113	0.6767	0.428
chr17	37884149	C	T	ERBB2:uc010wek.2:exon21:c.C2792T:p.P931L,ERBB2:uc002hso.3:exon27:c.C3620T:p.P1207L,ERBB2:uc002hsp.3:exon27:c.C3029T:p.P1010L,ERBB2:uc002hsm.3:exon30:c.C3530T:p.P1177L,ERBB2:uc010cwa.3:exon31:c.C3575T:p.P1192L	NM_004448	c.3620C->T	rs145772320	0.0007	0	0	0	0	0.0015	0
chr17	37884176	C	A	ERBB2:uc010wek.2:exon21:c.C2819A:p.A940D,ERBB2:uc002hso.3:exon27:c.C3647A:p.A1216D,ERBB2:uc002hsp.3:exon27:c.C3056A:p.A1019D,ERBB2:uc002hsm.3:exon30:c.C3557A:p.A1186D,ERBB2:uc010cwa.3:exon31:c.C3602A:p.A1201D	NM_004448	c.3647C->A	rs55943169	0.0059	0	0	0	0	0.0121	0
chr17	37884218	G	T	ERBB2:uc010wek.2:exon21:c.G2861T:p.R954L,ERBB2:uc002hso.3:exon27:c.G3689T:p.R1230L,ERBB2:uc002hsp.3:exon27:c.G3098T:p.R1033L,ERBB2:uc002hsm.3:exon30:c.G3599T:p.R1200L,ERBB2:uc010cwa.3:exon31:c.G3644T:p.R1215L	NM_004448	c.3689G->T	.	0.0007	0	0	0	0	0.0015	0
chr19	45854907	G	A	ERCC2:uc002pbh.2:exon10:c.C952T:p.Q318X,ERCC2:uc002pbi.2:exon12:c.C1342T:p.Q448X,ERCC2:uc010ejz.2:exon21:c.C2029T:p.Q677X,ERCC2:uc002pbj.2:exon23:c.C2263T:p.Q755X	BC110522	c.2029C->T	.	0.0007	0	0	0	0	0	0.0042
chr19	45854919	T	G	ERCC2:uc002pbh.2:exon10:c.A940C:p.K314Q,ERCC2:uc002pbi.2:exon12:c.A1330C:p.K444Q,ERCC2:uc010ejz.2:exon21:c.A2017C:p.K673Q,ERCC2:uc002pbj.2:exon23:c.A2251C:p.K751Q	AK130849	c.1330A->C	rs13181	0.3199	0.2558	0.2609	0.33	0.121	0.3852	0.2735
chr19	45854939	A	G	ERCC2:uc002pbh.2:exon10:c.T920C:p.L307P,ERCC2:uc002pbi.2:exon12:c.T1310C:p.L437P,ERCC2:uc010ejz.2:exon21:c.T1997C:p.L666P,ERCC2:uc002pbj.2:exon23:c.T2231C:p.L744P	AK130849	c.1310T->C	rs201370106	0.0007	0	0	0.01	0	0	0
chr19	45855507	G	C	ERCC2:uc002pbh.2:exon9:c.C839G:p.A280G,ERCC2:uc002pbi.2:exon11:c.C1229G:p.A410G,ERCC2:uc010ejz.2:exon20:c.C1916G:p.A639G,ERCC2:uc002pbk.2:exon21:c.C2078G:p.A693G,ERCC2:uc002pbj.2:exon22:c.C2150G:p.A717G	AK130849	c.1229C->G	rs144564120	0.0007	0	0	0	0	0.0015	0
chr19	45855529	C	T	ERCC2:uc002pbh.2:exon9:c.G817A:p.V273M,ERCC2:uc002pbi.2:exon11:c.G1207A:p.V403M,ERCC2:uc010ejz.2:exon20:c.G1894A:p.V632M,ERCC2:uc002pbk.2:exon21:c.G2056A:p.V686M,ERCC2:uc002pbj.2:exon22:c.G2128A:p.V710M	AK130849	c.1207G->A	rs141808167	0.0007	0	0	0	0	0.0015	0
chr19	45855574	G	A	ERCC2:uc002pbh.2:exon9:c.C772T:p.R258C,ERCC2:uc002pbi.2:exon11:c.C1162T:p.R388C,ERCC2:uc010ejz.2:exon20:c.C1849T:p.R617C,ERCC2:uc002pbk.2:exon21:c.C2011T:p.R671C,ERCC2:uc002pbj.2:exon22:c.C2083T:p.R695C	AK130849	c.1162C->T	rs201392911	0.0007	0	0	0	0	0.0015	0
chr19	45855588	C	T	ERCC2:uc002pbh.2:exon9:c.G758A:p.R253Q,ERCC2:uc002pbi.2:exon11:c.G1148A:p.R383Q,ERCC2:uc010ejz.2:exon20:c.G1835A:p.R612Q,ERCC2:uc002pbk.2:exon21:c.G1997A:p.R666Q,ERCC2:uc002pbj.2:exon22:c.G2069A:p.R690Q	AK130849	c.1148G->A	.	0.0007	0	0.0109	0	0	0	0
chr19	45855906	G	A	ERCC2:uc002pbh.2:exon8:c.C593T:p.A198V,ERCC2:uc002pbi.2:exon10:c.C983T:p.A328V,ERCC2:uc010ejz.2:exon19:c.C1670T:p.A557V,ERCC2:uc002pbk.2:exon20:c.C1832T:p.A611V,ERCC2:uc002pbj.2:exon21:c.C1904T:p.A635V	AK130849	c.983C->T	rs34517175	0.0007	0	0	0	0	0.0015	0
chr19	45856019	C	G	ERCC2:uc002pbh.2:exon7:c.G576C:p.Q192H,ERCC2:uc002pbi.2:exon9:c.G966C:p.Q322H,ERCC2:uc010ejz.2:exon18:c.G1653C:p.Q551H,ERCC2:uc002pbk.2:exon19:c.G1815C:p.Q605H,ERCC2:uc002pbj.2:exon20:c.G1887C:p.Q629H	AK130849	c.966G->C	rs200665173	0.0007	0	0	0	0	0.0015	0
chr19	45856370	C	T	ERCC2:uc002pbh.2:exon6:c.G491A:p.R164Q,ERCC2:uc002pbi.2:exon8:c.G881A:p.R294Q,ERCC2:uc010ejz.2:exon17:c.G1568A:p.R523Q,ERCC2:uc002pbk.2:exon18:c.G1730A:p.R577Q,ERCC2:uc002pbj.2:exon19:c.G1802A:p.R601Q	AK130849	c.881G->A	rs140522180	0.0007	0	0.0109	0	0	0	0
chr19	45856397	C	T	ERCC2:uc002pbh.2:exon6:c.G464A:p.R155H,ERCC2:uc002pbi.2:exon8:c.G854A:p.R285H,ERCC2:uc010ejz.2:exon17:c.G1541A:p.R514H,ERCC2:uc002pbk.2:exon18:c.G1703A:p.R568H,ERCC2:uc002pbj.2:exon19:c.G1775A:p.R592H	AK130849	c.854G->A	rs147224585	0.0015	0	0	0	0	0.003	0
chr19	45856554	AA	-	ERCC2:uc002pbh.2:exon5:c.392_393del:p.131_131del,ERCC2:uc002pbi.2:exon7:c.782_783del:p.261_261del,ERCC2:uc010ejz.2:exon16:c.1469_1470del:p.490_490del,ERCC2:uc002pbk.2:exon17:c.1631_1632del:p.544_544del,ERCC2:uc002pbj.2:exon18:c.1703_1704del:p.568_568del	BC110522	c.1470TT->	.	0.0007	0	0	0	0	0.0015	0
chr19	45858025	T	G	ERCC2:uc002pbh.2:exon4:c.A317C:p.Q106P,ERCC2:uc002pbi.2:exon6:c.A707C:p.Q236P,ERCC2:uc010ejz.2:exon15:c.A1394C:p.Q465P,ERCC2:uc002pbk.2:exon16:c.A1556C:p.Q519P,ERCC2:uc002pbj.2:exon17:c.A1628C:p.Q543P	AK130849	c.707A->C	.	0.0007	0	0	0	0.0081	0	0
chr19	45858977	G	A	ERCC2:uc002pbh.2:exon3:c.C178T:p.R60C,ERCC2:uc002pbi.2:exon5:c.C568T:p.R190C,ERCC2:uc010ejz.2:exon14:c.C1255T:p.R419C,ERCC2:uc002pbk.2:exon15:c.C1417T:p.R473C,ERCC2:uc002pbj.2:exon16:c.C1489T:p.R497C	AK130849	c.568C->T	rs199738290	0.0007	0	0	0	0	0.0015	0
chr19	45860626	G	C	ERCC2:uc002pbh.2:exon2:c.C70G:p.L24V,ERCC2:uc002pbi.2:exon4:c.C460G:p.L154V,ERCC2:uc010ejz.2:exon13:c.C1147G:p.L383V,ERCC2:uc002pbk.2:exon14:c.C1309G:p.L437V,ERCC2:uc002pbj.2:exon15:c.C1381G:p.L461V	AK130849	c.460C->G	rs121913016	0.0029	0	0	0.03	0	0.0015	0
chr19	45860919	G	C	ERCC2:uc002pbi.2:exon2:c.C355G:p.P119A,ERCC2:uc010ejz.2:exon11:c.C1042G:p.P348A,ERCC2:uc002pbk.2:exon12:c.C1204G:p.P402A,ERCC2:uc002pbj.2:exon13:c.C1276G:p.P426A	NM_000400	c.1276C->G	.	0.0007	0	0	0.01	0	0	0
chr19	45864824	G	A	ERCC2:uc002pbi.2:exon1:c.C274T:p.L92F,ERCC2:uc010ejz.2:exon10:c.C961T:p.L321F,ERCC2:uc002pbk.2:exon11:c.C1123T:p.L375F,ERCC2:uc002pbl.4:exon11:c.C1123T:p.L375F,ERCC2:uc002pbj.2:exon12:c.C1195T:p.L399F	NM_000400	c.1195C->T	.	0.0007	0	0	0.01	0	0	0
chr19	45864905	C	T	ERCC2:uc002pbi.2:exon1:c.G193A:p.A65T	AK130849	c.193G->A	.	0.0007	0	0	0	0	0.0015	0
chr19	45864919	G	A	ERCC2:uc002pbi.2:exon1:c.C179T:p.P60L	AK130849	c.179C->T	rs3916824	0.0007	0	0	0	0.0081	0	0
chr19	45864924	-	G	ERCC2:uc002pbi.2:exon1:c.173_174insC:p.P58fs	AK130849	c.174G->CG	rs56170134	0.0059	0.0349	0.0217	0	0	0.0015	0.0085
chr19	45864956	-	A	ERCC2:uc002pbi.2:exon1:c.141_142insT:p.A48fs	AK130849	c.141->T	.	0.0007	0	0	0	0	0.0015	0
chr19	45864980	G	A	ERCC2:uc002pbi.2:exon1:c.C118T:p.R40C	AK130849	c.118C->T	rs3895625	0.0066	0.0465	0.0217	0	0	0	0.0127
chr19	45864989	C	T	ERCC2:uc002pbi.2:exon1:c.G109A:p.A37T	AK130849	c.109G->A	.	0.0007	0	0	0	0.0081	0	0
chr19	45865002	C	A	ERCC2:uc002pbi.2:exon1:c.G96T:p.W32C	AK130849	c.96G->T	rs171140	0.5893	0.8953	0.7609	0.56	0.5203	0.5574	0.5339
chr19	45865016	G	C	ERCC2:uc002pbi.2:exon1:c.C82G:p.L28V	AK130849	c.82C->G	rs73559309	0.0081	0.0465	0.0435	0	0	0.0015	0.0085
chr19	45865046	A	C	ERCC2:uc002pbi.2:exon1:c.T52G:p.F18V	AK130849	c.52T->G	rs111562095	0.025	0.0233	0.0435	0.01	0	0.0287	0.0339
chr19	45865073	A	T	ERCC2:uc002pbi.2:exon1:c.T25A:p.C9S	AK130849	c.25T->A	rs183340713	0.0007	0	0	0	0	0	0.0042
chr19	45865094	G	A	ERCC2:uc002pbi.2:exon1:c.C4T:p.R2W	AK130849	c.4C->T	rs139596759	0.0007	0.0116	0	0	0	0	0
chr19	45867145	G	A	ERCC2:uc010ejz.2:exon9:c.C740T:p.T247M,ERCC2:uc002pbk.2:exon10:c.C902T:p.T301M,ERCC2:uc002pbl.4:exon10:c.C902T:p.T301M,ERCC2:uc002pbj.2:exon11:c.C974T:p.T325M	X52221	c.902C->T	.	0.0007	0	0	0.0104	0	0	0
chr19	45867259	C	T	ERCC2:uc010ejz.2:exon8:c.G700A:p.D234N,ERCC2:uc002pbk.2:exon9:c.G862A:p.D288N,ERCC2:uc002pbl.4:exon9:c.G862A:p.D288N,ERCC2:uc002pbj.2:exon10:c.G934A:p.D312N	X52221	c.862G->A	rs1799793	0.2809	0.1163	0.1667	0.35	0.0645	0.3592	0.2436
chr19	45867721	G	A	ERCC2:uc010ejz.2:exon6:c.C445T:p.R149C,ERCC2:uc002pbk.2:exon7:c.C607T:p.R203C,ERCC2:uc002pbl.4:exon7:c.C607T:p.R203C,ERCC2:uc002pbj.2:exon8:c.C679T:p.R227C	X52221	c.607C->T	rs137910235	0.0007	0	0.0109	0	0	0	0
chr19	45868145	G	A	ERCC2:uc002pbk.2:exon6:c.C473T:p.A158V,ERCC2:uc002pbl.4:exon6:c.C473T:p.A158V,ERCC2:uc002pbj.2:exon7:c.C545T:p.A182V	X52221	c.473C->T	rs142936491	0.0007	0	0	0.01	0	0	0
chr19	45868176	C	T	ERCC2:uc002pbk.2:exon6:c.G442A:p.A148T,ERCC2:uc002pbl.4:exon6:c.G442A:p.A148T,ERCC2:uc002pbj.2:exon7:c.G514A:p.A172T	X52221	c.442G->A	rs140175332	0.0007	0	0	0	0	0.0015	0
chr19	45871954	C	G	ERCC2:uc002pbk.2:exon4:c.G222C:p.E74D,ERCC2:uc002pbl.4:exon4:c.G222C:p.E74D,ERCC2:uc002pbj.2:exon5:c.G294C:p.E98D,ERCC2:uc010ejz.2:exon5:c.G294C:p.E98D	X52221	c.222G->C	rs145947678	0.0007	0	0	0.01	0	0	0
chr19	45871964	T	C	ERCC2:uc002pbk.2:exon4:c.A212G:p.E71G,ERCC2:uc002pbl.4:exon4:c.A212G:p.E71G,ERCC2:uc002pbj.2:exon5:c.A284G:p.E95G,ERCC2:uc010ejz.2:exon5:c.A284G:p.E95G	X52221	c.212A->G	.	0.0007	0	0	0.01	0	0	0
chr19	45872347	A	G	ERCC2:uc002pbk.2:exon2:c.T92C:p.L31P,ERCC2:uc002pbl.4:exon2:c.T92C:p.L31P,ERCC2:uc002pbj.2:exon3:c.T164C:p.L55P,ERCC2:uc010ejz.2:exon3:c.T164C:p.L55P	X52221	c.92T->C	.	0.0007	0	0	0	0	0	0.0042
chr19	45873414	GC	AA	ERCC2:uc002pbk.2:exon1:c.9_10TT,ERCC2:uc002pbl.4:exon1:c.9_10TT,ERCC2:uc002pbj.2:exon2:c.81_82TT,ERCC2:uc010ejz.2:exon2:c.81_82TT	X52221	c.10GC->TT	.	0.0007	0	0	0	0.0081	0	0
chr19	45873449	T	C	ERCC2:uc002pbj.2:exon2:c.A47G:p.Y16C,ERCC2:uc010ejz.2:exon2:c.A47G:p.Y16C	BC110522	c.47A->G	rs147972150	0.0015	0.0233	0	0	0	0	0
chr2	128015218	G	A	ERCC3:uc002toe.1:exon10:c.C1568T:p.A523V,ERCC3:uc002tof.1:exon15:c.C2111T:p.A704V,ERCC3:uc002tog.1:exon15:c.C2111T:p.A704V,ERCC3:uc002toh.1:exon15:c.C2303T:p.A768V	AK091500	c.2111C->T	.	0.0007	0	0	0	0	0	0.0042
chr2	128016882	C	A	ERCC3:uc002toe.1:exon9:c.G1472T:p.R491I,ERCC3:uc002tof.1:exon14:c.G2015T:p.R672I,ERCC3:uc002tog.1:exon14:c.G2015T:p.R672I,ERCC3:uc002toh.1:exon14:c.G2207T:p.R736I	AK091500	c.2015G->T	.	0.0007	0	0	0	0	0.0015	0
chr2	128016907	C	T	ERCC3:uc002toe.1:exon9:c.G1447A:p.V483M,ERCC3:uc002tof.1:exon14:c.G1990A:p.V664M,ERCC3:uc002tog.1:exon14:c.G1990A:p.V664M,ERCC3:uc002toh.1:exon14:c.G2182A:p.V728M	AK127469	c.1447AGG->AGA	rs143140054	0.0007	0.0116	0	0	0	0	0
chr2	128016978	G	A	ERCC3:uc002toe.1:exon9:c.C1376T:p.S459L,ERCC3:uc002tof.1:exon14:c.C1919T:p.S640L,ERCC3:uc002tog.1:exon14:c.C1919T:p.S640L,ERCC3:uc002toh.1:exon14:c.C2111T:p.S704L	AK091500	c.1919C->T	rs4150521	0.0022	0	0	0	0	0.0045	0
chr2	128018872	C	T	ERCC3:uc002toe.1:exon8:c.G1261A:p.D421N,ERCC3:uc002tof.1:exon13:c.G1804A:p.D602N,ERCC3:uc002tog.1:exon13:c.G1804A:p.D602N,ERCC3:uc002toh.1:exon13:c.G1996A:p.D666N	AK091500	c.1804G->A	.	0.0007	0	0	0	0	0	0.0042
chr2	128018908	C	T	ERCC3:uc002toe.1:exon8:c.G1225A:p.E409K,ERCC3:uc002tof.1:exon13:c.G1768A:p.E590K,ERCC3:uc002tog.1:exon13:c.G1768A:p.E590K,ERCC3:uc002toh.1:exon13:c.G1960A:p.E654K	AK091500	c.1768G->A	.	0.0007	0	0	0.01	0	0	0
chr2	128038128	-	T	ERCC3:uc002toe.1:exon4:c.686_687insA:p.D229fs,ERCC3:uc002tof.1:exon9:c.1229_1230insA:p.D410fs,ERCC3:uc002tog.1:exon9:c.1229_1230insA:p.D410fs,ERCC3:uc002toh.1:exon9:c.1421_1422insA:p.D474fs	NM_000122	c.1421->A	.	0.0007	0	0	0	0	0.0015	0
chr2	128044288	T	A	ERCC3:uc002toe.1:exon3:c.A598T:p.T200S,ERCC3:uc010flx.1:exon7:c.A598T:p.T200S,ERCC3:uc002tof.1:exon8:c.A1141T:p.T381S,ERCC3:uc002tog.1:exon8:c.A1141T:p.T381S,ERCC3:uc002toh.1:exon8:c.A1333T:p.T445S	AK091500	c.1141A->T	.	0.0007	0	0	0	0	0	0.0042
chr2	128046416	G	A	ERCC3:uc002toe.1:exon2:c.C112T:p.R38C,ERCC3:uc010flx.1:exon6:c.C112T:p.R38C,ERCC3:uc002tof.1:exon7:c.C655T:p.R219C,ERCC3:uc002tog.1:exon7:c.C655T:p.R219C,ERCC3:uc002toh.1:exon7:c.C847T:p.R283C	AK091500	c.655C->T	rs145201970	0.0007	0	0	0	0	0.0015	0
chr2	128047053	C	G	ERCC3:uc002tof.1:exon6:c.G490C:p.G164R,ERCC3:uc002tog.1:exon6:c.G490C:p.G164R,ERCC3:uc002toh.1:exon6:c.G682C:p.G228R	AK095557	c.490G->C	.	0.0007	0	0	0	0	0	0.0043
chr2	128050307	T	C	ERCC3:uc002tof.1:exon3:c.A158G:p.K53R,ERCC3:uc002tog.1:exon3:c.A158G:p.K53R,ERCC3:uc002toh.1:exon3:c.A350G:p.K117R	AK095557	c.158A->G	rs1805161	0.0007	0	0	0	0	0.0015	0
chr2	128050350	T	C	ERCC3:uc002tof.1:exon3:c.A115G:p.I39V,ERCC3:uc002tog.1:exon3:c.A115G:p.I39V,ERCC3:uc002toh.1:exon3:c.A307G:p.I103V	AK095557	c.115A->G	.	0.0007	0	0	0.01	0	0	0
chr2	128051151	C	T	ERCC3:uc002toh.1:exon2:c.G172A:p.A58T,ERCC3:uc010fly.3:exon2:c.G172A:p.A58T	AK307338	c.172G->A	.	0.0007	0	0	0	0	0.0015	0
chr16	14014038	C	T	ERCC4:uc002dce.2:exon1:c.C16T:p.P6S,ERCC4:uc010bva.3:exon1:c.C16T:p.P6S	BC142631	c.16C->T	rs61760160	0.0022	0	0	0	0	0.0045	0
chr16	14014101	C	T	ERCC4:uc002dce.2:exon1:c.C79T:p.L27F,ERCC4:uc010bva.3:exon1:c.C79T:p.L27F	BC142631	c.79C->T	.	0.0007	0	0.0109	0	0	0	0
chr16	14014198	T	A	ERCC4:uc002dce.2:exon1:c.T176A:p.V59E,ERCC4:uc010bva.3:exon1:c.T176A:p.V59E	BC142631	c.176T->A	.	0.0007	0	0.0109	0	0	0	0
chr16	14015891	T	C	ERCC4:uc002dce.2:exon2:c.T211C:p.Y71H,ERCC4:uc010bva.3:exon2:c.T211C:p.Y71H	BC142631	c.211T->C	rs145315496	0.0007	0.0116	0	0	0	0	0
chr16	14015897	A	G	ERCC4:uc002dce.2:exon2:c.A217G:p.I73V,ERCC4:uc010bva.3:exon2:c.A217G:p.I73V	BC142631	c.217A->G	rs141591400	0.0007	0	0	0	0	0	0.0042
chr16	14015921	G	T	ERCC4:uc002dce.2:exon2:c.G241T:p.V81F,ERCC4:uc010bva.3:exon2:c.G241T:p.V81F	BC142631	c.241G->T	rs55761944	0.0029	0	0	0	0.0161	0	0
chr16	14024712	T	C	ERCC4:uc002dce.2:exon5:c.T938C:p.L313P,ERCC4:uc010bva.3:exon5:c.T938C:p.L313P	BC142631	c.938T->C	rs150244523	0.0007	0	0	0	0	0.0015	0
chr16	14026028	G	C	ERCC4:uc002dce.2:exon6:c.G988C:p.D330H,ERCC4:uc010bva.3:exon6:c.G988C:p.D330H	BC142631	c.988G->C	.	0.0007	0	0	0	0	0.0015	0
chr16	14028081	C	T	ERCC4:uc002dce.2:exon7:c.C1135T:p.P379S	NM_005236	c.1135C->T	rs1799802	0.0051	0	0	0	0	0.0091	0
chr16	14029033	G	A	ERCC4:uc002dce.2:exon8:c.G1244A:p.R415Q	NM_005236	c.1244G->A	rs1800067	0.0668	0	0.087	0.05	0	0.0861	0.0678
chr16	14029204	C	T	ERCC4:uc010uyz.1:exon3:c.C65T:p.P22L,ERCC4:uc002dce.2:exon8:c.C1415T:p.P472L	AK301930	c.65C->T	.	0.0007	0	0	0	0	0	0.0042
chr16	14029236	A	G	ERCC4:uc010uyz.1:exon3:c.A97G:p.R33G,ERCC4:uc002dce.2:exon8:c.A1447G:p.R483G	AK301930	c.97A->G	.	0.0007	0	0	0	0	0	0.0042
chr16	14029277	A	T	ERCC4:uc010uyz.1:exon3:c.A138T:p.Q46H,ERCC4:uc002dce.2:exon8:c.A1488T:p.Q496H	AK301930	c.138A->T	rs146601373	0.0007	0	0	0	0	0	0.0042
chr16	14029312	G	A	ERCC4:uc010uyz.1:exon3:c.G173A:p.G58E,ERCC4:uc002dce.2:exon8:c.G1523A:p.G508E	AK301930	c.173G->A	.	0.0007	0	0	0.01	0	0	0
chr16	14029352	C	G	ERCC4:uc010uyz.1:exon3:c.C213G:p.S71R,ERCC4:uc002dce.2:exon8:c.C1563G:p.S521R	AK301930	c.213C->G	rs41552412	0.0007	0	0	0	0	0.0015	0
chr16	14029395	G	C	ERCC4:uc010uyz.1:exon3:c.G256C:p.V86L,ERCC4:uc002dce.2:exon8:c.G1606C:p.V536L	AK301930	c.256G->C	rs143347563	0.0007	0	0.0109	0	0	0	0
chr16	14029446	A	G	ERCC4:uc010uyz.1:exon3:c.A307G:p.I103V,ERCC4:uc002dce.2:exon8:c.A1657G:p.I553V	AK301930	c.307A->G	.	0.0007	0	0	0	0	0	0.0042
chr16	14029500	C	T	ERCC4:uc010uyz.1:exon3:c.C361T:p.H121Y,ERCC4:uc002dce.2:exon8:c.C1711T:p.H571Y	AK301930	c.361C->T	.	0.0007	0	0	0	0	0	0.0042
chr16	14029516	G	C	ERCC4:uc010uyz.1:exon3:c.G377C:p.R126T,ERCC4:uc002dce.2:exon8:c.G1727C:p.R576T	AK301930	c.377G->C	rs1800068	0.0007	0	0	0	0	0	0.0042
chr16	14038659	T	C	ERCC4:uc010uyz.1:exon5:c.T634C:p.S212P,ERCC4:uc002dce.2:exon10:c.T1984C:p.S662P	AK301930	c.634T->C	rs2020955	0.0338	0.2326	0.1522	0	0	0.0076	0.0254
chr16	14038693	G	A	.			.	0.0007	0	0	0	0	0.0015	0
chr16	14041570	T	C	ERCC4:uc010uyz.1:exon6:c.T767C:p.I256T,ERCC4:uc002dce.2:exon11:c.T2117C:p.I706T	AK301930	c.767T->C	rs1800069	0.0015	0	0	0	0	0.003	0
chr16	14041848	C	T	ERCC4:uc010uyz.1:exon6:c.C1045T:p.R349W,ERCC4:uc002dce.2:exon11:c.C2395T:p.R799W	AK301930	c.1045C->T	rs121913049	0.0007	0	0	0	0	0.0015	0
chr16	14041930	C	T	ERCC4:uc010uyz.1:exon6:c.C1127T:p.A376V,ERCC4:uc002dce.2:exon11:c.C2477T:p.A826V	AK301930	c.1127C->T	rs141790888	0.0007	0	0.0109	0	0	0	0
chr16	14041998	C	G	ERCC4:uc010uyz.1:exon6:c.C1195G:p.Q399E,ERCC4:uc002dce.2:exon11:c.C2545G:p.Q849E	AK301930	c.1195C->G	.	0.0015	0	0	0	0.0161	0	0
chr16	14042032	C	A	ERCC4:uc010uyz.1:exon6:c.C1229A:p.A410D,ERCC4:uc002dce.2:exon11:c.C2579A:p.A860D	AK301930	c.1229C->A	rs4986933	0.0007	0	0	0	0	0	0.0042
chr16	14042043	C	T	ERCC4:uc010uyz.1:exon6:c.C1240T:p.R414C,ERCC4:uc002dce.2:exon11:c.C2590T:p.R864C	AK301930	c.1240C->T	.	0.0007	0	0	0	0	0.0015	0
chr16	14042061	G	A	ERCC4:uc010uyz.1:exon6:c.G1258A:p.V420I,ERCC4:uc002dce.2:exon11:c.G2608A:p.V870I	AK301930	c.1258G->A	.	0.0007	0	0	0.01	0	0	0
chr16	14042070	A	G	ERCC4:uc010uyz.1:exon6:c.A1267G:p.I423V,ERCC4:uc002dce.2:exon11:c.A2617G:p.I873V	AK301930	c.1267A->G	rs2020957	0.0022	0.0349	0	0	0	0	0
chr16	14042077	A	G	ERCC4:uc010uyz.1:exon6:c.A1274G:p.E425G,ERCC4:uc002dce.2:exon11:c.A2624G:p.E875G	AK301930	c.1274A->G	rs1800124	0.0132	0	0.0109	0	0	0.0227	0.0085
chr16	14042187	G	A	ERCC4:uc010uyz.1:exon6:c.G1384A:p.G462R,ERCC4:uc002dce.2:exon11:c.G2734A:p.G912R	AK301930	c.1384G->A	rs150077735	0.0007	0	0	0	0.0081	0	0
chr13	103498616	C	T	.			.	0.0007	0	0	0	0	0	0
chr13	103498616	C	G	.			.	0.0007	0	0	0	0	0.0015	0
chr13	103498672	C	T	ERCC5:uc001vpw.3:exon1:c.C56T:p.P19L,ERCC5:uc010tjb.2:exon1:c.C56T:p.P19L	AK299758	c.56C->T	rs34291397	0.0007	0	0	0	0	0.0015	0
chr13	103504591	G	A	ERCC5:uc001vpw.3:exon2:c.G212A:p.R71H,ERCC5:uc010tjb.2:exon2:c.G212A:p.R71H,BIVM-ERCC5:uc001vpu.2:exon10:c.G1574A:p.R525H	NM_000123	c.212G->A	.	0.0007	0	0	0	0	0.0015	0
chr13	103506204	C	T	ERCC5:uc001vpw.3:exon3:c.C362T:p.T121I,ERCC5:uc010tjb.2:exon3:c.C362T:p.T121I,BIVM-ERCC5:uc001vpu.2:exon11:c.C1724T:p.T575I	NM_000123	c.362C->T	.	0.0007	0	0	0	0	0.0015	0
chr13	103506690	G	A	ERCC5:uc001vpw.3:exon4:c.G433A:p.V145I,ERCC5:uc010tjb.2:exon4:c.G433A:p.V145I,BIVM-ERCC5:uc001vpu.2:exon12:c.G1795A:p.V599I	NM_000123	c.433G->A	rs4987063	0.0022	0.0349	0	0	0	0	0
chr13	103510688	C	A	ERCC5:uc010tjd.1:exon4:c.C88A:p.P30T,ERCC5:uc001vpw.3:exon6:c.C592A:p.P198T,ERCC5:uc010tjb.2:exon6:c.C592A:p.P198T,BIVM-ERCC5:uc001vpu.2:exon14:c.C1954A:p.P652T	NM_000123	c.592C->A	.	0.0007	0	0	0	0	0	0
chr13	103510736	C	T	ERCC5:uc010tjd.1:exon4:c.C136T:p.R46C,ERCC5:uc001vpw.3:exon6:c.C640T:p.R214C,ERCC5:uc010tjb.2:exon6:c.C640T:p.R214C,BIVM-ERCC5:uc001vpu.2:exon14:c.C2002T:p.R668C	NM_000123	c.640C->T	rs56255799	0.0029	0	0	0.01	0.0242	0	0
chr13	103510737	G	A	ERCC5:uc010tjd.1:exon4:c.G137A:p.R46H,ERCC5:uc001vpw.3:exon6:c.G641A:p.R214H,ERCC5:uc010tjb.2:exon6:c.G641A:p.R214H,BIVM-ERCC5:uc001vpu.2:exon14:c.G2003A:p.R668H	NM_000123	c.641G->A	rs146833751	0.0022	0	0.0109	0	0	0.003	0
chr13	103513944	A	G	ERCC5:uc010tjd.1:exon5:c.A256G:p.M86V,ERCC5:uc001vpw.3:exon7:c.A760G:p.M254V,ERCC5:uc010tjb.2:exon7:c.A760G:p.M254V,BIVM-ERCC5:uc001vpu.2:exon15:c.A2122G:p.M708V	NM_000123	c.760A->G	rs1047769	0.0265	0	0.0109	0.05	0	0.0364	0.0127
chr13	103513951	A	G	ERCC5:uc010tjd.1:exon5:c.A263G:p.Q88R,ERCC5:uc001vpw.3:exon7:c.A767G:p.Q256R,ERCC5:uc010tjb.2:exon7:c.A767G:p.Q256R,BIVM-ERCC5:uc001vpu.2:exon15:c.A2129G:p.Q710R	NM_000123	c.767A->G	rs4150313	0.0147	0.1047	0.0326	0.01	0.0242	0.0015	0.0127
chr13	103513972	G	A	ERCC5:uc010tjd.1:exon5:c.G284A:p.R95Q,ERCC5:uc001vpw.3:exon7:c.G788A:p.R263Q,ERCC5:uc010tjb.2:exon7:c.G788A:p.R263Q,BIVM-ERCC5:uc001vpu.2:exon15:c.G2150A:p.R717Q	NM_000123	c.788G->A	rs61749896	0.0007	0	0	0	0	0.0015	0
chr13	103514032	C	T	ERCC5:uc010tjd.1:exon5:c.C344T:p.S115F,ERCC5:uc001vpw.3:exon7:c.C848T:p.S283F,ERCC5:uc010tjb.2:exon7:c.C848T:p.S283F,BIVM-ERCC5:uc001vpu.2:exon15:c.C2210T:p.S737F	NM_000123	c.848C->T	.	0.0007	0	0	0	0	0.0015	0
chr13	103514060	A	G	ERCC5:uc010tjd.1:exon5:c.A372G:p.I124M,ERCC5:uc001vpw.3:exon7:c.A876G:p.I292M,ERCC5:uc010tjb.2:exon7:c.A876G:p.I292M,BIVM-ERCC5:uc001vpu.2:exon15:c.A2238G:p.I746M	NM_000123	c.876A->G	rs193097418	0.0015	0	0	0	0.0161	0	0
chr13	103514626	C	T	ERCC5:uc010tjd.1:exon6:c.C623T:p.A208V,ERCC5:uc001vpw.3:exon8:c.C1127T:p.A376V,ERCC5:uc010tjb.2:exon8:c.C1127T:p.A376V,BIVM-ERCC5:uc001vpu.2:exon16:c.C2489T:p.A830V	NM_000123	c.1127C->T	rs56398372	0.0007	0	0.0109	0	0	0	0
chr13	103514758	G	A	ERCC5:uc010tjd.1:exon6:c.G755A:p.R252H,ERCC5:uc001vpw.3:exon8:c.G1259A:p.R420H,ERCC5:uc010tjb.2:exon8:c.G1259A:p.R420H,BIVM-ERCC5:uc001vpu.2:exon16:c.G2621A:p.R874H	NM_000123	c.1259G->A	rs143667470	0.0007	0	0.0109	0	0	0	0
chr13	103514839	C	T	ERCC5:uc010tjd.1:exon6:c.C836T:p.A279V,ERCC5:uc001vpw.3:exon8:c.C1340T:p.A447V,ERCC5:uc010tjb.2:exon8:c.C1340T:p.A447V,BIVM-ERCC5:uc001vpu.2:exon16:c.C2702T:p.A901V	NM_000123	c.1340C->T	.	0.0007	0	0	0.01	0	0	0
chr13	103515055	G	A	ERCC5:uc010tjd.1:exon6:c.G1052A:p.G351E,ERCC5:uc001vpw.3:exon8:c.G1556A:p.G519E,ERCC5:uc010tjb.2:exon8:c.G1556A:p.G519E,BIVM-ERCC5:uc001vpu.2:exon16:c.G2918A:p.G973E	NM_000123	c.1556G->A	.	0.0007	0	0	0.01	0	0	0
chr13	103515070	C	T	ERCC5:uc010tjd.1:exon6:c.C1067T:p.P356L,ERCC5:uc001vpw.3:exon8:c.C1571T:p.P524L,ERCC5:uc010tjb.2:exon8:c.C1571T:p.P524L,BIVM-ERCC5:uc001vpu.2:exon16:c.C2933T:p.P978L	NM_000123	c.1571C->T	rs201684551	0.0015	0	0	0	0.0161	0	0
chr13	103515085	G	C	ERCC5:uc010tjd.1:exon6:c.G1082C:p.C361S,ERCC5:uc001vpw.3:exon8:c.G1586C:p.C529S,ERCC5:uc010tjb.2:exon8:c.G1586C:p.C529S,BIVM-ERCC5:uc001vpu.2:exon16:c.G2948C:p.C983S	NM_000123	c.1586G->C	rs2227869	0.0463	0.0233	0.0543	0.11	0.0242	0.0498	0.0169
chr13	103515210	C	T	ERCC5:uc010tjd.1:exon6:c.C1207T:p.P403S,ERCC5:uc001vpw.3:exon8:c.C1711T:p.P571S,ERCC5:uc010tjb.2:exon8:c.C1711T:p.P571S,BIVM-ERCC5:uc001vpu.2:exon16:c.C3073T:p.P1025S	NM_000123	c.1711C->T	rs141763734	0.0007	0.0116	0	0	0	0	0
chr13	103515237	C	T	ERCC5:uc010tjd.1:exon6:c.C1234T:p.P412S,ERCC5:uc001vpw.3:exon8:c.C1738T:p.P580S,ERCC5:uc010tjb.2:exon8:c.C1738T:p.P580S,BIVM-ERCC5:uc001vpu.2:exon16:c.C3100T:p.P1034S	NM_000123	c.1738C->T	.	0.0007	0	0	0	0.0081	0	0
chr13	103515288	G	C	ERCC5:uc010tjd.1:exon6:c.G1285C:p.V429L,ERCC5:uc001vpw.3:exon8:c.G1789C:p.V597L,ERCC5:uc010tjb.2:exon8:c.G1789C:p.V597L,BIVM-ERCC5:uc001vpu.2:exon16:c.G3151C:p.V1051L	NM_000123	c.1789G->C	rs4150319	0.0029	0	0	0	0	0.003	0.0085
chr13	103515301	A	G	ERCC5:uc010tjd.1:exon6:c.A1298G:p.E433G,ERCC5:uc001vpw.3:exon8:c.A1802G:p.E601G,ERCC5:uc010tjb.2:exon8:c.A1802G:p.E601G,BIVM-ERCC5:uc001vpu.2:exon16:c.A3164G:p.E1055G	NM_000123	c.1802A->G	rs60682853	0.0007	0.0116	0	0	0	0	0
chr13	103515379	C	A	ERCC5:uc010tjd.1:exon6:c.C1376A:p.A459E,ERCC5:uc001vpw.3:exon8:c.C1880A:p.A627E,ERCC5:uc010tjb.2:exon8:c.C1880A:p.A627E,BIVM-ERCC5:uc001vpu.2:exon16:c.C3242A:p.A1081E	NM_000123	c.1880C->A	rs2227870	0.0051	0	0	0	0	0	0.0297
chr13	103518133	G	A	ERCC5:uc010tjd.1:exon7:c.G1567A:p.G523R,ERCC5:uc001vpw.3:exon9:c.G2071A:p.G691R,ERCC5:uc010tjb.2:exon9:c.G2071A:p.G691R,BIVM-ERCC5:uc001vpu.2:exon17:c.G3433A:p.G1145R	NM_000123	c.2071G->A	rs145295467	0.0007	0	0	0	0	0	0.0042
chr13	103518693	G	A	ERCC5:uc010tjd.1:exon8:c.G1777A:p.A593T,ERCC5:uc001vpw.3:exon10:c.G2281A:p.A761T,BIVM-ERCC5:uc001vpu.2:exon18:c.G3643A:p.A1215T	NM_000123	c.2281G->A	rs142438319	0.0015	0	0	0	0	0.003	0
chr13	103519120	C	T	ERCC5:uc010tjd.1:exon9:c.C1954T:p.H652Y,ERCC5:uc001vpw.3:exon11:c.C2458T:p.H820Y,BIVM-ERCC5:uc001vpu.2:exon19:c.C3820T:p.H1274Y	NM_000123	c.2458C->T	.	0.0007	0	0	0	0	0.0015	0
chr13	103520471	C	T	ERCC5:uc010tjd.1:exon10:c.C2038T:p.R680W,ERCC5:uc001vpw.3:exon12:c.C2542T:p.R848W,BIVM-ERCC5:uc001vpu.2:exon20:c.C3904T:p.R1302W	NM_000123	c.2542C->T	.	0.0007	0.0116	0	0	0	0	0
chr13	103520565	A	G	ERCC5:uc010tjd.1:exon10:c.A2132G:p.N711S,ERCC5:uc001vpw.3:exon12:c.A2636G:p.N879S,BIVM-ERCC5:uc001vpu.2:exon20:c.A3998G:p.N1333S	NM_000123	c.2636A->G	rs4150342	0.0111	0	0.0109	0	0	0.0197	0.0043
chr13	103524746	A	C	ERCC5:uc010tjd.1:exon11:c.A2373C:p.R791S,ERCC5:uc001vpw.3:exon13:c.A2877C:p.R959S,BIVM-ERCC5:uc001vpu.2:exon21:c.A4239C:p.R1413S	NM_000123	c.2877A->C	rs41281674	0.0007	0.0116	0	0	0	0	0
chr13	103525619	C	T	ERCC5:uc001vpw.3:exon14:c.C2890T:p.R964W,BIVM-ERCC5:uc001vpu.2:exon22:c.C4252T:p.R1418W	NM_000123	c.2890C->T	.	0.0007	0	0	0.01	0	0	0
chr13	103527687	T	G	ERCC5:uc001vpw.3:exon15:c.T2995G:p.L999V,BIVM-ERCC5:uc001vpu.2:exon23:c.T4357G:p.L1453V	NM_000123	c.2995T->G	.	0.0007	0	0	0	0.0081	0	0
chr13	103527718	G	A	ERCC5:uc001vpw.3:exon15:c.G3026A:p.R1009H,BIVM-ERCC5:uc001vpu.2:exon23:c.G4388A:p.R1463H	NM_000123	c.3026G->A	rs4150387	0.0007	0.0116	0	0	0	0	0
chr13	103527730	A	G	ERCC5:uc001vpw.3:exon15:c.A3038G:p.Q1013R,BIVM-ERCC5:uc001vpu.2:exon23:c.A4400G:p.Q1467R	NM_000123	c.3038A->G	.	0.0015	0	0	0	0	0	0.0085
chr13	103527798	G	A	ERCC5:uc001vpw.3:exon15:c.G3106A:p.A1036T,BIVM-ERCC5:uc001vpu.2:exon23:c.G4468A:p.A1490T	NM_000123	c.3106G->A	rs144208043	0.0007	0	0	0	0	0.0015	0
chr13	103527849	G	C	ERCC5:uc001vpw.3:exon15:c.G3157C:p.G1053R,BIVM-ERCC5:uc001vpu.2:exon23:c.G4519C:p.G1507R	NM_000123	c.3157G->C	rs9514066	1	1	1	1	1	1	1
chr13	103527930	G	C	ERCC5:uc001vpw.3:exon15:c.G3238C:p.G1080R,BIVM-ERCC5:uc001vpu.2:exon23:c.G4600C:p.G1534R	NM_000123	c.3238GG->CG	rs9514067	0.9993	0.9884	1	1	1	1	1
chr13	103527930	GG	CA	ERCC5:uc001vpw.3:exon15:c.3238_3239CA,BIVM-ERCC5:uc001vpu.2:exon23:c.4600_4601CA	NM_000123	c.3238GG->CA	.	0.0007	0.0116	0	0	0	0	0
chr13	103528002	G	C	ERCC5:uc001vpw.3:exon15:c.G3310C:p.D1104H,BIVM-ERCC5:uc001vpu.2:exon23:c.G4672C:p.D1558H	NM_000123	c.3310G->C	rs17655	0.3084	0.593	0.3889	0.37	0.418	0.2409	0.2754
chr13	103528048	C	T	ERCC5:uc001vpw.3:exon15:c.C3356T:p.A1119V,BIVM-ERCC5:uc001vpu.2:exon23:c.C4718T:p.A1573V	NM_000123	c.3356C->T	rs2227871	0.0022	0	0	0.01	0	0.0015	0.0042
chr13	103528119	G	A	ERCC5:uc001vpw.3:exon15:c.G3427A:p.A1143T,BIVM-ERCC5:uc001vpu.2:exon23:c.G4789A:p.A1597T	NM_000123	c.3427G->A	rs55798001	0.0007	0	0.0109	0	0	0	0
chr13	103528141	A	G	ERCC5:uc001vpw.3:exon15:c.A3449G:p.D1150G,BIVM-ERCC5:uc001vpu.2:exon23:c.A4811G:p.D1604G	NM_000123	c.3449A->G	rs149597229	0.0007	0.0116	0	0	0	0	0
chr8	118831994	G	A	EXT1:uc003yok.1:exon6:c.C1457T:p.A486V	NM_000127	c.1457C->T	rs188859975	0.0007	0	0	0	0.0081	0	0
chr8	118832021	G	C	EXT1:uc003yok.1:exon6:c.C1430G:p.P477R	NM_000127	c.1430C->G	rs145720047	0.0007	0	0	0	0	0.0015	0
chr8	118834761	C	T	EXT1:uc003yok.1:exon5:c.G1360A:p.V454I	NM_000127	c.1360G->A	rs201504622	0.0007	0	0	0	0	0.0015	0
chr8	118847712	C	T	EXT1:uc003yok.1:exon3:c.G1135A:p.V379I	NM_000127	c.1135G->A	.	0.0007	0	0	0	0.0081	0	0
chr8	119122904	C	A	EXT1:uc003yok.1:exon1:c.G382T:p.A128S	NM_000127	c.382G->T	.	0.0007	0	0	0.01	0	0	0
chr8	119123164	C	T	EXT1:uc003yok.1:exon1:c.G122A:p.S41N	NM_000127	c.122G->A	rs199862937	0.0007	0	0	0	0	0.0015	0
chr11	44129386	A	G	EXT2:uc001mxz.3:exon2:c.A124G:p.M42V,EXT2:uc001mya.3:exon2:c.A223G:p.M75V,EXT2:uc009ykt.3:exon2:c.A124G:p.M42V,EXT2:uc010rfo.2:exon2:c.A208G:p.M70V	NM_000401	c.223A->G	rs4755779	0.0059	0.0814	0.0109	0	0	0	0
chr11	44129494	C	G	EXT2:uc001mxz.3:exon2:c.C232G:p.P78A,EXT2:uc001mya.3:exon2:c.C331G:p.P111A,EXT2:uc009ykt.3:exon2:c.C232G:p.P78A,EXT2:uc010rfo.2:exon2:c.C316G:p.P106A	NM_000401	c.331C->G	.	0.0007	0	0	0	0	0.0015	0
chr11	44129522	T	G	EXT2:uc001mxz.3:exon2:c.T260G:p.M87R,EXT2:uc001mya.3:exon2:c.T359G:p.M120R,EXT2:uc009ykt.3:exon2:c.T260G:p.M87R,EXT2:uc010rfo.2:exon2:c.T344G:p.M115R	NM_000401	c.359T->G	rs140075817	0.0007	0	0	0	0	0.0015	0
chr11	44129685	C	G	EXT2:uc001mxz.3:exon2:c.C423G:p.D141E,EXT2:uc001mya.3:exon2:c.C522G:p.D174E,EXT2:uc009ykt.3:exon2:c.C423G:p.D141E,EXT2:uc010rfo.2:exon2:c.C507G:p.D169E	NM_000401	c.522C->G	.	0.0007	0	0	0	0	0	0
chr11	44129782	A	C	EXT2:uc001mxz.3:exon2:c.A520C:p.M174L,EXT2:uc001mya.3:exon2:c.A619C:p.M207L,EXT2:uc009ykt.3:exon2:c.A520C:p.M174L,EXT2:uc010rfo.2:exon2:c.A604C:p.M202L	NM_000401	c.619A->C	rs111589746	0.0007	0	0	0	0	0.0015	0
chr11	44135818	C	T	EXT2:uc001mxz.3:exon4:c.C710T:p.S237L,EXT2:uc001mya.3:exon4:c.C809T:p.S270L,EXT2:uc009ykt.3:exon4:c.C710T:p.S237L,EXT2:uc010rfo.2:exon4:c.C794T:p.S265L	NM_000401	c.809C->T	rs139525250	0.0015	0	0	0	0	0.003	0
chr11	44135848	C	A	EXT2:uc001mxz.3:exon4:c.C740A:p.P247Q,EXT2:uc001mya.3:exon4:c.C839A:p.P280Q,EXT2:uc009ykt.3:exon4:c.C740A:p.P247Q,EXT2:uc010rfo.2:exon4:c.C824A:p.P275Q	NM_000401	c.839C->A	.	0.0007	0	0	0	0	0.0015	0
chr11	44146491	G	A	EXT2:uc001mxz.3:exon5:c.G896A:p.R299H,EXT2:uc001mya.3:exon5:c.G995A:p.R332H,EXT2:uc009ykt.3:exon5:c.G896A:p.R299H,EXT2:uc010rfo.2:exon5:c.G980A:p.R327H	NM_000401	c.995G->A	rs76901081	0.0007	0	0	0	0.0081	0	0
chr11	44148448	C	T	EXT2:uc001mxz.3:exon6:c.C1022T:p.P341L,EXT2:uc001mya.3:exon6:c.C1121T:p.P374L,EXT2:uc009ykt.3:exon6:c.C1022T:p.P341L,EXT2:uc010rfo.2:exon6:c.C1106T:p.P369L	NM_000401	c.1121C->T	rs141035971	0.0015	0	0	0	0	0.003	0
chr11	44151625	G	T	EXT2:uc001mxz.3:exon7:c.G1110T:p.M370I,EXT2:uc001mya.3:exon7:c.G1209T:p.M403I,EXT2:uc009ykt.3:exon7:c.G1110T:p.M370I,EXT2:uc010rfo.2:exon7:c.G1194T:p.M398I	NM_000401	c.1209G->T	rs34084767	0.0022	0.0349	0	0	0	0	0
chr11	44151638	A	G	EXT2:uc001mxz.3:exon7:c.A1123G:p.S375G,EXT2:uc001mya.3:exon7:c.A1222G:p.S408G,EXT2:uc009ykt.3:exon7:c.A1123G:p.S375G,EXT2:uc010rfo.2:exon7:c.A1207G:p.S403G	NM_000401	c.1222A->G	.	0.0007	0	0	0.01	0	0	0
chr11	44165819	G	A	EXT2:uc009ykt.3:exon8:c.G1196A:p.R399K	NM_001178083	c.1196G->A	.	0.0007	0	0	0.01	0	0	0
chr11	44193165	G	A	EXT2:uc001mxz.3:exon8:c.G1178A:p.R393Q,EXT2:uc001mya.3:exon8:c.G1277A:p.R426Q,EXT2:uc010rfo.2:exon8:c.G1262A:p.R421Q	NM_000401	c.1277G->A	rs138187791	0.0022	0.0116	0	0	0	0.0015	0.0042
chr11	44253952	A	G	EXT2:uc001mxz.3:exon11:c.A1712G:p.H571R,EXT2:uc001mya.3:exon11:c.A1811G:p.H604R,EXT2:uc010rfo.2:exon11:c.A1796G:p.H599R,EXT2:uc009ykt.3:exon12:c.A1742G:p.H581R	NM_000401	c.1811A->G	rs150392363	0.0007	0	0	0	0	0.0015	0
chr11	44254000	C	T	EXT2:uc001mxz.3:exon11:c.C1760T:p.T587M,EXT2:uc001mya.3:exon11:c.C1859T:p.T620M,EXT2:uc010rfo.2:exon11:c.C1844T:p.T615M,EXT2:uc009ykt.3:exon12:c.C1790T:p.T597M	NM_000401	c.1859C->T	rs138495222	0.0007	0	0	0.01	0	0	0
chr11	44255774	C	T	EXT2:uc001mxz.3:exon12:c.C1916T:p.T639M,EXT2:uc001mya.3:exon12:c.C2015T:p.T672M,EXT2:uc010rfo.2:exon12:c.C2000T:p.T667M,EXT2:uc009ykt.3:exon13:c.C1946T:p.T649M	NM_000401	c.2015C->T	rs138722406	0.0007	0	0.0109	0	0	0	0
chr11	44265733	G	A	EXT2:uc001mxz.3:exon14:c.G2053A:p.G685R,EXT2:uc001mya.3:exon14:c.G2152A:p.G718R,EXT2:uc010rfo.2:exon14:c.G2137A:p.G713R,EXT2:uc009ykt.3:exon15:c.G2083A:p.G695R	NM_000401	c.2152G->A	.	0.0007	0	0	0	0	0.0015	0
chr7	148511058	G	A	EZH2:uc022aov.1:exon12:c.C1586T:p.S529F,EZH2:uc003wfc.2:exon14:c.C1712T:p.S571F,EZH2:uc011kug.2:exon14:c.C1676T:p.S559F,EZH2:uc003wfb.2:exon15:c.C1844T:p.S615F,EZH2:uc003wfd.2:exon15:c.C1829T:p.S610F,EZH2:uc011kuh.2:exon15:c.C1802T:p.S601F	NM_152998	c.1712C->T	.	0.0007	0	0	0	0	0.0015	0
chr7	148511092	C	T	EZH2:uc022aov.1:exon12:c.G1552A:p.V518M,EZH2:uc003wfc.2:exon14:c.G1678A:p.V560M,EZH2:uc011kug.2:exon14:c.G1642A:p.V548M,EZH2:uc003wfb.2:exon15:c.G1810A:p.V604M,EZH2:uc003wfd.2:exon15:c.G1795A:p.V599M,EZH2:uc011kuh.2:exon15:c.G1768A:p.V590M	NM_152998	c.1678G->A	.	0.0007	0.0116	0	0	0	0	0
chr7	148513822	C	T	EZH2:uc022aov.1:exon10:c.G1327A:p.A443T,EZH2:uc003wfc.2:exon11:c.G1327A:p.A443T,EZH2:uc003wfb.2:exon12:c.G1459A:p.A487T,EZH2:uc003wfd.2:exon12:c.G1444A:p.A482T,EZH2:uc011kug.2:exon12:c.G1417A:p.A473T,EZH2:uc011kuh.2:exon12:c.G1417A:p.A473T	NM_152998	c.1327G->A	rs201135441	0.0007	0	0	0.01	0	0	0
chr7	148514921	C	T	EZH2:uc011kui.2:exon10:c.G1273A:p.V425I	AK303585	c.1273G->A	rs75046025	0.0051	0.0465	0.0217	0	0	0	0.0042
chr7	148514960	G	T	EZH2:uc011kui.2:exon10:c.C1234A:p.R412S	AK303585	c.1234C->A	rs114320893	0.0007	0	0	0	0	0	0.0042
chr7	148515028	C	G	EZH2:uc022aov.1:exon8:c.G1049C:p.G350A,EZH2:uc003wfc.2:exon9:c.G1049C:p.G350A,EZH2:uc003wfb.2:exon10:c.G1181C:p.G394A,EZH2:uc003wfd.2:exon10:c.G1166C:p.G389A,EZH2:uc011kug.2:exon10:c.G1139C:p.G380A,EZH2:uc011kuh.2:exon10:c.G1139C:p.G380A,EZH2:uc011kui.2:exon10:c.G1166C:p.G389A	NM_152998	c.1049G->C	.	0.0007	0	0	0	0	0.0015	0
chr7	148516722	T	C	EZH2:uc022aov.1:exon7:c.A833G:p.N278S,EZH2:uc003wfc.2:exon8:c.A833G:p.N278S,EZH2:uc003wfb.2:exon9:c.A965G:p.N322S,EZH2:uc003wfd.2:exon9:c.A950G:p.N317S,EZH2:uc011kug.2:exon9:c.A923G:p.N308S,EZH2:uc011kuh.2:exon9:c.A923G:p.N308S,EZH2:uc011kui.2:exon9:c.A950G:p.N317S	NM_152998	c.833A->G	rs151023145	0.0007	0	0	0	0	0	0.0042
chr7	148523605	G	A	EZH2:uc022aov.1:exon6:c.C731T:p.T244M,EZH2:uc003wfc.2:exon7:c.C731T:p.T244M,EZH2:uc003wfb.2:exon8:c.C848T:p.T283M,EZH2:uc003wfd.2:exon8:c.C848T:p.T283M,EZH2:uc011kug.2:exon8:c.C821T:p.T274M,EZH2:uc011kuh.2:exon8:c.C821T:p.T274M,EZH2:uc011kui.2:exon8:c.C848T:p.T283M	NM_152998	c.731C->T	.	0.0007	0	0	0	0	0.0015	0
chr7	148525889	CAT	-	EZH2:uc022aov.1:exon4:c.449_451del:p.150_151del,EZH2:uc003wfc.2:exon5:c.449_451del:p.150_151del,EZH2:uc003wfb.2:exon6:c.566_568del:p.189_190del,EZH2:uc003wfd.2:exon6:c.566_568del:p.189_190del,EZH2:uc011kug.2:exon6:c.539_541del:p.180_181del,EZH2:uc011kuh.2:exon6:c.539_541del:p.180_181del,EZH2:uc011kui.2:exon6:c.566_568del:p.189_190del	NM_152998	c.451ATG->	.	0.0007	0	0.0111	0	0	0	0
chr7	148525904	C	G	EZH2:uc022aov.1:exon4:c.G436C:p.D146H,EZH2:uc003wfc.2:exon5:c.G436C:p.D146H,EZH2:uc003wfb.2:exon6:c.G553C:p.D185H,EZH2:uc003wfd.2:exon6:c.G553C:p.D185H,EZH2:uc011kug.2:exon6:c.G526C:p.D176H,EZH2:uc011kuh.2:exon6:c.G526C:p.D176H,EZH2:uc011kui.2:exon6:c.G553C:p.D185H	NM_152998	c.436G->C	rs2302427	0.0774	0	0.0333	0.07	0.1371	0.0861	0.0385
chr1	118165536	G	A	FAM46C:uc021osq.1:exon1:c.G46A:p.V16M,FAM46C:uc001ehe.3:exon2:c.G46A:p.V16M	CCDS896	c.46G->A	rs34495780	0.0022	0	0	0	0	0.0045	0
chr1	118165579	C	G	FAM46C:uc021osq.1:exon1:c.C89G:p.T30S,FAM46C:uc001ehe.3:exon2:c.C89G:p.T30S	CCDS896	c.89C->G	.	0.0007	0	0	0	0	0	0.0042
chr1	118165691	C	G	FAM46C:uc021osq.1:exon1:c.C201G:p.H67Q,FAM46C:uc001ehe.3:exon2:c.C201G:p.H67Q	CCDS896	c.201C->G	rs1630312	0.0947	0.2791	0.1739	0.07	0.1452	0.0544	0.0932
chr1	118166263	C	T	FAM46C:uc021osq.1:exon1:c.C773T:p.T258I,FAM46C:uc001ehe.3:exon2:c.C773T:p.T258I	CCDS896	c.773C->T	.	0.0029	0	0.0435	0	0	0	0
chr1	118166265	G	T	FAM46C:uc021osq.1:exon1:c.G775T:p.D259Y,FAM46C:uc001ehe.3:exon2:c.G775T:p.D259Y	CCDS896	c.775G->T	.	0.0007	0	0	0	0	0	0.0042
chr1	118166331	A	G	FAM46C:uc021osq.1:exon1:c.A841G:p.I281V,FAM46C:uc001ehe.3:exon2:c.A841G:p.I281V	CCDS896	c.841A->G	rs77871185	0.0022	0	0	0	0	0.0015	0.0085
chr1	118166379	G	A	FAM46C:uc021osq.1:exon1:c.G889A:p.A297T,FAM46C:uc001ehe.3:exon2:c.G889A:p.A297T	CCDS896	c.889G->A	rs149654076	0.0007	0	0	0	0	0.0015	0
chr1	118166385	G	A	FAM46C:uc021osq.1:exon1:c.G895A:p.E299K,FAM46C:uc001ehe.3:exon2:c.G895A:p.E299K	CCDS896	c.895G->A	rs145471785	0.0052	0	0	0	0	0.0106	0
chr16	89805061	C	G	FANCA:uc002fou.1:exon43:c.G4316C:p.R1439T	NM_000135	c.4316G->C	.	0.0007	0	0	0	0	0	0.0042
chr16	89805104	G	A	FANCA:uc002fou.1:exon43:c.C4273T:p.R1425C	NM_000135	c.4273C->T	.	0.0007	0	0.0109	0	0	0	0
chr16	89805301	G	C	FANCA:uc002fou.1:exon42:c.C4249G:p.H1417D,FANCA:uc010vpn.1:exon42:c.C4253G:p.T1418R	AK299282	c.4253C->G	rs17227403	0.0007	0	0	0	0	0.0015	0
chr16	89805324	C	T	FANCA:uc002fou.1:exon42:c.G4226A:p.R1409Q	NM_000135	c.4226G->A	.	0.0007	0	0	0.01	0	0	0
chr16	89805672	C	T	FANCA:uc002fou.1:exon41:c.G4036A:p.A1346T,FANCA:uc010vpn.1:exon41:c.G4036A:p.A1346T	AK299282	c.4036G->A	rs17227396	0.0022	0	0	0.03	0	0	0
chr16	89805693	G	A	FANCA:uc002fou.1:exon41:c.C4015T:p.L1339F,FANCA:uc010vpn.1:exon41:c.C4015T:p.L1339F	AK299282	c.4015C->T	rs149775657	0.0007	0	0	0	0	0	0.0042
chr16	89805914	T	C	FANCA:uc002fou.1:exon40:c.A3982G:p.T1328A,FANCA:uc010vpn.1:exon40:c.A3982G:p.T1328A	AK299282	c.3983AC->GC	rs9282681	0.0699	0	0.0326	0	0.2439	0.0755	0.0297
chr16	89805913	G	A	FANCA:uc002fou.1:exon40:c.C3983T:p.T1328I,FANCA:uc010vpn.1:exon40:c.C3983T:p.T1328I	NM_000135	c.3983AC->AT	.	0.0007	0	0	0	0	0.0015	0
chr16	89806328	G	C	FANCA:uc010vpo.2:exon11:c.C1266G:p.N422K	AK301168	c.1266C->G	rs56216970	0.0022	0	0.0217	0	0	0	0.0042
chr16	89806343	C	A	FANCA:uc010vpo.2:exon11:c.G1251T:p.L417F	AK301168	c.1251G->T	rs11647746	0.1013	0.1047	0.1304	0.1	0.25	0.0861	0.0508
chr16	89806347	A	T	FANCA:uc010vpo.2:exon11:c.T1247A:p.I416N	AK301168	c.1247T->A	rs7195906	0.5485	0.7326	0.6522	0.66	0.9758	0.3837	0.6441
chr16	89806477	C	T	FANCA:uc010vpo.2:exon11:c.G1117A:p.V373I,FANCA:uc002fou.1:exon39:c.G3859A:p.V1287I,FANCA:uc010vpn.1:exon39:c.G3859A:p.V1287I	AK299282	c.3859G->A	rs17227354	0.0132	0.1047	0.0543	0	0	0	0.0169
chr16	89806479	T	G	FANCA:uc010vpo.2:exon11:c.A1115C:p.H372P,FANCA:uc002fou.1:exon39:c.A3857C:p.H1286P,FANCA:uc010vpn.1:exon39:c.A3857C:p.H1286P	AK299282	c.3857A->C	rs138620653	0.0007	0	0	0	0	0.0015	0
chr16	89807248	G	-	FANCA:uc010vpo.2:exon10:c.1050delC:p.S350fs,FANCA:uc002fou.1:exon38:c.3792delC:p.S1264fs,FANCA:uc010vpn.1:exon38:c.3792delC:p.S1264fs	AK301168	c.1050C->	.	0.0007	0	0	0	0	0	0.0043
chr16	89807250	AGA	-	FANCA:uc010vpo.2:exon10:c.1046_1048del:p.349_350del,FANCA:uc002fou.1:exon38:c.3788_3790del:p.1263_1264del,FANCA:uc010vpn.1:exon38:c.3788_3790del:p.1263_1264del	AK299282	c.3790TCT->	.	0.0007	0	0	0	0	0	0.0043
chr16	89811409	C	T	FANCA:uc010vpo.2:exon8:c.G842A:p.R281Q,FANCA:uc002fou.1:exon36:c.G3584A:p.R1195Q,FANCA:uc010vpn.1:exon36:c.G3584A:p.R1195Q	AK299282	c.3584G->A	rs138013482	0.0022	0	0.0326	0	0	0	0
chr16	89811410	G	A	FANCA:uc010vpo.2:exon8:c.C841T:p.R281W,FANCA:uc002fou.1:exon36:c.C3583T:p.R1195W,FANCA:uc010vpn.1:exon36:c.C3583T:p.R1195W	AK299282	c.3583C->T	rs143642304	0.0007	0	0	0	0	0.0015	0
chr16	89811455	C	T	FANCA:uc010vpo.2:exon8:c.G796A:p.V266M,FANCA:uc002fou.1:exon36:c.G3538A:p.V1180M,FANCA:uc010vpn.1:exon36:c.G3538A:p.V1180M	AK299282	c.3538G->A	.	0.0007	0	0	0.01	0	0	0
chr16	89811469	G	A	FANCA:uc010vpo.2:exon8:c.C782T:p.P261L,FANCA:uc002fou.1:exon36:c.C3524T:p.P1175L,FANCA:uc010vpn.1:exon36:c.C3524T:p.P1175L	AK299282	c.3524C->T	rs147017625	0.0007	0	0.0111	0	0	0	0
chr16	89813078	G	C	FANCA:uc010vpo.2:exon7:c.C685G:p.L229V,FANCA:uc002fou.1:exon35:c.C3427G:p.L1143V,FANCA:uc010vpn.1:exon35:c.C3427G:p.L1143V	AK299282	c.3427C->G	rs61753269	0.0007	0	0	0	0	0.0015	0
chr16	89813083	G	T	FANCA:uc010vpo.2:exon7:c.C680A:p.A227D,FANCA:uc002fou.1:exon35:c.C3422A:p.A1141D,FANCA:uc010vpn.1:exon35:c.C3422A:p.A1141D	AK299282	c.3422C->A	.	0.0007	0	0	0	0	0.0015	0
chr16	89813093	G	C	FANCA:uc010vpo.2:exon7:c.C670G:p.L224V,FANCA:uc002fou.1:exon35:c.C3412G:p.L1138V,FANCA:uc010vpn.1:exon35:c.C3412G:p.L1138V	AK299282	c.3412C->G	rs138417003	0.0007	0	0	0.01	0	0	0
chr16	89815152	G	A	FANCA:uc010vpo.2:exon5:c.C521T:p.S174F,FANCA:uc002fou.1:exon33:c.C3263T:p.S1088F,FANCA:uc010vpn.1:exon33:c.C3263T:p.S1088F	AK299282	c.3263C->T	rs17233497	0.0492	0	0.0326	0	0.0161	0.077	0.0297
chr16	89824989	G	T	FANCA:uc002fou.1:exon30:c.C2977A:p.Q993K,FANCA:uc010vpn.1:exon30:c.C2977A:p.Q993K	AK299282	c.2977C->A	rs140823801	0.0022	0	0.0326	0	0	0	0
chr16	89825022	T	C	FANCA:uc002fou.1:exon30:c.A2944G:p.T982A,FANCA:uc010vpn.1:exon30:c.A2944G:p.T982A	AK299282	c.2944A->G	.	0.0007	0	0	0	0.0081	0	0
chr16	89825107	G	T	FANCA:uc002fou.1:exon30:c.C2859A:p.D953E,FANCA:uc010vpn.1:exon30:c.C2859A:p.D953E	AK299282	c.2859C->A	.	0.0007	0	0	0	0	0.0015	0
chr16	89831370	G	C	FANCA:uc010vpo.2:exon1:c.C93G:p.D31E,FANCA:uc002fou.1:exon28:c.C2706G:p.D902E,FANCA:uc010vpn.1:exon28:c.C2706G:p.D902E	AK299282	c.2706C->G	.	0.0007	0	0.0109	0	0	0	0
chr16	89831395	C	T	FANCA:uc010vpo.2:exon1:c.G68A:p.R23K,FANCA:uc002fou.1:exon28:c.G2681A:p.R894K,FANCA:uc010vpn.1:exon28:c.G2681A:p.R894K	AK299282	c.2681G->A	.	0.0007	0	0	0	0	0.0015	0
chr16	89833576	G	C	FANCA:uc002fou.1:exon27:c.C2574G:p.S858R,FANCA:uc010vpn.1:exon27:c.C2574G:p.S858R	AK299282	c.2574C->G	rs17233141	0.0104	0.0116	0	0.03	0	0.0107	0.0085
chr16	89833582	C	G	FANCA:uc002fou.1:exon27:c.G2568C:p.L856F,FANCA:uc010vpn.1:exon27:c.G2568C:p.L856F	AK299282	c.2568G->C	.	0.0007	0	0	0	0	0.0015	0
chr16	89833583	A	G	FANCA:uc002fou.1:exon27:c.T2567C:p.L856S,FANCA:uc010vpn.1:exon27:c.T2567C:p.L856S	AK299282	c.2567T->C	.	0.0007	0	0	0.01	0	0	0
chr16	89833631	G	C	FANCA:uc002fou.1:exon27:c.C2519G:p.A840G,FANCA:uc010vpn.1:exon27:c.C2519G:p.A840G	AK299282	c.2519C->G	.	0.0007	0	0	0	0	0	0.0042
chr16	89836323	C	T	FANCA:uc002fou.1:exon26:c.G2426A:p.G809D,FANCA:uc010vpn.1:exon26:c.G2426A:p.G809D	AK299282	c.2426G->A	rs7195066	0.5	0.6279	0.587	0.65	0.9758	0.3172	0.6186
chr16	89836978	G	A	FANCA:uc002fou.1:exon24:c.C2216T:p.P739L,FANCA:uc010vpn.1:exon24:c.C2216T:p.P739L	AK299282	c.2216C->T	rs45441106	0.0007	0.0116	0	0	0	0	0
chr16	89838086	C	A	FANCA:uc002fou.1:exon23:c.G2151T:p.M717I,FANCA:uc010vpn.1:exon23:c.G2151T:p.M717I			rs1131660	0.0279	0.0116	0.0435	0	0	0.0438	0.0169
chr16	89838136	T	C	FANCA:uc002fou.1:exon23:c.A2101G:p.K701E,FANCA:uc010vpn.1:exon23:c.A2101G:p.K701E	AK299282	c.2101A->G	rs56369086	0.0015	0	0	0.01	0.0081	0	0
chr16	89838165	T	C	FANCA:uc002fou.1:exon23:c.A2072G:p.N691S,FANCA:uc010vpn.1:exon23:c.A2072G:p.N691S	AK299282	c.2072A->G	.	0.0007	0	0	0	0	0	0.0042
chr16	89839685	G	A	FANCA:uc002fou.1:exon22:c.C2008T:p.R670C,FANCA:uc010vpn.1:exon22:c.C2008T:p.R670C	AK299282	c.2008C->T	.	0.0007	0	0	0	0	0	0
chr16	89839765	G	C	FANCA:uc002fou.1:exon22:c.C1928G:p.P643R,FANCA:uc010vpn.1:exon22:c.C1928G:p.P643R	AK299282	c.1928C->G	rs34592408	0.0022	0.0116	0	0	0	0	0.0085
chr16	89839766	G	C	FANCA:uc002fou.1:exon22:c.C1927G:p.P643A,FANCA:uc010vpn.1:exon22:c.C1927G:p.P643A	AK299282	c.1927C->G	rs17232910	0.0714	0	0.0326	0	0.2581	0.0758	0.0299
chr16	89842189	A	-	FANCA:uc002fou.1:exon21:c.1861delT:p.Y621fs,FANCA:uc010vpn.1:exon21:c.1861delT:p.Y621fs	AK299282	c.1861T->	.	0.0009	0	0.0139	0	0	0	0
chr16	89849268	T	A	FANCA:uc002fou.1:exon17:c.A1625T:p.E542V,FANCA:uc010vpn.1:exon17:c.A1625T:p.E542V	AK299282	c.1625A->T	.	0.0007	0	0	0.01	0	0	0
chr16	89849432	G	A	FANCA:uc002fou.1:exon16:c.C1549T:p.R517W,FANCA:uc010vpn.1:exon16:c.C1549T:p.R517W	AK299282	c.1549C->T	.	0.0007	0	0	0	0	0	0.0042
chr16	89849480	C	T	FANCA:uc002fou.1:exon16:c.G1501A:p.G501S,FANCA:uc010vpn.1:exon16:c.G1501A:p.G501S	AK299282	c.1501G->A	rs2239359	0.5073	0.7209	0.6304	0.51	0.7984	0.3776	0.5932
chr16	89857935	G	A	FANCA:uc002fou.1:exon14:c.C1235T:p.A412V,FANCA:uc010vpn.1:exon14:c.C1235T:p.A412V	AK299282	c.1235C->T	rs11646374	0.0705	0	0.0326	0	0.2661	0.0725	0.0297
chr16	89858913	C	T	FANCA:uc002fou.1:exon12:c.G1049A:p.R350Q,FANCA:uc010vpn.1:exon12:c.G1049A:p.R350Q	AK299282	c.1049G->A	rs199967286	0.0007	0	0	0	0.0081	0	0
chr16	89862388	A	G	FANCA:uc002fou.1:exon11:c.T932C:p.I311T,FANCA:uc010vpn.1:exon11:c.T932C:p.I311T	AK299282	c.932T->C	rs75501942	0.0022	0.0116	0.0109	0	0	0	0.0042
chr16	89865605	C	A	FANCA:uc002fov.1:exon9:c.G811T:p.E271X,FANCA:uc010ciu.1:exon9:c.G766T:p.E256X,FANCA:uc002fou.1:exon10:c.G862T:p.E288X,FANCA:uc002fow.1:exon10:c.G862T:p.E288X,FANCA:uc002fox.1:exon10:c.G862T:p.E288X,FANCA:uc010vpn.1:exon10:c.G862T:p.E288X	AK299282	c.862G->T	rs148100796	0.0007	0	0	0	0	0.0015	0
chr16	89865610	T	C	FANCA:uc002fov.1:exon9:c.A806G:p.Q269R,FANCA:uc010ciu.1:exon9:c.A761G:p.Q254R,FANCA:uc002fou.1:exon10:c.A857G:p.Q286R,FANCA:uc002fow.1:exon10:c.A857G:p.Q286R,FANCA:uc002fox.1:exon10:c.A857G:p.Q286R,FANCA:uc010vpn.1:exon10:c.A857G:p.Q286R	BC022498	c.806A->G	rs13336566	0.0007	0	0.0109	0	0	0	0
chr16	89866043	T	C	FANCA:uc002fov.1:exon8:c.A745G:p.T249A,FANCA:uc010ciu.1:exon8:c.A700G:p.T234A,FANCA:uc002fou.1:exon9:c.A796G:p.T266A,FANCA:uc002fow.1:exon9:c.A796G:p.T266A,FANCA:uc002fox.1:exon9:c.A796G:p.T266A,FANCA:uc010vpn.1:exon9:c.A796G:p.T266A	BC022498	c.745A->G	rs7190823	0.5448	0.6628	0.5761	0.65	0.9839	0.3927	0.6483
chr16	89869693	TTC	-	FANCA:uc002fov.1:exon7:c.713_715del:p.238_239del,FANCA:uc010ciu.1:exon7:c.668_670del:p.223_224del,FANCA:uc002fou.1:exon8:c.764_766del:p.255_256del,FANCA:uc002fow.1:exon8:c.764_766del:p.255_256del,FANCA:uc002fox.1:exon8:c.764_766del:p.255_256del,FANCA:uc010vpn.1:exon8:c.764_766del:p.255_256del	BC022498	c.715GAA->	.	0.0015	0	0	0	0.0081	0	0.0042
chr16	89869704	T	C	FANCA:uc002fov.1:exon7:c.A704G:p.D235G,FANCA:uc010ciu.1:exon7:c.A659G:p.D220G,FANCA:uc002fou.1:exon8:c.A755G:p.D252G,FANCA:uc002fow.1:exon8:c.A755G:p.D252G,FANCA:uc002fox.1:exon8:c.A755G:p.D252G,FANCA:uc010vpn.1:exon8:c.A755G:p.D252G	BC022498	c.704GA->GG	rs17225943	0.0103	0.0698	0.0435	0	0	0	0.0171
chr16	89869704	TC	CT	FANCA:uc002fov.1:exon7:c.703_704AG,FANCA:uc010ciu.1:exon7:c.658_659AG,FANCA:uc002fou.1:exon8:c.754_755AG,FANCA:uc002fow.1:exon8:c.754_755AG,FANCA:uc002fox.1:exon8:c.754_755AG,FANCA:uc010vpn.1:exon8:c.754_755AG	BC120978	c.659GA->AG	.	0.0015	0.0233	0	0	0	0	0
chr16	89871718	G	C	FANCA:uc002fov.1:exon6:c.C628G:p.H210D,FANCA:uc010ciu.1:exon6:c.C583G:p.H195D,FANCA:uc002fou.1:exon7:c.C679G:p.H227D,FANCA:uc002fow.1:exon7:c.C679G:p.H227D,FANCA:uc002fox.1:exon7:c.C679G:p.H227D,FANCA:uc010vpn.1:exon7:c.C679G:p.H227D	BC022498	c.628C->G	rs142580507	0.0007	0.0116	0	0	0	0	0
chr16	89871774	G	A	FANCA:uc002fov.1:exon6:c.C572T:p.S191L,FANCA:uc010ciu.1:exon6:c.C527T:p.S176L,FANCA:uc002fou.1:exon7:c.C623T:p.S208L,FANCA:uc002fow.1:exon7:c.C623T:p.S208L,FANCA:uc002fox.1:exon7:c.C623T:p.S208L,FANCA:uc010vpn.1:exon7:c.C623T:p.S208L	BC022498	c.572C->T	rs144420697	0.0015	0.0233	0	0	0	0	0
chr16	89874745	G	T	FANCA:uc002fov.1:exon5:c.C502A:p.L168I,FANCA:uc010ciu.1:exon5:c.C457A:p.L153I,FANCA:uc002fou.1:exon6:c.C553A:p.L185I,FANCA:uc002fow.1:exon6:c.C553A:p.L185I,FANCA:uc002fox.1:exon6:c.C553A:p.L185I,FANCA:uc010vpn.1:exon6:c.C553A:p.L185I	BC022498	c.502C->A	.	0.0007	0	0.0109	0	0	0	0
chr16	89874756	G	A	FANCA:uc002fov.1:exon5:c.C491T:p.A164V,FANCA:uc010ciu.1:exon5:c.C446T:p.A149V,FANCA:uc002fou.1:exon6:c.C542T:p.A181V,FANCA:uc002fow.1:exon6:c.C542T:p.A181V,FANCA:uc002fox.1:exon6:c.C542T:p.A181V,FANCA:uc010vpn.1:exon6:c.C542T:p.A181V	BC022498	c.491C->T	rs17232246	0.025	0.186	0.087	0	0	0	0.0339
chr16	89877157	C	T	FANCA:uc002fov.1:exon4:c.G429A:p.M143I,FANCA:uc002fou.1:exon5:c.G480A:p.M160I,FANCA:uc002fow.1:exon5:c.G480A:p.M160I,FANCA:uc002fox.1:exon5:c.G480A:p.M160I,FANCA:uc010vpn.1:exon5:c.G480A:p.M160I	BC022498	c.429G->A	rs200603300	0.0007	0	0	0	0	0.0015	0
chr16	89877393	T	A	FANCA:uc002fov.1:exon3:c.A319T:p.I107F,FANCA:uc002fou.1:exon4:c.A370T:p.I124F,FANCA:uc002fow.1:exon4:c.A370T:p.I124F,FANCA:uc002fox.1:exon4:c.A370T:p.I124F,FANCA:uc010ciu.1:exon4:c.A370T:p.I124F,FANCA:uc010vpn.1:exon4:c.A370T:p.I124F	BC022498	c.319A->T	.	0.0007	0	0.0111	0	0	0	0
chr16	89877455	G	A	FANCA:uc002fov.1:exon3:c.C257T:p.S86L,FANCA:uc002fou.1:exon4:c.C308T:p.S103L,FANCA:uc002fow.1:exon4:c.C308T:p.S103L,FANCA:uc002fox.1:exon4:c.C308T:p.S103L,FANCA:uc010ciu.1:exon4:c.C308T:p.S103L,FANCA:uc010vpn.1:exon4:c.C308T:p.S103L	BC022498	c.257C->T	rs147176389	0.0015	0	0	0	0.0161	0	0
chr16	89882407	G	A	FANCA:uc002fov.1:exon1:c.C16T:p.L6F	BC022498	c.16C->T	rs189841793	0.0015	0	0.0109	0	0	0	0
chr16	89883000	G	C	FANCA:uc002fou.1:exon1:c.C24G:p.N8K,FANCA:uc002fow.1:exon1:c.C24G:p.N8K,FANCA:uc002fox.1:exon1:c.C24G:p.N8K,FANCA:uc010ciu.1:exon1:c.C24G:p.N8K,FANCA:uc010vpn.1:exon1:c.C24G:p.N8K	NM_001018112	c.24C->G	rs76275444	0.0201	0.1463	0.0568	0	0	0	0.0342
chr16	89883007	A	T	FANCA:uc002fou.1:exon1:c.T17A:p.V6D,FANCA:uc002fow.1:exon1:c.T17A:p.V6D,FANCA:uc002fox.1:exon1:c.T17A:p.V6D,FANCA:uc010ciu.1:exon1:c.T17A:p.V6D,FANCA:uc010vpn.1:exon1:c.T17A:p.V6D	NM_001018112	c.17T->A	rs1800282	0.0758	0.0233	0.0109	0.1122	0	0.1055	0.0603
chr9	97864081	T	G	FANCC:uc004avh.3:exon15:c.A1585C:p.T529P,FANCC:uc022bkl.1:exon15:c.A1585C:p.T529P	NM_001243743	c.1585A->C	.	0.0007	0	0	0.01	0	0	0
chr9	97869467	C	T	FANCC:uc004avh.3:exon14:c.G1414A:p.G472R,FANCC:uc022bkl.1:exon14:c.G1414A:p.G472R	NM_001243743	c.1414G->A	rs201063698	0.0007	0	0	0.01	0	0	0
chr9	97869487	T	C	FANCC:uc004avh.3:exon14:c.A1394G:p.Q465R,FANCC:uc022bkl.1:exon14:c.A1394G:p.Q465R	NM_001243743	c.1394A->G	rs1800368	0.0007	0.0116	0	0	0	0	0
chr9	97869536	C	T	FANCC:uc004avh.3:exon14:c.G1345A:p.V449M,FANCC:uc022bkl.1:exon14:c.G1345A:p.V449M	NM_001243743	c.1345G->A	rs1800367	0.0066	0.0581	0.0326	0	0	0	0.0042
chr9	97873562	AGG	-	FANCC:uc004avi.4:exon14:c.1393_1395del:p.465_465del	NM_001243744	c.1395CCT->	.	0.0015	0	0.0217	0	0	0	0
chr9	97873570	G	A	FANCC:uc004avi.4:exon14:c.C1387T:p.R463C	NM_001243744	c.1387C->T	rs112446681	0.0015	0.0233	0	0	0	0	0
chr9	97873596	C	T	FANCC:uc004avi.4:exon14:c.G1361A:p.G454D	NM_001243744	c.1361G->A	.	0.0022	0	0	0.01	0.0081	0	0
chr9	97873918	A	G	FANCC:uc004avh.3:exon13:c.T1156C:p.S386P,FANCC:uc004avi.4:exon13:c.T1156C:p.S386P,FANCC:uc022bkl.1:exon13:c.T1156C:p.S386P	NM_001243744	c.1156T->C	rs41281202	0.0007	0	0.0109	0	0	0	0
chr9	97879606	C	G	FANCC:uc004avh.3:exon11:c.G1063C:p.D355H,FANCC:uc004avi.4:exon11:c.G1063C:p.D355H,FANCC:uc022bkl.1:exon11:c.G1063C:p.D355H	NM_001243744	c.1063G->C	.	0.0007	0	0	0	0	0.0015	0
chr9	97912259	G	C	FANCC:uc004avh.3:exon7:c.C632G:p.P211R,FANCC:uc004avi.4:exon7:c.C632G:p.P211R,FANCC:uc022bkl.1:exon7:c.C632G:p.P211R	NM_001243744	c.632C->G	rs140781259	0.0015	0.0116	0	0	0	0.0015	0
chr9	97912265	C	A	FANCC:uc004avh.3:exon7:c.G626T:p.R209L,FANCC:uc004avi.4:exon7:c.G626T:p.R209L,FANCC:uc022bkl.1:exon7:c.G626T:p.R209L	NM_001243744	c.626G->T	.	0.0007	0	0.0109	0	0	0	0
chr9	97912307	T	A	FANCC:uc004avh.3:exon7:c.A584T:p.D195V,FANCC:uc004avi.4:exon7:c.A584T:p.D195V,FANCC:uc022bkl.1:exon7:c.A584T:p.D195V	NM_001243744	c.584A->T	rs1800365	0.0029	0	0.0109	0	0	0.0045	0
chr9	97934359	C	T	FANCC:uc004avh.3:exon5:c.G416A:p.G139E,FANCC:uc004avi.4:exon5:c.G416A:p.G139E,FANCC:uc022bkl.1:exon5:c.G416A:p.G139E	NM_001243744	c.416G->A	rs1800362	0.0059	0.0581	0	0	0	0	0.0127
chr9	97934392	T	C	FANCC:uc004avh.3:exon5:c.A383G:p.D128G,FANCC:uc004avi.4:exon5:c.A383G:p.D128G,FANCC:uc022bkl.1:exon5:c.A383G:p.D128G	NM_001243744	c.383A->G	.	0.0007	0	0	0.01	0	0	0
chr9	98009750	C	T	FANCC:uc004avh.3:exon3:c.G214A:p.A72T,FANCC:uc004avi.4:exon3:c.G214A:p.A72T,FANCC:uc022bkl.1:exon3:c.G214A:p.A72T	NM_001243744	c.214G->A	.	0.0007	0	0	0	0	0.0015	0
chr9	98009800	T	C	.			.	0.0007	0	0	0	0	0.0015	0
chr9	98011497	G	A	FANCC:uc004avh.3:exon2:c.C77T:p.S26F,FANCC:uc004avi.4:exon2:c.C77T:p.S26F,FANCC:uc022bkl.1:exon2:c.C77T:p.S26F	NM_001243744	c.77C->T	rs1800361	0.0066	0	0.0217	0.0102	0	0.0091	0
chr3	10074646	G	C	FANCD2:uc003buv.3:exon3:c.G195C:p.Q65H,FANCD2:uc003buw.3:exon3:c.G195C:p.Q65H,FANCD2:uc003bux.1:exon3:c.G195C:p.Q65H,FANCD2:uc003buy.1:exon3:c.G195C:p.Q65H	NM_033084	c.195G->C	rs36084488	0.0029	0.0465	0	0	0	0	0
chr3	10080987	A	G	FANCD2:uc003buv.3:exon8:c.A516G:p.I172M,FANCD2:uc003buw.3:exon8:c.A516G:p.I172M,FANCD2:uc003bux.1:exon8:c.A516G:p.I172M,FANCD2:uc003buy.1:exon8:c.A516G:p.I172M	NM_033084	c.516A->G	rs35173688	0.0118	0.093	0.0435	0	0	0	0.0169
chr3	10081411	A	G	FANCD2:uc003buv.3:exon9:c.A577G:p.T193A,FANCD2:uc003buw.3:exon9:c.A577G:p.T193A,FANCD2:uc003bux.1:exon9:c.A577G:p.T193A,FANCD2:uc003buy.1:exon9:c.A577G:p.T193A	NM_033084	c.577A->G	rs34936017	0.0066	0	0	0.07	0.0161	0	0
chr3	10084828	G	A	FANCD2:uc003buw.3:exon12:c.G983A:p.R328Q,FANCD2:uc003bux.1:exon12:c.G983A:p.R328Q,FANCD2:uc003buy.1:exon12:c.G983A:p.R328Q	NM_001018115	c.983G->A	rs35625434	0.0117	0	0	0.03	0.0484	0	0.0297
chr3	10089689	T	G	FANCD2:uc003buw.3:exon16:c.T1367G:p.L456R,FANCD2:uc003bux.1:exon16:c.T1367G:p.L456R,FANCD2:uc003buy.1:exon16:c.T1367G:p.L456R	NM_001018115	c.1367T->G	rs35782247	0.0111	0.0854	0.0435	0	0	0	0.0171
chr3	10094159	A	G	FANCD2:uc003buw.3:exon18:c.A1634G:p.N545S,FANCD2:uc003bux.1:exon18:c.A1634G:p.N545S,FANCD2:uc003buy.1:exon18:c.A1634G:p.N545S	NM_001018115	c.1634A->G	rs145522204	0.0059	0	0	0	0	0.0121	0
chr3	10103845	C	T	FANCD2:uc003buw.3:exon20:c.C1777T:p.P593S,FANCD2:uc003bux.1:exon20:c.C1777T:p.P593S,FANCD2:uc003buy.1:exon20:c.C1777T:p.P593S	NM_001018115	c.1777C->T	rs147523071	0.0007	0	0	0	0	0.0015	0
chr3	10105516	A	C	FANCD2:uc003buw.3:exon21:c.A1868C:p.Q623P,FANCD2:uc003bux.1:exon21:c.A1868C:p.Q623P,FANCD2:uc003buy.1:exon21:c.A1868C:p.Q623P	NM_001018115	c.1868A->C	rs142354499	0.0112	0.1	0.0345	0	0	0	0.0174
chr3	10106532	C	T	FANCD2:uc003buw.3:exon23:c.C2141T:p.P714L,FANCD2:uc003bux.1:exon23:c.C2141T:p.P714L,FANCD2:uc003buy.1:exon23:c.C2141T:p.P714L	NM_001018115	c.2141C->T	rs3864017	0.1647	0.2692	0.2195	0.1562	0.0333	0.1741	0.1574
chr3	10114615	C	T	FANCD2:uc003buw.3:exon27:c.C2555T:p.P852L,FANCD2:uc003bux.1:exon27:c.C2555T:p.P852L,FANCD2:uc003buy.1:exon27:c.C2555T:p.P852L	NM_001018115	c.2555C->T	.	0.0007	0	0	0	0.0083	0	0
chr3	10114627	C	G	FANCD2:uc003buw.3:exon27:c.C2567G:p.T856S,FANCD2:uc003bux.1:exon27:c.C2567G:p.T856S,FANCD2:uc003buy.1:exon27:c.C2567G:p.T856S	NM_001018115	c.2567C->G	.	0.0007	0.0119	0	0	0	0	0
chr3	10115033	G	T	FANCD2:uc003buw.3:exon28:c.G2702T:p.G901V,FANCD2:uc003bux.1:exon28:c.G2702T:p.G901V,FANCD2:uc003buy.1:exon28:c.G2702T:p.G901V	NM_001018115	c.2702G->T	rs35495399	0.022	0	0.0114	0	0	0.0376	0.013
chr3	10119870	C	G	FANCD2:uc003buw.3:exon30:c.C2965G:p.P989A,FANCD2:uc003bux.1:exon30:c.C2965G:p.P989A,FANCD2:uc003buy.1:exon30:c.C2965G:p.P989A	NM_001018115	c.2965C->G	rs200568638	0.0007	0	0	0	0	0.0015	0
chr3	10122796	C	T	FANCD2:uc003buw.3:exon31:c.C2989T:p.R997W,FANCD2:uc003bux.1:exon31:c.C2989T:p.R997W,FANCD2:uc003buy.1:exon31:c.C2989T:p.R997W	NM_001018115	c.2989C->T	.	0.0007	0	0	0	0.0081	0	0
chr3	10122797	G	A	FANCD2:uc003buw.3:exon31:c.G2990A:p.R997Q,FANCD2:uc003bux.1:exon31:c.G2990A:p.R997Q,FANCD2:uc003buy.1:exon31:c.G2990A:p.R997Q	NM_001018115	c.2990G->A	.	0.0007	0	0	0	0	0	0.0043
chr3	10128882	C	T	FANCD2:uc003buw.3:exon34:c.C3400T:p.L1134F,FANCD2:uc003bux.1:exon34:c.C3400T:p.L1134F,FANCD2:uc003buy.1:exon34:c.C3400T:p.L1134F	NM_001018115	c.3400C->T	.	0.0007	0	0	0	0	0	0.0042
chr3	10128928	C	T	FANCD2:uc003buw.3:exon34:c.C3446T:p.A1149V,FANCD2:uc003bux.1:exon34:c.C3446T:p.A1149V,FANCD2:uc003buy.1:exon34:c.C3446T:p.A1149V	NM_001018115	c.3446C->T	rs147675860	0.0015	0	0	0	0.0161	0	0
chr3	10133895	A	G	FANCD2:uc003buw.3:exon38:c.A3808G:p.M1270V,FANCD2:uc003bux.1:exon38:c.A3808G:p.M1270V,FANCD2:uc003buy.1:exon38:c.A3808G:p.M1270V	NM_001018115	c.3808A->G	.	0.0007	0	0	0	0	0	0
chr3	10140614	C	A	FANCD2:uc003buw.3:exon43:c.C4396A:p.P1466T	NM_033084	c.4396C->A	rs78896323	0.0015	0.0233	0	0	0	0	0
chr3	10142891	T	G	FANCD2:uc003bux.1:exon44:c.T4301G:p.V1434G,FANCD2:uc003buy.1:exon44:c.T4301G:p.V1434G	BC038666	c.4301T->G	.	0.0007	0	0	0	0.0081	0	0
chr6	35420374	C	T	FANCE:uc003oko.1:exon1:c.C52T:p.P18S,FANCE:uc010jvw.1:exon1:c.C52T:p.P18S	AK312617	c.52C->T	.	0.0008	0	0	0	0	0	0
chr6	35420416	G	A	FANCE:uc003oko.1:exon1:c.G94A:p.A32T,FANCE:uc010jvw.1:exon1:c.G94A:p.A32T	AK312617	c.94G->A	.	0.0008	0	0	0	0.0086	0	0
chr6	35420551	C	A	FANCE:uc003oko.1:exon1:c.C229A:p.P77T,FANCE:uc010jvw.1:exon1:c.C229A:p.P77T	AK312617	c.229C->A	.	0.0015	0	0	0	0	0.003	0
chr6	35423541	G	T	FANCE:uc003oko.1:exon2:c.G266T:p.R89L,FANCE:uc010jvw.1:exon2:c.G266T:p.R89L	AK312617	c.266G->T	rs45600543	0.0015	0	0	0	0.0081	0	0
chr6	35423886	C	T	FANCE:uc003oko.1:exon2:c.C611T:p.S204L,FANCE:uc010jvw.1:exon2:c.C611T:p.S204L	AK312617	c.611C->T	rs7761870	0.0191	0.0465	0.1196	0	0	0.0121	0.0127
chr6	35425715	C	-	FANCE:uc003oko.1:exon4:c.923delC:p.A308fs,FANCE:uc010jvw.1:exon4:c.923delC:p.A308fs	AK312617	c.923C->	.	0.0007	0	0	0.01	0	0	0
chr6	35425721	C	A	FANCE:uc003oko.1:exon4:c.C929A:p.P310Q,FANCE:uc010jvw.1:exon4:c.C929A:p.P310Q	AK312617	c.929C->A	rs139600847	0.0007	0	0	0	0.0081	0	0
chr6	35426122	G	C	FANCE:uc003oko.1:exon5:c.G1018C:p.G340R,FANCE:uc010jvw.1:exon5:c.G997C:p.G333R	AK312617	c.997G->C	rs45524646	0.0007	0	0	0	0	0.0015	0
chr6	35426132	G	A	FANCE:uc003oko.1:exon5:c.G1028A:p.R343Q,FANCE:uc010jvw.1:exon5:c.G1007A:p.R336Q	AK312617	c.1007G->A	rs45467798	0.0015	0	0	0	0.0161	0	0
chr6	35426162	C	T	FANCE:uc003oko.1:exon5:c.C1058T:p.P353L,FANCE:uc010jvw.1:exon5:c.C1037T:p.P346L	AK312617	c.1037C->T	.	0.0007	0	0	0	0	0	0.0042
chr6	35426177	-	C	FANCE:uc003oko.1:exon5:c.1073_1074insC:p.S358fs,FANCE:uc010jvw.1:exon5:c.1052_1053insC:p.S351fs	AK312617	c.1053->C	.	0.0007	0	0.0109	0	0	0	0
chr6	35426199	A	C	FANCE:uc003oko.1:exon5:c.A1095C:p.R365S,FANCE:uc010jvw.1:exon5:c.A1074C:p.R358S	AK312617	c.1074A->C	rs141268133	0.0007	0	0.0109	0	0	0	0
chr6	35427135	C	T	FANCE:uc003oko.1:exon6:c.C1141T:p.R381C,FANCE:uc010jvw.1:exon6:c.C1120T:p.R374C	AK312617	c.1120C->T	.	0.0007	0	0	0	0	0	0.0042
chr6	35428345	C	T	FANCE:uc003oko.1:exon8:c.C1333T:p.P445S,FANCE:uc010jvw.1:exon8:c.C1312T:p.P438S	AK312617	c.1312C->T	rs141551053	0.0022	0	0	0	0	0.0045	0
chr6	35430686	G	A	FANCE:uc003oko.1:exon9:c.G1504A:p.A502T,FANCE:uc010jvw.1:exon9:c.G1483A:p.A495T	AK312617	c.1483G->A	rs9462088	0.1138	0.3605	0.3478	0.21	0.1048	0.0529	0.0805
chr6	35430691	C	T	FANCE:uc003oko.1:exon9:c.C1509T:p.N503N,FANCE:uc010jvw.1:exon9:c.C1488T:p.N496N			rs147166240	0.0015	0	0	0	0.0081	0	0.0042
chr11	22646316	C	A	FANCF:uc001mql.1:exon1:c.G1041T:p.W347C	NM_022725	c.1041G->T	.	0.0007	0	0	0	0	0.0015	0
chr11	22646398	G	A	FANCF:uc001mql.1:exon1:c.C959T:p.P320L	NM_022725	c.959C->T	rs45451294	0.0147	0	0	0.03	0	0.0196	0.0169
chr11	22646402	G	A	FANCF:uc001mql.1:exon1:c.C955T:p.P319S	NM_022725	c.955C->T	.	0.0007	0.0119	0	0	0	0	0
chr11	22646629	C	T	FANCF:uc001mql.1:exon1:c.G728A:p.G243E	NM_022725	c.728G->A	rs150216454	0.0007	0.0116	0	0	0	0	0
chr11	22646800	G	A	FANCF:uc001mql.1:exon1:c.C557T:p.A186V	NM_022725	c.557C->T	rs113910234	0.0051	0	0	0.02	0	0.0045	0.0085
chr11	22646872	AG	-	FANCF:uc001mql.1:exon1:c.484_485del:p.162_162del	NM_022725	c.485CT->	.	0.0007	0	0	0.01	0	0	0
chr11	22646972	G	C	FANCF:uc001mql.1:exon1:c.C385G:p.L129V	NM_022725	c.385C->G	rs61753271	0.0015	0	0	0	0	0.003	0
chr11	22646984	C	T	FANCF:uc001mql.1:exon1:c.G373A:p.D125N	NM_022725	c.373G->A	rs61752920	0.0051	0	0.0109	0	0	0.0076	0.0042
chr11	22647101	G	A	FANCF:uc001mql.1:exon1:c.C256T:p.L86F	NM_022725	c.256C->T	.	0.0007	0	0	0.01	0	0	0
chr11	22647178	C	T	FANCF:uc001mql.1:exon1:c.G179A:p.R60Q	NM_022725	c.179G->A	.	0.0007	0	0	0.01	0	0	0
chr11	22647204	A	T	FANCF:uc001mql.1:exon1:c.T153A:p.H51Q	NM_022725	c.153T->A	rs142247452	0.0007	0.0116	0	0	0	0	0
chr9	35074121	TT	-	FANCG:uc010mkj.1:exon13:c.1078_1079del:p.360_360del,FANCG:uc003zwb.1:exon14:c.1852_1853del:p.618_618del	AK311348	c.1079AA->	.	0.0007	0	0.0109	0	0	0	0
chr9	35075022	C	T	FANCG:uc010mkj.1:exon11:c.G764A:p.R255Q,FANCG:uc003zwb.1:exon12:c.G1538A:p.R513Q	AK311348	c.764G->A	rs17885240	0.0051	0	0	0	0	0.0091	0
chr9	35075529	G	-	FANCG:uc010mkj.1:exon9:c.592delC:p.H198fs,FANCG:uc003zwb.1:exon10:c.1366delC:p.H456fs,FANCG:uc011lot.1:exon11:c.1366delC:p.H456fs	AK293427	c.1366C->	.	0.0007	0	0	0	0	0.0015	0
chr9	35075738	G	C	FANCG:uc010mkj.1:exon9:c.C383G:p.P128R,FANCG:uc003zwb.1:exon10:c.C1157G:p.P386R,FANCG:uc011lot.1:exon11:c.C1157G:p.P386R	AK311348	c.383C->G	rs141147618	0.0007	0	0	0	0	0.0015	0
chr9	35075969	G	A	FANCG:uc010mkj.1:exon8:c.C359T:p.S120L,FANCG:uc003zwb.1:exon9:c.C1133T:p.S378L,FANCG:uc011lot.1:exon10:c.C1133T:p.S378L	AK311348	c.359C->T	rs4986939	0.0081	0.0581	0.0435	0	0	0	0.0085
chr9	35076517	G	A	FANCG:uc010mkj.1:exon7:c.C214T:p.P72S,FANCG:uc003zwb.1:exon8:c.C988T:p.P330S,FANCG:uc011lot.1:exon9:c.C988T:p.P330S	AK311348	c.214C->T	rs4986940	0.0037	0	0.0435	0	0	0	0.0042
chr9	35076755	G	A	FANCG:uc010mkj.1:exon6:c.C116T:p.T39I,FANCG:uc003zwb.1:exon7:c.C890T:p.T297I,FANCG:uc011lot.1:exon8:c.C890T:p.T297I	AK311348	c.116C->T	rs2237857	0.0279	0.1047	0.1196	0.05	0.0242	0.003	0.0169
chr9	35076782	C	A	FANCG:uc010mkj.1:exon6:c.G89T:p.R30M,FANCG:uc003zwb.1:exon7:c.G863T:p.R288M,FANCG:uc011lot.1:exon8:c.G863T:p.R288M	AK311348	c.89G->T	.	0.0007	0	0	0	0	0.0015	0
chr9	35077267	G	A	FANCG:uc003zwb.1:exon5:c.C640T:p.R214C,FANCG:uc011lot.1:exon6:c.C640T:p.R214C	AK293427	c.640C->T	rs61757385	0.0015	0.0233	0	0	0	0	0
chr9	35078282	C	G	FANCG:uc003zwb.1:exon4:c.G366C:p.W122C,FANCG:uc011lot.1:exon5:c.G366C:p.W122C	AK293427	c.366G->C	.	0.0007	0	0	0.0101	0	0	0
chr9	35078713	C	T	FANCG:uc003zwb.1:exon3:c.G196A:p.V66I,FANCG:uc011lot.1:exon4:c.G196A:p.V66I	AK293427	c.196G->A	.	0.0007	0	0	0.01	0	0	0
chr9	35078733	C	T	FANCG:uc003zwb.1:exon3:c.G176A:p.G59E,FANCG:uc011lot.1:exon4:c.G176A:p.G59E			.	0.0015	0	0	0.02	0	0	0
chr9	35079445	T	C	FANCG:uc003zwb.1:exon1:c.A77G:p.Q26R,FANCG:uc011lot.1:exon2:c.A77G:p.Q26R	AK293427	c.77A->G	rs200677800	0.0022	0	0	0.03	0	0	0
chr9	35079502	G	A	FANCG:uc003zwb.1:exon1:c.C20T:p.S7F,FANCG:uc011lot.1:exon2:c.C20T:p.S7F	AK293427	c.20C->T	rs35984312	0.0051	0	0	0.02	0	0.006	0
chr9	35079522	G	A	.			.	0.0007	0	0	0	0	0	0.0042
chr2	48036361	T	C	FBXO11:uc010fbk.3:exon10:c.A763G:p.S255G,FBXO11:uc002rwe.3:exon21:c.A2491G:p.S831G,FBXO11:uc010fbl.3:exon21:c.A2239G:p.S747G	AK097734	c.763A->G	rs200771165	0.0015	0	0.0109	0	0	0.0015	0
chr2	48040305	G	-	FBXO11:uc021vhe.1:exon14:c.1695delC:p.I565fs	AK022735	c.1695C->	.	0.0015	0	0	0	0	0.0015	0.0042
chr2	48040321	GAA	-	FBXO11:uc021vhe.1:exon14:c.1677_1679del:p.559_560del	AK022735	c.1679TTC->	.	0.0007	0	0	0	0	0.0015	0
chr2	48066621	T	C	FBXO11:uc002rwe.3:exon3:c.A379G:p.T127A,FBXO11:uc002rwg.2:exon3:c.A379G:p.T127A,FBXO11:uc010fbl.3:exon3:c.A127G:p.T43A	AF351618	c.379A->G	.	0.0007	0	0	0	0	0.0015	0
chr2	48066624	T	A	FBXO11:uc002rwe.3:exon3:c.A376T:p.T126S,FBXO11:uc002rwg.2:exon3:c.A376T:p.T126S,FBXO11:uc010fbl.3:exon3:c.A124T:p.T42S	AF351618	c.376A->T	rs17036993	0.011	0.1163	0	0	0	0	0.0212
chr4	153273713	C	T	FBXW7:uc003imq.3:exon1:c.G170A:p.S57N	NM_018315	c.170G->A	.	0.0007	0	0	0.01	0	0	0
chr4	153303354	A	C	FBXW7:uc003imr.3:exon1:c.T134G:p.F45C	NM_001013415	c.134T->G	.	0.0008	0	0	0.0125	0	0	0
chr4	153332477	G	A	FBXW7:uc003ims.3:exon2:c.C479T:p.P160L,FBXW7:uc003imt.3:exon2:c.C479T:p.P160L,FBXW7:uc021xta.1:exon2:c.C479T:p.P160L,FBXW7:uc011cii.2:exon3:c.C479T:p.P160L,FBXW7:uc021xsz.1:exon3:c.C479T:p.P160L,FBXW7:uc021xtb.1:exon3:c.C479T:p.P160L,FBXW7:uc021xtc.1:exon3:c.C479T:p.P160L,FBXW7:uc003imu.3:exon4:c.C479T:p.P160L,FBXW7:uc021xsx.1:exon4:c.C479T:p.P160L,FBXW7:uc021xsy.1:exon5:c.C479T:p.P160L	CR749305	c.479C->T	rs147025249	0.0007	0.0116	0	0	0	0	0
chr4	153332498	G	C	FBXW7:uc003ims.3:exon2:c.C458G:p.P153R,FBXW7:uc003imt.3:exon2:c.C458G:p.P153R,FBXW7:uc021xta.1:exon2:c.C458G:p.P153R,FBXW7:uc011cii.2:exon3:c.C458G:p.P153R,FBXW7:uc021xsz.1:exon3:c.C458G:p.P153R,FBXW7:uc021xtb.1:exon3:c.C458G:p.P153R,FBXW7:uc021xtc.1:exon3:c.C458G:p.P153R,FBXW7:uc003imu.3:exon4:c.C458G:p.P153R,FBXW7:uc021xsx.1:exon4:c.C458G:p.P153R,FBXW7:uc021xsy.1:exon5:c.C458G:p.P153R	CR749305	c.458C->G	.	0.0007	0	0	0.01	0	0	0
chr4	153332559	T	C	FBXW7:uc003ims.3:exon2:c.A397G:p.R133G,FBXW7:uc003imt.3:exon2:c.A397G:p.R133G,FBXW7:uc021xta.1:exon2:c.A397G:p.R133G,FBXW7:uc011cii.2:exon3:c.A397G:p.R133G,FBXW7:uc021xsz.1:exon3:c.A397G:p.R133G,FBXW7:uc021xtb.1:exon3:c.A397G:p.R133G,FBXW7:uc021xtc.1:exon3:c.A397G:p.R133G,FBXW7:uc003imu.3:exon4:c.A397G:p.R133G,FBXW7:uc021xsx.1:exon4:c.A397G:p.R133G,FBXW7:uc021xsy.1:exon5:c.A397G:p.R133G	CR749305	c.397A->G	rs6842544	0.0029	0.0233	0.0109	0	0	0	0.0042
chr4	153332898	T	C	FBXW7:uc003ims.3:exon2:c.A58G:p.R20G,FBXW7:uc003imt.3:exon2:c.A58G:p.R20G,FBXW7:uc021xta.1:exon2:c.A58G:p.R20G,FBXW7:uc011cii.2:exon3:c.A58G:p.R20G,FBXW7:uc021xsz.1:exon3:c.A58G:p.R20G,FBXW7:uc021xtb.1:exon3:c.A58G:p.R20G,FBXW7:uc021xtc.1:exon3:c.A58G:p.R20G,FBXW7:uc003imu.3:exon4:c.A58G:p.R20G,FBXW7:uc021xsx.1:exon4:c.A58G:p.R20G,FBXW7:uc021xsy.1:exon5:c.A58G:p.R20G	CR749305	c.58A->G	rs115679616	0.0015	0.0116	0.0109	0	0	0	0
chr4	153332910	-	AGG	FBXW7:uc003ims.3:exon2:c.45_46insCCT:p.G16delinsPG,FBXW7:uc003imt.3:exon2:c.45_46insCCT:p.G16delinsPG,FBXW7:uc021xta.1:exon2:c.45_46insCCT:p.G16delinsPG,FBXW7:uc011cii.2:exon3:c.45_46insCCT:p.G16delinsPG,FBXW7:uc021xsz.1:exon3:c.45_46insCCT:p.G16delinsPG,FBXW7:uc021xtb.1:exon3:c.45_46insCCT:p.G16delinsPG,FBXW7:uc021xtc.1:exon3:c.45_46insCCT:p.G16delinsPG,FBXW7:uc003imu.3:exon4:c.45_46insCCT:p.G16…	CR749305	c.45->CCT	.	0.0007	0	0	0	0	0.0015	0
chr10	123239508	C	T	FGFR2:uc001lfg.4:exon11:c.G1153A:p.E385K,FGFR2:uc021pzv.1:exon15:c.G1993A:p.E665K,FGFR2:uc021pzw.1:exon15:c.G1984A:p.E662K,FGFR2:uc010qtl.2:exon16:c.G1981A:p.E661K,FGFR2:uc010qtm.2:exon16:c.G1978A:p.E660K,FGFR2:uc021pzy.1:exon18:c.G2332A:p.E778K,FGFR2:uc021pzz.1:exon18:c.G2329A:p.E777K	NM_001144917	c.1981G->A	.	0.0007	0	0	0	0	0.0015	0
chr10	123241686	T	C	FGFR2:uc021qaa.1:exon17:c.A2310G:p.X770W,FGFR2:uc021qab.1:exon17:c.A2043G:p.X681W			rs189179463	0.0007	0.0119	0	0	0	0	0
chr10	123276975	G	A	FGFR2:uc001lfo.1:exon9:c.C1147T:p.R383C	U11814	c.1147C->T	rs201717227	0.0007	0	0	0	0	0.0015	0
chr10	123279482	A	G	FGFR2:uc010qtp.2:exon6:c.T1007C:p.F336S	EU826599	c.1007T->C	rs145303463	0.0007	0	0	0	0	0	0.0042
chr10	123298088	G	A	FGFR2:uc010qtq.2:exon5:c.C823T:p.R275C	EU826600	c.823C->T	.	0.0007	0	0	0	0	0	0.0042
chr10	123310871	A	G	FGFR2:uc010qto.2:exon2:c.T269C:p.M90T,FGFR2:uc021pzw.1:exon2:c.T212C:p.M71T,FGFR2:uc010qtm.2:exon3:c.T212C:p.M71T,FGFR2:uc010qtn.2:exon4:c.T614C:p.M205T,FGFR2:uc010qtp.2:exon4:c.T614C:p.M205T,FGFR2:uc010qtq.2:exon4:c.T614C:p.M205T,FGFR2:uc021pzv.1:exon4:c.T557C:p.M186T,FGFR2:uc021pzx.1:exon4:c.T290C:p.M97T,FGFR2:uc021qaa.1:exon4:c.T557C:p.M186T,FGFR2:uc021qab.1:exon4:c.T290C:p.M97T,FGFR2:uc021qac…	NM_001144917	c.557T->C	rs755793	0.0617	0.314	0.1413	0	0.0726	0	0.1314
chr10	123325158	G	A	FGFR2:uc010qtn.2:exon2:c.C227T:p.S76L,FGFR2:uc010qtp.2:exon2:c.C227T:p.S76L,FGFR2:uc010qtq.2:exon2:c.C227T:p.S76L,FGFR2:uc021pzv.1:exon2:c.C170T:p.S57L,FGFR2:uc021qaa.1:exon2:c.C170T:p.S57L,FGFR2:uc001lfo.1:exon3:c.C227T:p.S76L,FGFR2:uc010qtl.2:exon3:c.C170T:p.S57L,FGFR2:uc021pzy.1:exon3:c.C170T:p.S57L,FGFR2:uc021pzz.1:exon3:c.C170T:p.S57L	NM_001144917	c.170C->T	rs56226109	0.0051	0	0	0.04	0	0.0015	0.0085
chr10	123353298	C	T	FGFR2:uc010qtn.2:exon1:c.G91A:p.V31M,FGFR2:uc010qto.2:exon1:c.G91A:p.V31M,FGFR2:uc010qtp.2:exon1:c.G91A:p.V31M,FGFR2:uc010qtq.2:exon1:c.G91A:p.V31M,FGFR2:uc021pzv.1:exon1:c.G34A:p.V12M,FGFR2:uc021pzw.1:exon1:c.G34A:p.V12M,FGFR2:uc021qaa.1:exon1:c.G34A:p.V12M,FGFR2:uc001lfo.1:exon2:c.G91A:p.V31M,FGFR2:uc010qtl.2:exon2:c.G34A:p.V12M,FGFR2:uc010qtm.2:exon2:c.G34A:p.V12M,FGFR2:uc021pzx.1:exon2:c.G34A…	NM_001144917	c.34G->A	rs143978938	0.0015	0	0.0217	0	0	0	0
chr10	123353309	A	C	FGFR2:uc010qtn.2:exon1:c.T80G:p.I27S,FGFR2:uc010qto.2:exon1:c.T80G:p.I27S,FGFR2:uc010qtp.2:exon1:c.T80G:p.I27S,FGFR2:uc010qtq.2:exon1:c.T80G:p.I27S,FGFR2:uc021pzv.1:exon1:c.T23G:p.I8S,FGFR2:uc021pzw.1:exon1:c.T23G:p.I8S,FGFR2:uc021qaa.1:exon1:c.T23G:p.I8S,FGFR2:uc001lfo.1:exon2:c.T80G:p.I27S,FGFR2:uc010qtl.2:exon2:c.T23G:p.I8S,FGFR2:uc010qtm.2:exon2:c.T23G:p.I8S,FGFR2:uc021pzx.1:exon2:c.T23G:p.I8…	NM_001144917	c.23T->G	rs147307031	0.0015	0.0233	0	0	0	0	0
chr10	123353315	C	G	FGFR2:uc010qtn.2:exon1:c.G74C:p.R25P,FGFR2:uc010qto.2:exon1:c.G74C:p.R25P,FGFR2:uc010qtp.2:exon1:c.G74C:p.R25P,FGFR2:uc010qtq.2:exon1:c.G74C:p.R25P,FGFR2:uc021pzv.1:exon1:c.G17C:p.R6P,FGFR2:uc021pzw.1:exon1:c.G17C:p.R6P,FGFR2:uc021qaa.1:exon1:c.G17C:p.R6P,FGFR2:uc001lfo.1:exon2:c.G74C:p.R25P,FGFR2:uc010qtl.2:exon2:c.G17C:p.R6P,FGFR2:uc010qtm.2:exon2:c.G17C:p.R6P,FGFR2:uc021pzx.1:exon2:c.G17C:p.R6…	NM_001144917	c.17G->C	rs3750819	0.0059	0	0	0	0.0081	0	0.0297
chr4	1795723	C	A	FGFR3:uc003gdq.3:exon2:c.C62A:p.S21Y,FGFR3:uc003gdr.3:exon2:c.C62A:p.S21Y,FGFR3:uc003gds.3:exon2:c.C62A:p.S21Y,FGFR3:uc003gdu.2:exon2:c.C62A:p.S21Y	NM_000142	c.62C->A	.	0.0007	0	0	0.0102	0	0	0
chr4	1801001	G	A	FGFR3:uc003gdq.3:exon3:c.G130A:p.G44S,FGFR3:uc003gdr.3:exon3:c.G130A:p.G44S,FGFR3:uc003gds.3:exon3:c.G130A:p.G44S,FGFR3:uc003gdu.2:exon3:c.G130A:p.G44S	NM_000142	c.130G->A	rs146080119	0.0007	0	0	0	0	0	0.0042
chr4	1801040	G	A	FGFR3:uc003gdq.3:exon3:c.G169A:p.V57M,FGFR3:uc003gdr.3:exon3:c.G169A:p.V57M,FGFR3:uc003gds.3:exon3:c.G169A:p.V57M,FGFR3:uc003gdu.2:exon3:c.G169A:p.V57M	NM_000142	c.169G->A	rs61735064	0.0016	0.0122	0	0	0	0	0.0045
chr4	1801055	C	G	FGFR3:uc003gdq.3:exon3:c.C184G:p.P62A,FGFR3:uc003gdr.3:exon3:c.C184G:p.P62A,FGFR3:uc003gds.3:exon3:c.C184G:p.P62A,FGFR3:uc003gdu.2:exon3:c.C184G:p.P62A	NM_000142	c.184C->G	.	0.0007	0	0	0.0102	0	0	0
chr4	1801064	G	A	FGFR3:uc003gdq.3:exon3:c.G193A:p.G65R,FGFR3:uc003gdr.3:exon3:c.G193A:p.G65R,FGFR3:uc003gds.3:exon3:c.G193A:p.G65R,FGFR3:uc003gdu.2:exon3:c.G193A:p.G65R	NM_000142	c.193G->A	rs2305178	0.0015	0	0	0	0.0161	0	0
chr4	1801170	C	G	FGFR3:uc003gdq.3:exon3:c.C299G:p.S100C,FGFR3:uc003gdr.3:exon3:c.C299G:p.S100C,FGFR3:uc003gds.3:exon3:c.C299G:p.S100C,FGFR3:uc003gdu.2:exon3:c.C299G:p.S100C	NM_000142	c.299C->G	.	0.0007	0	0	0	0	0	0.0042
chr4	1803247	G	T	FGFR3:uc003gdt.1:exon1:c.G125T:p.R42L,FGFR3:uc010icb.1:exon1:c.G125T:p.R42L,FGFR3:uc003gdq.3:exon5:c.G599T:p.R200L,FGFR3:uc003gdr.3:exon5:c.G599T:p.R200L,FGFR3:uc003gds.3:exon5:c.G599T:p.R200L,FGFR3:uc003gdu.2:exon5:c.G599T:p.R200L	NM_000142	c.599G->T	.	0.0007	0.0116	0	0	0	0	0
chr4	1803571	C	G	FGFR3:uc003gdt.1:exon3:c.C275G:p.P92R,FGFR3:uc010icb.1:exon3:c.C275G:p.P92R,FGFR3:uc003gdq.3:exon7:c.C749G:p.P250R,FGFR3:uc003gdr.3:exon7:c.C749G:p.P250R,FGFR3:uc003gds.3:exon7:c.C749G:p.P250R,FGFR3:uc003gdu.2:exon7:c.C749G:p.P250R	NM_000142	c.749C->G	rs4647924	0.0007	0	0	0	0	0.0015	0
chr4	1803590	G	T	FGFR3:uc003gdt.1:exon3:c.G294T:p.Q98H,FGFR3:uc010icb.1:exon3:c.G294T:p.Q98H,FGFR3:uc003gdq.3:exon7:c.G768T:p.Q256H,FGFR3:uc003gdr.3:exon7:c.G768T:p.Q256H,FGFR3:uc003gds.3:exon7:c.G768T:p.Q256H,FGFR3:uc003gdu.2:exon7:c.G768T:p.Q256H	NM_000142	c.768G->T	.	0.0008	0	0	0	0.0081	0	0
chr4	1805519	C	T	FGFR3:uc003gdt.1:exon4:c.C518T:p.S173F,FGFR3:uc010icb.1:exon4:c.C455T:p.S152F,FGFR3:uc003gdq.3:exon8:c.C1031T:p.S344F,FGFR3:uc003gdr.3:exon8:c.C1031T:p.S344F	NM_000142	c.1031C->T	rs199702395	0.0007	0	0	0	0	0.0015	0
chr4	1806131	T	C	FGFR3:uc003gdq.3:exon9:c.T1150C:p.F384L,FGFR3:uc003gdr.3:exon9:c.T1150C:p.F384L,FGFR3:uc003gdu.2:exon9:c.T1156C:p.F386L	NM_000142	c.1150T->C	rs17881656	0.0037	0	0	0	0	0.006	0.0042
chr4	1806243	G	A	FGFR3:uc003gdq.3:exon9:c.G1262A:p.R421Q,FGFR3:uc003gdr.3:exon9:c.G1262A:p.R421Q,FGFR3:uc003gdu.2:exon9:c.G1268A:p.R423Q	NM_000142	c.1262G->A	.	0.0007	0	0	0	0	0.0015	0
chr4	1806629	C	T	FGFR3:uc003gds.3:exon8:c.C1009T:p.P337S,FGFR3:uc003gdq.3:exon10:c.C1348T:p.P450S,FGFR3:uc003gdr.3:exon10:c.C1345T:p.P449S,FGFR3:uc003gdu.2:exon10:c.C1351T:p.P451S	NM_000142	c.1345C->T	rs61735104	0.0044	0	0	0	0	0.0076	0.0042
chr4	1806633	C	T	FGFR3:uc003gds.3:exon8:c.C1013T:p.T338M,FGFR3:uc003gdq.3:exon10:c.C1352T:p.T451M,FGFR3:uc003gdr.3:exon10:c.C1349T:p.T450M,FGFR3:uc003gdu.2:exon10:c.C1355T:p.T452M	NM_000142	c.1349C->T	rs56240927	0.0015	0	0	0	0.0167	0	0
chr4	1807155	A	G	FGFR3:uc003gds.3:exon9:c.A1150G:p.K384E,FGFR3:uc003gdq.3:exon11:c.A1489G:p.K497E,FGFR3:uc003gdr.3:exon11:c.A1486G:p.K496E,FGFR3:uc003gdu.2:exon11:c.A1492G:p.K498E	NM_000142	c.1486A->G	.	0.0007	0	0	0	0	0.0015	0
chr4	1807310	C	T	FGFR3:uc003gds.3:exon10:c.C1223T:p.S408L,FGFR3:uc003gdq.3:exon12:c.C1562T:p.S521L,FGFR3:uc003gdr.3:exon12:c.C1559T:p.S520L,FGFR3:uc003gdu.2:exon12:c.C1565T:p.S522L	NM_000142	c.1559C->T	.	0.0007	0	0	0	0.0081	0	0
chr4	1807596	C	G	FGFR3:uc003gds.3:exon11:c.C1429G:p.L477V,FGFR3:uc003gdq.3:exon13:c.C1768G:p.L590V,FGFR3:uc003gdr.3:exon13:c.C1765G:p.L589V,FGFR3:uc003gdu.2:exon13:c.C1771G:p.L591V	NM_000142	c.1765C->G	.	0.0007	0.0116	0	0	0	0	0
chr4	1808391	G	A	FGFR3:uc003gds.3:exon14:c.G1813A:p.A605T,FGFR3:uc003gdq.3:exon15:c.G2081A:p.R694H,FGFR3:uc003gdr.3:exon16:c.G2149A:p.A717T,FGFR3:uc003gdu.2:exon16:c.G2155A:p.A719T	NM_000142	c.2149G->A	rs17882190	0.0015	0.0116	0.0109	0	0	0	0
chr4	1808394	A	G	FGFR3:uc003gds.3:exon14:c.A1816G:p.N606D,FGFR3:uc003gdq.3:exon15:c.A2084G:p.Q695R,FGFR3:uc003gdr.3:exon16:c.A2152G:p.N718D,FGFR3:uc003gdu.2:exon16:c.A2158G:p.N720D	NM_000142	c.2152A->G	.	0.0007	0	0	0.01	0	0	0
chr1	241663824	C	T	FH:uc001hyx.3:exon9:c.G1303A:p.V435M	NM_000143	c.1303G->A	rs147528200	0.0007	0	0	0	0.0081	0	0
chr1	241665841	T	C	FH:uc001hyx.3:exon8:c.A1138G:p.M380V	NM_000143	c.1138A->G	rs149787922	0.0007	0	0	0	0	0.0015	0
chr1	241667437	A	G	FH:uc001hyx.3:exon7:c.T1013C:p.I338T	NM_000143	c.1013T->C	rs201975537	0.0007	0	0	0.01	0	0	0
chr1	241669324	C	T	FH:uc001hyx.3:exon6:c.G883A:p.A295T	NM_000143	c.883G->A	rs145843819	0.0007	0.0116	0	0	0	0	0
chr1	241682946	G	A	FH:uc001hyx.3:exon1:c.C77T:p.P26L	NM_000143	c.77C->T	rs187226800	0.0037	0	0	0	0.0403	0	0
chr1	241682952	G	C	FH:uc001hyx.3:exon1:c.C71G:p.S24W	NM_000143	c.71C->G	.	0.0007	0	0	0	0	0.0015	0
chr1	241682970	G	A	FH:uc001hyx.3:exon1:c.C53T:p.P18L	NM_000143	c.53C->T	rs201887750	0.0029	0.0116	0.0217	0	0	0	0.0042
chr1	241682986	G	C	FH:uc001hyx.3:exon1:c.C37G:p.P13A	NM_000143	c.37C->G	.	0.0007	0	0	0	0	0	0.0042
chr4	54245255	A	G	FIP1L1:uc003gzy.3:exon2:c.A101G:p.H34R,PDGFRA:uc003haa.3:exon2:c.A101G:p.H34R,FIP1L1:uc011bzt.1:exon2:c.A101G:p.H34R	AY229892	c.101A->G	.	0.0007	0	0	0	0	0.0015	0
chr4	54257655	A	G	FIP1L1:uc003gzx.4:exon8:c.A650G:p.N217S,FIP1L1:uc011bzu.2:exon8:c.A650G:p.N217S,FIP1L1:uc003gzy.3:exon9:c.A695G:p.N232S,PDGFRA:uc003haa.3:exon9:c.A695G:p.N232S,FIP1L1:uc011bzt.1:exon9:c.A695G:p.N232S	AY229892	c.695A->G	rs151072018	0.0015	0	0	0	0.0161	0	0
chr4	54265975	T	C	FIP1L1:uc003hab.3:exon7:c.T679C:p.S227P,FIP1L1:uc003gzz.3:exon8:c.T670C:p.S224P,FIP1L1:uc003gzx.4:exon9:c.T739C:p.S247P,FIP1L1:uc011bzu.2:exon9:c.T739C:p.S247P,FIP1L1:uc003gzy.3:exon10:c.T784C:p.S262P,PDGFRA:uc003haa.3:exon10:c.T784C:p.S262P,FIP1L1:uc011bzt.1:exon10:c.T784C:p.S262P	AY229892	c.784T->C	.	0.0007	0	0	0	0	0	0.0043
chr13	28578200	C	T	FLT3:uc010tdn.2:exon23:c.G2848A:p.E950K,FLT3:uc001urw.3:exon24:c.G2971A:p.E991K	BC144039	c.2848G->A	.	0.0007	0	0	0.01	0	0	0
chr13	28578209	C	G	FLT3:uc010tdn.2:exon23:c.G2839C:p.A947P,FLT3:uc001urw.3:exon24:c.G2962C:p.A988P	BC144039	c.2839G->C	rs74041526	0.0029	0.0349	0	0	0	0	0
chr13	28578214	G	A	FLT3:uc010tdn.2:exon23:c.C2834T:p.P945L,FLT3:uc001urw.3:exon24:c.C2957T:p.P986L	BC144039	c.2834C->T	.	0.0007	0	0	0	0.0082	0	0
chr13	28578253	C	T	FLT3:uc010tdn.2:exon23:c.G2795A:p.R932Q,FLT3:uc001urw.3:exon24:c.G2918A:p.R973Q	BC144039	c.2795G->A	rs144397269	0.0007	0.0116	0	0	0	0	0
chr13	28578283	G	A	FLT3:uc010tdn.2:exon23:c.C2765T:p.S922L,FLT3:uc001urw.3:exon24:c.C2888T:p.S963L	BC144039	c.2765C->T	rs138003347	0.0007	0	0	0	0	0.0015	0
chr13	28588590	G	A	FLT3:uc010tdn.2:exon22:c.C2735T:p.A912V,FLT3:uc001urw.3:exon23:c.C2858T:p.A953V	BC144039	c.2735C->T	rs145998293	0.0007	0	0	0	0	0	0.0042
chr13	28602318	A	G	FLT3:uc001urw.3:exon16:c.T2050C:p.S684P,FLT3:uc010tdn.2:exon16:c.T2050C:p.S684P	BC144039	c.2050T->C	rs199906407	0.0007	0	0	0	0	0.0015	0
chr13	28608473	C	T	FLT3:uc001urw.3:exon13:c.G1669A:p.V557I,FLT3:uc010tdn.2:exon13:c.G1669A:p.V557I	BC144039	c.1669G->A	rs35958982	0.022	0.1047	0.1196	0	0	0.003	0.0254
chr13	28611382	T	G	FLT3:uc001urw.3:exon10:c.A1249C:p.I417L,FLT3:uc010tdn.2:exon10:c.A1249C:p.I417L	BC144039	c.1249A->C	rs56090538	0.0051	0.0698	0.0109	0	0	0	0
chr13	28622436	T	C	FLT3:uc001urw.3:exon9:c.A1181G:p.Q394R,FLT3:uc010tdn.2:exon9:c.A1181G:p.Q394R	BC144039	c.1181A->G	.	0.0007	0	0	0	0	0	0
chr13	28622544	T	A	FLT3:uc001urw.3:exon9:c.A1073T:p.D358V,FLT3:uc010tdn.2:exon9:c.A1073T:p.D358V	BC144039	c.1073A->T	rs34172843	0.0007	0	0	0	0.0081	0	0
chr13	28623587	C	T	FLT3:uc001urw.3:exon8:c.G970A:p.D324N,FLT3:uc010tdn.2:exon8:c.G970A:p.D324N	BC144039	c.970G->A	rs35602083	0.0095	0	0.0109	0	0	0.0136	0.0042
chr13	28623810	C	T	FLT3:uc001urw.3:exon7:c.G844A:p.G282R,FLT3:uc010tdn.2:exon7:c.G844A:p.G282R	BC144039	c.844G->A	.	0.0015	0	0	0	0	0	0.0085
chr13	28623821	T	G	FLT3:uc001urw.3:exon7:c.A833C:p.N278T,FLT3:uc010tdn.2:exon7:c.A833C:p.N278T	BC144039	c.833A->C	.	0.0007	0.0116	0	0	0	0	0
chr13	28623870	G	A	FLT3:uc001urw.3:exon7:c.C784T:p.L262F,FLT3:uc010tdn.2:exon7:c.C784T:p.L262F	BC144039	c.784C->T	.	0.0007	0	0	0	0	0.0015	0
chr13	28624294	G	A	FLT3:uc001urw.3:exon6:c.C680T:p.T227M,FLT3:uc010tdn.2:exon6:c.C680T:p.T227M	BC144039	c.680C->T	rs1933437	0.5764	0.3023	0.413	0.68	0.7258	0.6088	0.5424
chr13	28626691	T	C	FLT3:uc001urw.3:exon5:c.A605G:p.Q202R,FLT3:uc010tdn.2:exon5:c.A605G:p.Q202R	BC144039	c.605A->G	.	0.0007	0	0	0	0.0081	0	0
chr13	28626716	C	T	FLT3:uc001urw.3:exon5:c.G580A:p.V194M,FLT3:uc010tdn.2:exon5:c.G580A:p.V194M	BC144039	c.580G->A	rs146030737	0.0037	0	0	0	0	0.006	0.0042
chr13	28631516	T	C	FLT3:uc001urw.3:exon4:c.A452G:p.N151S,FLT3:uc010tdn.2:exon4:c.A452G:p.N151S	BC144039	c.452A->G	.	0.0007	0	0	0	0	0	0.0042
chr13	28636182	C	T	FLT3:uc001urw.3:exon3:c.G190A:p.G64R,FLT3:uc010tdn.2:exon3:c.G190A:p.G64R	BC144039	c.190G->A	.	0.0007	0	0.0109	0	0	0	0
chr13	28644747	C	G	FLT3:uc001urw.3:exon2:c.G46C:p.V16L,FLT3:uc010tdn.2:exon2:c.G46C:p.V16L	BC144039	c.46G->C	rs62636526	0.0007	0.0116	0	0	0	0	0
chr3	138664520	G	C	FOXL2:uc003esw.3:exon1:c.C1045G:p.R349G	NM_023067	c.1045C->G	rs201840174	0.0007	0	0	0	0	0	0
chr1	78414965	T	C	FUBP1:uc001dii.3:exon19:c.A1801G:p.T601A,FUBP1:uc010orm.2:exon20:c.A1864G:p.T622A	AK300032	c.1864A->G	.	0.0007	0	0	0	0	0	0
chr1	78422374	T	C	FUBP1:uc001dii.3:exon17:c.A1588G:p.T530A,FUBP1:uc010orm.2:exon18:c.A1651G:p.T551A	AK300032	c.1651A->G	rs150162389	0.0007	0	0.0109	0	0	0	0
chr1	78426096	G	A	FUBP1:uc001dii.3:exon15:c.C1429T:p.P477S,FUBP1:uc010orm.2:exon16:c.C1492T:p.P498S	AK300032	c.1492C->T	.	0.0007	0	0	0	0	0.0015	0
chr1	78429796	C	T	FUBP1:uc001dii.3:exon12:c.G992A:p.R331Q,FUBP1:uc010orm.2:exon13:c.G1055A:p.R352Q	AK300032	c.1055G->A	.	0.0007	0	0	0.01	0	0	0
chr1	78430851	C	A	FUBP1:uc001dii.3:exon8:c.G538T:p.G180C,FUBP1:uc010orm.2:exon9:c.G601T:p.G201C	AK300032	c.601G->T	.	0.0007	0	0	0	0	0.0015	0
chr1	78433856	T	G	FUBP1:uc001dii.3:exon3:c.A243C:p.Q81H,FUBP1:uc010orm.2:exon4:c.A306C:p.Q102H	AK300032	c.306A->C	rs138606412	0.0007	0.0116	0	0	0	0	0
chr1	78444633	C	T	FUBP1:uc001dii.3:exon1:c.G56A:p.G19D,FUBP1:uc010orm.2:exon1:c.G56A:p.G19D	AK300032	c.56G->A	.	0.0007	0	0	0	0	0.0015	0
chrX	48649679	G	A	GATA1:uc004dkq.4:exon2:c.G163A:p.A55T	NM_002049	c.163G->A	rs150572851	0.001	0	0	0.0132	0	0	0
chrX	48652278	C	T	GATA1:uc004dkq.4:exon6:c.C949T:p.R317W	NM_002049	c.949C->T	.	0.001	0	0	0	0.0101	0	0
chr3	128204654	C	T	GATA2:uc003ekn.3:exon3:c.G787A:p.G263R,GATA2:uc003eko.2:exon3:c.G787A:p.G263R,GATA2:uc003ekm.3:exon4:c.G787A:p.G263R	NM_001145662	c.787G->A	.	0.0007	0	0.0109	0	0	0	0
chr3	128204693	G	C	GATA2:uc003ekn.3:exon3:c.C748G:p.P250A,GATA2:uc003eko.2:exon3:c.C748G:p.P250A,GATA2:uc003ekm.3:exon4:c.C748G:p.P250A	NM_001145662	c.748C->G	rs78245253	0.0066	0	0	0	0.0645	0	0.0042
chr3	128204951	C	T	GATA2:uc003ekn.3:exon3:c.G490A:p.A164T,GATA2:uc003eko.2:exon3:c.G490A:p.A164T,GATA2:uc003ekm.3:exon4:c.G490A:p.A164T	NM_001145662	c.490G->A	rs2335052	0.1832	0.2093	0.1413	0.1531	0.2869	0.1398	0.2712
chr3	128204960	G	C	GATA2:uc003ekn.3:exon3:c.C481G:p.P161A,GATA2:uc003eko.2:exon3:c.C481G:p.P161A,GATA2:uc003ekm.3:exon4:c.C481G:p.P161A	NM_001145662	c.481C->G	rs34799090	0.0088	0	0	0	0	0.0166	0.0043
chr3	128205070	G	T	GATA2:uc003ekn.3:exon3:c.C371A:p.T124K,GATA2:uc003eko.2:exon3:c.C371A:p.T124K,GATA2:uc003ekm.3:exon4:c.C371A:p.T124K	NM_001145662	c.371C->A	.	0.0007	0	0	0	0	0	0.0042
chr10	8100474	C	A	GATA3:uc001ijz.3:exon3:c.C448A:p.L150I,GATA3:uc001ika.3:exon3:c.C448A:p.L150I	NM_002051	c.448C->A	.	0.0007	0	0	0	0	0	0.0042
chr10	8100763	G	C	GATA3:uc001ijz.3:exon3:c.G737C:p.G246A,GATA3:uc001ika.3:exon3:c.G737C:p.G246A	NM_002051	c.737G->C	.	0.0022	0	0	0.0204	0.0081	0	0
chr10	8115837	G	A	GATA3:uc001ijz.3:exon6:c.G1186A:p.A396T,GATA3:uc001ika.3:exon6:c.G1183A:p.A395T	NM_002051	c.1183G->A	rs200935603	0.0007	0	0	0	0.0081	0	0
chr19	3110203	G	A	GNA11:uc002lxd.3:exon2:c.G193A:p.A65T	NM_002067	c.193G->A	rs147528229	0.0022	0.0116	0.0217	0	0	0	0
chr20	57415493	C	T	GNAS:uc021wfl.1:exon1:c.C332T:p.T111I,GNAS:uc021wfm.1:exon1:c.C332T:p.T111I	CCDS13471	c.332C->T	.	0.0007	0	0	0	0	0	0.0042
chr20	57415506	CGAGTCCGAAAT	-	GNAS:uc021wfl.1:exon1:c.345_356del:p.115_119del,GNAS:uc021wfm.1:exon1:c.345_356del:p.115_119del	CCDS13471	c.345CGAGTCCGAAAT->	.	0.0007	0	0	0.01	0	0	0
chr20	57415876	C	A	GNAS:uc021wfl.1:exon1:c.C715A:p.P239T,GNAS:uc021wfm.1:exon1:c.C715A:p.P239T	CCDS13471	c.715C->A	rs79527543	0.0051	0.0465	0.0109	0	0	0	0.0085
chr20	57428331	G	A	GNAS:uc002xzw.3:exon1:c.G11A:p.R4H	NM_080425	c.11G->A	.	0.0007	0	0	0	0.0081	0	0
chr20	57428501	G	A	GNAS:uc002xzw.3:exon1:c.G181A:p.V61I	NM_080425	c.181G->A	.	0.0007	0	0	0	0	0	0
chr20	57428516	G	A	GNAS:uc002xzw.3:exon1:c.G196A:p.E66K	NM_080425	c.196G->A	rs200924357	0.0022	0.0349	0	0	0	0	0
chr20	57428631	T	G	GNAS:uc002xzw.3:exon1:c.T311G:p.F104C	NM_080425	c.311T->G	.	0.0007	0	0	0	0	0.0015	0
chr20	57428804	A	G	GNAS:uc002xzw.3:exon1:c.A484G:p.M162V	NM_080425	c.484A->G	rs138731520	0.0044	0	0	0.02	0	0.006	0
chr20	57428820	A	G	GNAS:uc002xzw.3:exon1:c.A500G:p.D167G	NM_080425	c.500A->G	rs61749695	0.0015	0.0116	0.0109	0	0	0	0
chr20	57428948	G	C	GNAS:uc002xzw.3:exon1:c.G628C:p.A210P	NM_080425	c.628G->C	rs61749696	0.0022	0	0	0	0	0.0045	0
chr20	57428981	G	A	GNAS:uc002xzw.3:exon1:c.G661A:p.E221K	NM_080425	c.661G->A	.	0.0007	0.0116	0	0	0	0	0
chr20	57428998	T	G	GNAS:uc002xzw.3:exon1:c.T678G:p.F226L	NM_080425	c.678T->G	rs201332059	0.0007	0	0	0	0	0.0015	0
chr20	57429308	A	G	GNAS:uc002xzw.3:exon1:c.A988G:p.I330V	NM_080425	c.988A->G	rs201597085	0.0007	0	0.0109	0	0	0	0
chr20	57429447	C	T	GNAS:uc002xzw.3:exon1:c.C1127T:p.P376L	NM_080425	c.1127C->T	rs61749697	0.0215	0.0116	0.0333	0	0	0.0199	0.0424
chr20	57429455	G	C	GNAS:uc002xzw.3:exon1:c.G1135C:p.G379R	NM_080425	c.1135G->C	.	0.0007	0	0	0	0	0.0015	0
chr20	57429498	G	A	GNAS:uc002xzw.3:exon1:c.G1178A:p.R393K	NM_080425	c.1178G->A	.	0.0007	0	0.0111	0	0	0	0
chr20	57429499	-	GCAGCCCCT	GNAS:uc002xzw.3:exon1:c.1179_1180insGCAGCCCCT:p.R393delinsRAAP	NM_080425	c.1180->GCAGCCCCT	.	0.0067	0.0595	0.0222	0	0	0	0.0043
chr20	57429548	GATCCCGACTCCGGGACAGCACCAGCC	-	GNAS:uc002xzw.3:exon1:c.1228_1254del:p.410_418del	NM_080425	c.1228GATCCCGACTCCGGGACAGCACCAGCC->	.	0.0015	0.0116	0.0109	0	0	0	0
chr20	57429627	C	A	GNAS:uc002xzw.3:exon1:c.C1307A:p.A436D	NM_080425	c.1307C->A	rs61749698	0.0245	0.1791	0.0494	0.022	0.0254	0.0096	0.0181
chr20	57429696	C	G	GNAS:uc002xzw.3:exon1:c.C1376G:p.P459R	NM_080425	c.1376C->G	rs148033592	0.0226	0.125	0.037	0.0215	0.0328	0.0109	0.0224
chr20	57429747	C	T	GNAS:uc002xzw.3:exon1:c.C1427T:p.A476V	NM_080425	c.1427C->T	.	0.0007	0.0116	0	0	0	0	0
chr20	57429782	G	A	GNAS:uc002xzw.3:exon1:c.G1462A:p.A488T	NM_080425	c.1462G->A	.	0.0007	0	0	0	0	0.0015	0
chr20	57429858	C	T	GNAS:uc002xzw.3:exon1:c.C1538T:p.A513V	NM_080425	c.1538C->T	.	0.0008	0	0.0111	0	0	0	0
chr20	57430118	C	G	GNAS:uc002xzw.3:exon1:c.C1798G:p.R600G	NM_080425	c.1798C->G	rs74897360	0.0008	0	0	0	0	0.0016	0
chr20	57474000	G	A	GNAS:uc002xzt.3:exon3:c.G121A:p.G41S,GNAS:uc002xzw.3:exon3:c.G2146A:p.G716S,GNAS:uc002xzx.3:exon3:c.G40A:p.G14S,GNAS:uc010gjq.3:exon3:c.G40A:p.G14S,GNAS:uc021wfn.1:exon3:c.G217A:p.G73S,GNAS:uc021wfo.1:exon3:c.G217A:p.G73S	NM_080425	c.2146G->A	.	0.0007	0	0	0	0	0	0
chr20	57478587	G	A	GNAS:uc002yae.3:exon1:c.G34A:p.E12K,GNAS:uc002yaa.3:exon3:c.G214A:p.E72K,GNAS:uc021wfp.1:exon3:c.G217A:p.E73K,GNAS:uc002xzt.3:exon4:c.G163A:p.E55K,GNAS:uc002xzw.3:exon4:c.G2188A:p.E730K,GNAS:uc002xzx.3:exon4:c.G82A:p.E28K,GNAS:uc010gjq.3:exon4:c.G82A:p.E28K,GNAS:uc021wfn.1:exon4:c.G259A:p.E87K,GNAS:uc021wfo.1:exon4:c.G262A:p.E88K	NM_080425	c.2188G->A	.	0.0007	0	0	0	0.0081	0	0
chr20	57478846	C	T	GNAS:uc002yae.3:exon2:c.C207T:p.P69P,GNAS:uc002yad.3:exon3:c.C105T:p.P35P,GNAS:uc002yaa.3:exon4:c.C387T:p.P129P,GNAS:uc021wfp.1:exon4:c.C390T:p.P130P,GNAS:uc002xzt.3:exon5:c.C336T:p.P112P,GNAS:uc002xzw.3:exon5:c.C2361T:p.P787P,GNAS:uc002xzx.3:exon5:c.C255T:p.P85P,GNAS:uc010gjq.3:exon5:c.C255T:p.P85P,GNAS:uc021wfn.1:exon5:c.C432T:p.P144P,GNAS:uc021wfo.1:exon5:c.C435T:p.P145P			rs11554266	0.0081	0.0581	0.0109	0	0.0081	0	0.0127
chrX	132730615	T	A	GPC3:uc010nro.2:exon6:c.A1264T:p.M422L,GPC3:uc004exe.2:exon7:c.A1426T:p.M476L,GPC3:uc011mvh.2:exon7:c.A1378T:p.M460L,GPC3:uc010nrn.2:exon8:c.A1495T:p.M499L	NM_001164617	c.1495A->T	.	0.001	0	0.0143	0	0	0	0
chrX	132826404	C	T	GPC3:uc010nro.2:exon4:c.G1123A:p.V375M,GPC3:uc004exe.2:exon5:c.G1285A:p.V429M,GPC3:uc011mvh.2:exon5:c.G1237A:p.V413M,GPC3:uc010nrn.2:exon6:c.G1354A:p.V452M,GPC3:uc010nrp.2:exon6:c.G901A:p.V301M	NM_001164617	c.1354G->A	rs11539789	0.0078	0	0	0	0	0.0102	0.0112
chrX	132887715	C	T	GPC3:uc010nro.2:exon2:c.G664A:p.G222S,GPC3:uc004exe.2:exon3:c.G826A:p.G276S,GPC3:uc010nrn.2:exon3:c.G826A:p.G276S,GPC3:uc011mvh.2:exon3:c.G778A:p.G260S,GPC3:uc010nrp.2:exon4:c.G442A:p.G148S	NM_001164617	c.826G->A	rs141100113	0.001	0.0159	0	0	0	0	0
chrX	132888183	G	A	GPC3:uc010nro.2:exon2:c.C196T:p.R66C,GPC3:uc004exe.2:exon3:c.C358T:p.R120C,GPC3:uc010nrn.2:exon3:c.C358T:p.R120C,GPC3:uc011mvh.2:exon3:c.C310T:p.R104C	NM_001164617	c.358C->T	.	0.002	0	0	0	0.0202	0	0
chr11	532733	G	A	HRAS:uc001lpv.3:exon5:c.C473T:p.T158M,HRAS:uc010qvx.2:exon5:c.C473T:p.T158M	NM_001130442	c.473C->T	.	0.0007	0.0116	0	0	0	0	0
chr2	209108184	C	A	IDH1:uc002vcs.3:exon6:c.G665T:p.R222L,IDH1:uc002vct.3:exon6:c.G665T:p.R222L,IDH1:uc002vcu.3:exon6:c.G665T:p.R222L	BX537411	c.665G->T	.	0.0007	0	0	0.01	0	0	0
chr2	209108190	T	C	IDH1:uc002vcs.3:exon6:c.A659G:p.D220G,IDH1:uc002vct.3:exon6:c.A659G:p.D220G,IDH1:uc002vcu.3:exon6:c.A659G:p.D220G	BX537411	c.659A->G	rs142801125	0.0007	0	0	0	0	0.0015	0
chr2	209108227	A	G	IDH1:uc002vcs.3:exon6:c.T622C:p.Y208H,IDH1:uc002vct.3:exon6:c.T622C:p.Y208H,IDH1:uc002vcu.3:exon6:c.T622C:p.Y208H	BX537411	c.622T->C	.	0.0007	0	0	0	0	0	0.0042
chr2	209108284	T	C	IDH1:uc002vcs.3:exon6:c.A565G:p.I189V,IDH1:uc002vct.3:exon6:c.A565G:p.I189V,IDH1:uc002vcu.3:exon6:c.A565G:p.I189V	BX537411	c.565A->G	rs62193615	0.0007	0	0	0	0	0	0.0042
chr2	209108301	T	C	IDH1:uc002vcs.3:exon6:c.A548G:p.Y183C,IDH1:uc002vct.3:exon6:c.A548G:p.Y183C,IDH1:uc002vcu.3:exon6:c.A548G:p.Y183C	BX537411	c.548A->G	rs34599179	0.0007	0	0	0	0	0.0015	0
chr2	209108317	C	T	IDH1:uc002vcs.3:exon6:c.G532A:p.V178I,IDH1:uc002vct.3:exon6:c.G532A:p.V178I,IDH1:uc002vcu.3:exon6:c.G532A:p.V178I	BX537411	c.532G->A	rs34218846	0.0568	0.0698	0.0543	0.06	0.0403	0.0638	0.0385
chr2	209113296	C	T	IDH1:uc002vcs.3:exon4:c.G211A:p.V71I,IDH1:uc002vct.3:exon4:c.G211A:p.V71I,IDH1:uc002vcu.3:exon4:c.G211A:p.V71I	BX537411	c.211G->A	rs73070954	0.0044	0.0465	0.0109	0	0	0	0.0042
chr2	209116182	A	C	IDH1:uc002vcs.3:exon3:c.T94G:p.F32V,IDH1:uc002vct.3:exon3:c.T94G:p.F32V,IDH1:uc002vcu.3:exon3:c.T94G:p.F32V	BX537411	c.94T->G	rs142923780	0.0007	0	0	0	0	0.0015	0
chr1	65300247	A	G	JAK1:uc009wal.1:exon11:c.T994C:p.X332Q,JAK1:uc001dbu.1:exon25:c.T3463C:p.X1155Q,JAK1:uc009wam.1:exon26:c.T3463C:p.X1155Q	AK314257	c.3463T->C	rs200563303	0.0007	0	0	0.01	0	0	0
chr1	65305379	T	C	JAK1:uc009wal.1:exon6:c.A280G:p.N94D,JAK1:uc001dbu.1:exon20:c.A2749G:p.N917D,JAK1:uc009wam.1:exon21:c.A2749G:p.N917D	BX647675	c.280A->G	.	0.0007	0	0	0	0	0	0.0042
chr1	65307190	T	C	JAK1:uc009wal.1:exon4:c.A29G:p.N10S,JAK1:uc001dbu.1:exon18:c.A2498G:p.N833S,JAK1:uc009wam.1:exon19:c.A2498G:p.N833S	BX647675	c.29A->G	rs187043211	0.0015	0	0	0	0	0.0015	0.0042
chr1	65307219	G	A	JAK1:uc001dbu.1:exon18:c.C2469T:p.L823L,JAK1:uc009wam.1:exon19:c.C2469T:p.L823L			.	0.0007	0	0	0	0	0	0.0042
chr1	65310454	G	A	JAK1:uc001dbu.1:exon16:c.C2234T:p.T745M,JAK1:uc009wam.1:exon17:c.C2234T:p.T745M	AK314257	c.2234C->T	.	0.0007	0	0	0.01	0	0	0
chr1	65312368	C	T	JAK1:uc001dbu.1:exon14:c.G1951A:p.V651M,JAK1:uc009wam.1:exon15:c.G1951A:p.V651M	AK314257	c.1951G->A	rs149968614	0.0037	0	0	0.01	0	0.0015	0.0085
chr1	65321324	G	A	JAK1:uc001dbu.1:exon11:c.C1516T:p.R506C,JAK1:uc009wam.1:exon12:c.C1516T:p.R506C	AK314257	c.1516C->T	rs61735631	0.0007	0	0	0	0	0.0015	0
chr1	65330568	G	A	JAK1:uc001dbu.1:exon8:c.C1078T:p.R360W,JAK1:uc009wam.1:exon9:c.C1078T:p.R360W	AK314257	c.1078C->T	rs200049537	0.0007	0	0.0109	0	0	0	0
chr1	65348981	T	C	JAK1:uc001dbu.1:exon3:c.A184G:p.I62V,JAK1:uc009wam.1:exon4:c.A184G:p.I62V	AK314257	c.184A->G	rs202021264	0.0007	0	0	0	0	0.0015	0
chr9	5044432	G	A	JAK2:uc010mhm.3:exon4:c.G380A:p.G127D,JAK2:uc003ziw.3:exon5:c.G380A:p.G127D	AK292525	c.380G->A	rs56118985	0.0015	0	0	0	0.0161	0	0
chr9	5044458	A	T	JAK2:uc010mhm.3:exon4:c.A406T:p.I136L,JAK2:uc003ziw.3:exon5:c.A406T:p.I136L	AK292525	c.406A->T	rs140052813	0.0007	0	0	0	0	0.0015	0
chr9	5054666	T	C	JAK2:uc010mhm.3:exon6:c.T718C:p.F240L,JAK2:uc003ziw.3:exon7:c.T718C:p.F240L	AK292525	c.718T->C	.	0.0007	0	0	0	0	0.0015	0
chr9	5054669	A	C	JAK2:uc010mhm.3:exon6:c.A721C:p.S241R,JAK2:uc003ziw.3:exon7:c.A721C:p.S241R	AK292525	c.721A->C	.	0.0007	0	0	0	0	0.0015	0
chr9	5055741	A	G	JAK2:uc010mhm.3:exon7:c.A1009G:p.N337D,JAK2:uc003ziw.3:exon8:c.A1009G:p.N337D	AK292525	c.1009A->G	rs149683525	0.0007	0	0	0	0	0	0.0042
chr9	5065000	G	A	JAK2:uc010mhm.3:exon8:c.G1174A:p.V392M,JAK2:uc003ziw.3:exon9:c.G1174A:p.V392M	AK292525	c.1174G->A	rs200018153	0.0007	0	0	0	0.0081	0	0
chr9	5065003	C	G	JAK2:uc010mhm.3:exon8:c.C1177G:p.L393V,JAK2:uc003ziw.3:exon9:c.C1177G:p.L393V	AK292525	c.1177C->G	rs2230723	0.0162	0.0465	0.0326	0	0	0.0167	0.0085
chr9	5072550	T	C	JAK2:uc010mhm.3:exon12:c.T1700C:p.V567A,JAK2:uc003ziw.3:exon13:c.T1700C:p.V567A	AK292525	c.1700T->C	.	0.0007	0	0	0	0	0	0.0042
chr9	5078324	C	T	JAK2:uc010mhm.3:exon15:c.C2011T:p.H671Y,JAK2:uc003ziw.3:exon16:c.C2011T:p.H671Y	AK292525	c.2011C->T	.	0.0007	0	0	0	0	0	0
chr9	5080268	T	C	JAK2:uc010mhm.3:exon16:c.T2171C:p.I724T,JAK2:uc003ziw.3:exon17:c.T2171C:p.I724T	AK292525	c.2171T->C	.	0.0007	0	0	0	0.0081	0	0
chr9	5081828	G	C	JAK2:uc010mhm.3:exon18:c.G2538C:p.E846D,JAK2:uc003ziw.3:exon19:c.G2538C:p.E846D	AK292525	c.2538G->C	rs150221602	0.0007	0	0	0	0	0.0015	0
chr9	5090566	G	C	JAK2:uc010mhm.3:exon20:c.G2882C:p.C961S,JAK2:uc003ziw.3:exon21:c.G2882C:p.C961S	AK292525	c.2882G->C	.	0.0007	0.0119	0	0	0	0	0
chr9	5126343	G	A	JAK2:uc010mhm.3:exon23:c.G3188A:p.R1063H,JAK2:uc003ziw.3:exon24:c.G3188A:p.R1063H	AK292525	c.3188G->A	rs41316003	0.0015	0	0	0	0	0.003	0
chr9	5126443	T	A	JAK2:uc010mhm.3:exon23:c.T3288A:p.D1096E,JAK2:uc003ziw.3:exon24:c.T3288A:p.D1096E	AK292525	c.3288T->A	rs62637626	0.0022	0.0116	0.0217	0	0	0	0
chr9	5126715	A	G	JAK2:uc010mhm.3:exon24:c.A3323G:p.N1108S,JAK2:uc003ziw.3:exon25:c.A3323G:p.N1108S	AK292525	c.3323A->G	rs142269166	0.0015	0	0	0	0	0.003	0
chr19	17937659	C	T	JAK3:uc002nhn.4:exon24:c.G3268A:p.A1090T	NM_000215	c.3268G->A	rs144968714	0.0015	0	0.0109	0	0	0.0015	0
chr19	17940844	C	T	JAK3:uc002nho.2:exon23:c.G3280A:p.A1094T	U31601	c.3280G->A	.	0.0007	0	0	0	0	0	0.0043
chr19	17942557	G	C	JAK3:uc002nhn.4:exon20:c.C2731G:p.R911G,JAK3:uc002nho.2:exon20:c.C2731G:p.R911G	U31601	c.2731C->G	.	0.0007	0	0	0.01	0	0	0
chr19	17945407	G	A	JAK3:uc002nhn.4:exon17:c.C2323T:p.R775C,JAK3:uc002nho.2:exon17:c.C2323T:p.R775C	U31601	c.2323C->T	rs200624610	0.0007	0	0	0	0	0.0015	0
chr19	17945696	C	T	JAK3:uc002nhn.4:exon16:c.G2164A:p.V722I,JAK3:uc002nho.2:exon16:c.G2164A:p.V722I	U31601	c.2164G->A	rs3213409	0.0095	0	0.0109	0	0	0.0151	0
chr19	17945708	C	G	JAK3:uc002nhn.4:exon16:c.G2152C:p.V718L,JAK3:uc002nho.2:exon16:c.G2152C:p.V718L	U31601	c.2152G->C	rs146837396	0.0007	0	0	0	0	0	0
chr19	17945798	T	A	JAK3:uc002nhn.4:exon16:c.A2062T:p.I688F,JAK3:uc002nho.2:exon16:c.A2062T:p.I688F	U31601	c.2062A->T	rs35785705	0.0007	0	0	0	0.0081	0	0
chr19	17946804	G	A	JAK3:uc002nhn.4:exon14:c.C1843T:p.R615C,JAK3:uc002nho.2:exon14:c.C1843T:p.R615C	U31601	c.1843C->T	rs200075643	0.0022	0	0	0.03	0	0	0
chr19	17946817	C	T	JAK3:uc002nhn.4:exon14:c.G1830A:p.M610I,JAK3:uc002nho.2:exon14:c.G1830A:p.M610I	U31601	c.1830G->A	.	0.0007	0	0	0	0	0	0.0042
chr19	17947985	G	A	JAK3:uc002nhn.4:exon13:c.C1739T:p.S580L,JAK3:uc002nho.2:exon13:c.C1739T:p.S580L	U31601	c.1739C->T	.	0.0007	0	0	0	0	0.0015	0
chr19	17948832	C	T	JAK3:uc002nhn.4:exon12:c.G1610A:p.R537Q,JAK3:uc002nho.2:exon12:c.G1610A:p.R537Q	U31601	c.1610G->A	.	0.0007	0	0	0	0	0	0.0042
chr19	17949080	G	C	JAK3:uc002nhn.4:exon11:c.C1561G:p.L521V,JAK3:uc002nho.2:exon11:c.C1561G:p.L521V	U31601	c.1561C->G	rs55666418	0.0007	0	0	0	0	0.0015	0
chr19	17950024	G	T	JAK3:uc010xpx.1:exon11:c.C1520A:p.S507Y	AK296383	c.1520C->A	.	0.0007	0	0	0	0	0.0015	0
chr19	17950375	C	T	JAK3:uc002nhn.4:exon10:c.G1352A:p.R451Q,JAK3:uc002nho.2:exon10:c.G1352A:p.R451Q,JAK3:uc010xpx.1:exon10:c.G1352A:p.R451Q	U31601	c.1352G->A	rs145751599	0.0007	0	0	0.01	0	0	0
chr19	17951106	G	A	JAK3:uc002nhn.4:exon9:c.C1187T:p.P396L,JAK3:uc002nho.2:exon9:c.C1187T:p.P396L,JAK3:uc010xpx.1:exon9:c.C1187T:p.P396L	U31601	c.1187C->T	rs149047410	0.0015	0	0	0.02	0	0	0
chr19	17952198	G	T	JAK3:uc002nhn.4:exon8:c.C1142A:p.T381N,JAK3:uc002nho.2:exon8:c.C1142A:p.T381N,JAK3:uc010xpx.1:exon8:c.C1142A:p.T381N			.	0.0007	0	0.0109	0	0	0	0
chr19	17952349	C	T	JAK3:uc002nhn.4:exon8:c.G991A:p.E331K,JAK3:uc002nho.2:exon8:c.G991A:p.E331K,JAK3:uc010xpx.1:exon8:c.G991A:p.E331K	U31601	c.991G->A	rs201387977	0.0007	0	0	0	0	0	0
chr19	17953135	C	T	JAK3:uc002nhn.4:exon6:c.G851A:p.G284E,JAK3:uc002nho.2:exon6:c.G851A:p.G284E,JAK3:uc010xpx.1:exon6:c.G851A:p.G284E	U31601	c.851G->A	.	0.0007	0	0.0109	0	0	0	0
chr19	17953143	C	G	JAK3:uc002nhn.4:exon6:c.G843C:p.W281C,JAK3:uc002nho.2:exon6:c.G843C:p.W281C,JAK3:uc010xpx.1:exon6:c.G843C:p.W281C	U31601	c.843G->C	.	0.0007	0	0	0	0	0	0.0042
chr19	17953950	G	C	JAK3:uc002nhn.4:exon5:c.C452G:p.P151R,JAK3:uc002nho.2:exon5:c.C452G:p.P151R,JAK3:uc010xpx.1:exon5:c.C452G:p.P151R	U31601	c.452C->G	rs55778349	0.0066	0	0.0109	0.01	0	0.0076	0.0042
chr19	17954215	G	T	JAK3:uc010xpy.1:exon3:c.C270A:p.C90X	AK304392	c.270C->A	rs3212723	0.0051	0.0465	0.0217	0	0	0	0.0042
chr19	17954228	A	G	JAK3:uc010xpy.1:exon3:c.T257C:p.L86P	AK304392	c.257T->C	.	0.0007	0	0	0	0	0.0015	0
chr19	17955133	C	T	JAK3:uc002nhn.4:exon2:c.G94A:p.A32T,JAK3:uc002nho.2:exon2:c.G94A:p.A32T,JAK3:uc010xpx.1:exon2:c.G94A:p.A32T,JAK3:uc010xpy.1:exon2:c.G94A:p.A32T	U31601	c.94G->A	.	0.0007	0	0	0	0	0.0015	0
chr19	17955169	A	T	JAK3:uc002nhn.4:exon2:c.T58A:p.S20T,JAK3:uc002nho.2:exon2:c.T58A:p.S20T,JAK3:uc010xpx.1:exon2:c.T58A:p.S20T,JAK3:uc010xpy.1:exon2:c.T58A:p.S20T	U31601	c.58T->A	rs199773433	0.0007	0	0	0	0	0	0
chr19	17955204	G	A	JAK3:uc002nhn.4:exon2:c.C23T:p.T8M,JAK3:uc002nho.2:exon2:c.C23T:p.T8M,JAK3:uc010xpx.1:exon2:c.C23T:p.T8M,JAK3:uc010xpy.1:exon2:c.C23T:p.T8M	U31601	c.23C->T	rs145500023	0.0015	0	0	0	0	0.003	0
chrX	53222017	G	C	KDM5C:uc022bxe.1:exon24:c.C4049G:p.P1350R	NM_001146702	c.4049C->G	.	0.001	0	0	0	0	0	0.0056
chrX	53222235	T	G	KDM5C:uc004drz.3:exon26:c.A4597C:p.T1533P,KDM5C:uc004dsa.3:exon26:c.A4594C:p.T1532P	EU446742	c.4594A->C	rs145666414	0.001	0.0159	0	0	0	0	0
chrX	53222334	C	T	KDM5C:uc004drz.3:exon26:c.G4498A:p.E1500K,KDM5C:uc004dsa.3:exon26:c.G4495A:p.E1499K	EU446742	c.4495G->A	.	0.001	0	0	0.0132	0	0	0
chrX	53223329	T	C	KDM5C:uc022bxe.1:exon21:c.A3829G:p.M1277V,KDM5C:uc004drz.3:exon23:c.A4030G:p.M1344V,KDM5C:uc004dsa.3:exon23:c.A4027G:p.M1343V	EU446742	c.4027A->G	.	0.001	0	0	0	0.0101	0	0
chrX	53226144	T	C	KDM5C:uc022bxe.1:exon17:c.A2504G:p.Q835R,KDM5C:uc004drz.3:exon19:c.A2705G:p.Q902R,KDM5C:uc004dsa.3:exon19:c.A2702G:p.Q901R	EU446742	c.2702A->G	.	0.001	0	0	0	0.0101	0	0
chrX	53227681	T	C	KDM5C:uc022bxe.1:exon15:c.A2306G:p.Q769R,KDM5C:uc004drz.3:exon17:c.A2507G:p.Q836R,KDM5C:uc004dsa.3:exon17:c.A2504G:p.Q835R	EU446742	c.2504A->G	rs192633186	0.001	0	0	0	0.0101	0	0
chrX	53245299	C	G	KDM5C:uc022bxe.1:exon4:c.G537C:p.M179I,KDM5C:uc004drz.3:exon6:c.G738C:p.M246I,KDM5C:uc004dsa.3:exon6:c.G735C:p.M245I	EU446742	c.735G->C	.	0.001	0	0	0	0	0.002	0
chrX	44732885	G	A	KDM6A:uc004dge.4:exon1:c.G88A:p.A30T,KDM6A:uc010nhk.2:exon1:c.G88A:p.A30T,KDM6A:uc011mkz.2:exon1:c.G88A:p.A30T,KDM6A:uc011mla.2:exon1:c.G88A:p.A30T,KDM6A:uc011mlb.2:exon1:c.G88A:p.A30T,KDM6A:uc022bvj.1:exon1:c.G88A:p.A30T	AK304114	c.88G->A	rs6529	0.001	0	0	0	0	0	0.0056
chrX	44910959	A	T	KDM6A:uc004dge.4:exon9:c.A660T:p.K220N,KDM6A:uc010nhk.2:exon9:c.A660T:p.K220N,KDM6A:uc011mkz.2:exon9:c.A660T:p.K220N,KDM6A:uc011mla.2:exon9:c.A660T:p.K220N,KDM6A:uc011mlb.2:exon9:c.A660T:p.K220N,KDM6A:uc022bvj.1:exon9:c.A660T:p.K220N	AK304114	c.660A->T	rs148626556	0.002	0	0.0286	0	0	0	0
chrX	44913140	A	G	KDM6A:uc011mlc.2:exon9:c.A62G:p.Y21C,KDM6A:uc022bvi.1:exon9:c.A62G:p.Y21C,KDM6A:uc004dge.4:exon10:c.A815G:p.Y272C,KDM6A:uc010nhk.2:exon10:c.A815G:p.Y272C,KDM6A:uc011mkz.2:exon10:c.A815G:p.Y272C,KDM6A:uc011mla.2:exon10:c.A815G:p.Y272C,KDM6A:uc011mlb.2:exon10:c.A815G:p.Y272C,KDM6A:uc022bvj.1:exon10:c.A815G:p.Y272C	AK304114	c.815A->G	.	0.001	0	0	0	0	0.002	0
chrX	44922982	C	G	KDM6A:uc011mld.2:exon5:c.C760G:p.L254V,KDM6A:uc022bvi.1:exon13:c.C853G:p.L285V,KDM6A:uc011mlc.2:exon14:c.C955G:p.L319V,KDM6A:uc022bvj.1:exon14:c.C1606G:p.L536V,KDM6A:uc010nhk.2:exon15:c.C1741G:p.L581V,KDM6A:uc011mla.2:exon15:c.C1708G:p.L570V,KDM6A:uc004dge.4:exon16:c.C1843G:p.L615V,KDM6A:uc011mlb.2:exon16:c.C1864G:p.L622V,KDM6A:uc011mkz.2:exon17:c.C1999G:p.L667V	AK304114	c.1741C->G	rs112725812	0.001	0	0	0	0	0.002	0
chrX	44929077	C	A	KDM6A:uc011mld.2:exon6:c.C1094A:p.T365K,KDM6A:uc022bvi.1:exon14:c.C1187A:p.T396K,KDM6A:uc011mlc.2:exon15:c.C1289A:p.T430K,KDM6A:uc022bvj.1:exon15:c.C1940A:p.T647K,KDM6A:uc010nhk.2:exon16:c.C2075A:p.T692K,KDM6A:uc011mla.2:exon16:c.C2042A:p.T681K,KDM6A:uc004dge.4:exon17:c.C2177A:p.T726K,KDM6A:uc011mlb.2:exon17:c.C2198A:p.T733K,KDM6A:uc011mkz.2:exon18:c.C2333A:p.T778K	AK304114	c.2075C->A	rs2230018	0.1329	0.0794	0.1	0.2105	0.3434	0.1107	0.0615
chrX	44935971	G	C	KDM6A:uc011mld.2:exon7:c.G1649C:p.S550T,KDM6A:uc022bvi.1:exon15:c.G1742C:p.S581T,KDM6A:uc011mlc.2:exon16:c.G1844C:p.S615T,KDM6A:uc022bvj.1:exon16:c.G2495C:p.S832T,KDM6A:uc010nhk.2:exon17:c.G2630C:p.S877T,KDM6A:uc011mla.2:exon17:c.G2597C:p.S866T,KDM6A:uc004dge.4:exon18:c.G2732C:p.S911T,KDM6A:uc011mlb.2:exon18:c.G2753C:p.S918T,KDM6A:uc011mkz.2:exon19:c.G2888C:p.S963T	AK304114	c.2630G->C	rs201673109	0.001	0	0	0	0	0	0
chrX	44941855	A	T	KDM6A:uc011mld.2:exon10:c.A2096T:p.H699L,KDM6A:uc011mlc.2:exon19:c.A2291T:p.H764L,KDM6A:uc022bvj.1:exon19:c.A2942T:p.H981L,KDM6A:uc011mla.2:exon20:c.A3044T:p.H1015L,KDM6A:uc004dge.4:exon21:c.A3179T:p.H1060L,KDM6A:uc011mlb.2:exon21:c.A3200T:p.H1067L,KDM6A:uc011mkz.2:exon22:c.A3335T:p.H1112L	BC143277	c.3335A->T	rs141303384	0.001	0.0159	0	0	0	0	0
chrX	44966725	A	T	KDM6A:uc011mld.2:exon16:c.A2866T:p.I956F,KDM6A:uc011mlc.2:exon25:c.A3061T:p.I1021F,KDM6A:uc022bvj.1:exon25:c.A3712T:p.I1238F,KDM6A:uc011mla.2:exon26:c.A3814T:p.I1272F,KDM6A:uc004dge.4:exon27:c.A3949T:p.I1317F,KDM6A:uc011mlb.2:exon27:c.A3970T:p.I1324F,KDM6A:uc011mkz.2:exon28:c.A4105T:p.I1369F	BC143277	c.4105A->T	.	0.001	0	0	0	0	0	0
chr4	55948163	T	G	KDR:uc003has.3:exon29:c.A3808C:p.K1270Q,KDR:uc003hat.1:exon29:c.A3808C:p.K1270Q	X61656	c.3808A->C	.	0.0007	0	0	0	0	0.0015	0
chr4	55955106	G	A	KDR:uc003has.3:exon26:c.C3439T:p.P1147S,KDR:uc003hat.1:exon26:c.C3439T:p.P1147S	X61656	c.3439C->T	rs121917766	0.0007	0	0	0	0	0	0.0042
chr4	55962450	T	C	KDR:uc003has.3:exon19:c.A2674G:p.I892V,KDR:uc003hat.1:exon19:c.A2674G:p.I892V	X61656	c.2674A->G	.	0.0007	0	0	0	0	0	0.0042
chr4	55964932	C	T	KDR:uc003has.3:exon16:c.G2305A:p.V769I,KDR:uc003hat.1:exon16:c.G2305A:p.V769I	X61656	c.2305G->A	.	0.0007	0	0	0	0	0.0015	0
chr4	55968597	G	A	KDR:uc003has.3:exon14:c.C2066T:p.T689M,KDR:uc003hat.1:exon14:c.C2066T:p.T689M	X61656	c.2066C->T	rs34038364	0.0029	0	0	0	0	0.0045	0
chr4	55970782	G	A	KDR:uc011bzx.2:exon13:c.C2015T:p.A672V	FJ899739	c.2015C->T	rs17085310	0.0264	0	0	0.04	0.0968	0.003	0.0678
chr4	55972029	C	T	KDR:uc003has.3:exon12:c.G1615A:p.G539R,KDR:uc003hat.1:exon12:c.G1615A:p.G539R,KDR:uc011bzx.2:exon12:c.G1615A:p.G539R	X61656	c.1615G->A	rs55716939	0.0007	0	0	0	0	0.0015	0
chr4	55972897	T	A	KDR:uc003has.3:exon11:c.A1493T:p.E498V,KDR:uc003hat.1:exon11:c.A1493T:p.E498V,KDR:uc011bzx.2:exon11:c.A1493T:p.E498V	X61656	c.1493A->T	.	0.0007	0	0	0	0	0.0015	0
chr4	55972946	A	G	KDR:uc003has.3:exon11:c.T1444C:p.C482R,KDR:uc003hat.1:exon11:c.T1444C:p.C482R,KDR:uc011bzx.2:exon11:c.T1444C:p.C482R	X61656	c.1444T->C	rs34231037	0.0162	0	0.0109	0	0	0.0287	0.0042
chr4	55972974	T	A	KDR:uc003has.3:exon11:c.A1416T:p.Q472H,KDR:uc003hat.1:exon11:c.A1416T:p.Q472H,KDR:uc011bzx.2:exon11:c.A1416T:p.Q472H	X61656	c.1416A->T	rs1870377	0.224	0.1628	0.1413	0.2245	0.5041	0.2129	0.1496
chr4	55973932	A	C	KDR:uc003has.3:exon10:c.T1384G:p.L462V,KDR:uc003hat.1:exon10:c.T1384G:p.L462V,KDR:uc011bzx.2:exon10:c.T1384G:p.L462V	X61656	c.1384T->G	rs56286620	0.0022	0	0	0	0	0.0045	0
chr4	55976633	C	T	KDR:uc003has.3:exon9:c.G1192A:p.V398I,KDR:uc003hat.1:exon9:c.G1192A:p.V398I,KDR:uc011bzx.2:exon9:c.G1192A:p.V398I	X61656	c.1192G->A	.	0.0007	0	0	0.01	0	0	0
chr4	55976674	G	A	KDR:uc003has.3:exon9:c.C1151T:p.T384M,KDR:uc003hat.1:exon9:c.C1151T:p.T384M,KDR:uc011bzx.2:exon9:c.C1151T:p.T384M	X61656	c.1151C->T	rs201708587	0.0007	0	0	0	0	0.0015	0
chr4	55976709	C	G	KDR:uc003has.3:exon9:c.G1116C:p.E372D,KDR:uc003hat.1:exon9:c.G1116C:p.E372D,KDR:uc011bzx.2:exon9:c.G1116C:p.E372D	X61656	c.1116G->C	rs113121239	0.0029	0.0233	0.0217	0	0	0	0
chr4	55976857	G	A	KDR:uc003has.3:exon8:c.C1055T:p.A352V,KDR:uc003hat.1:exon8:c.C1055T:p.A352V,KDR:uc011bzx.2:exon8:c.C1055T:p.A352V	X61656	c.1055C->T	rs151317075	0.0007	0	0.0109	0	0	0	0
chr4	55979552	G	A	KDR:uc003has.3:exon7:c.C895T:p.R299W,KDR:uc003hat.1:exon7:c.C895T:p.R299W,KDR:uc011bzx.2:exon7:c.C895T:p.R299W	X61656	c.895C->T	.	0.0007	0	0	0	0	0	0.0042
chr4	55979558	C	T	KDR:uc003has.3:exon7:c.G889A:p.V297I,KDR:uc003hat.1:exon7:c.G889A:p.V297I,KDR:uc011bzx.2:exon7:c.G889A:p.V297I	X61656	c.889G->A	rs2305948	0.1213	0.1977	0.163	0.1	0.2097	0.0985	0.1059
chr4	55980297	G	A	KDR:uc003has.3:exon6:c.C794T:p.S265L,KDR:uc003hat.1:exon6:c.C794T:p.S265L,KDR:uc011bzx.2:exon6:c.C794T:p.S265L	X61656	c.794C->T	.	0.0007	0.0116	0	0	0	0	0
chr4	55980304	G	A	KDR:uc003has.3:exon6:c.C787T:p.P263S,KDR:uc003hat.1:exon6:c.C787T:p.P263S,KDR:uc011bzx.2:exon6:c.C787T:p.P263S	X61656	c.787C->T	.	0.0007	0	0	0	0	0	0.0042
chr4	55980367	G	A	KDR:uc003has.3:exon6:c.C724T:p.L242F,KDR:uc003hat.1:exon6:c.C724T:p.L242F,KDR:uc011bzx.2:exon6:c.C724T:p.L242F	X61656	c.724C->T	.	0.0007	0.0116	0	0	0	0	0
chr4	55981531	C	T	KDR:uc003has.3:exon4:c.G406A:p.V136M,KDR:uc003hat.1:exon4:c.G406A:p.V136M,KDR:uc011bzx.2:exon4:c.G406A:p.V136M	X61656	c.406G->A	rs35636987	0.0029	0	0	0	0.0323	0	0
chr4	55984959	C	G	KDR:uc003has.3:exon3:c.G170C:p.R57T,KDR:uc003hat.1:exon3:c.G170C:p.R57T,KDR:uc011bzx.2:exon3:c.G170C:p.R57T	X61656	c.170G->C	rs139047809	0.0015	0	0	0	0	0.003	0
chr4	55991461	C	A	.			rs56233104	0.039	0.0233	0.0326	0.01	0	0.0562	0.0381
chr4	55561711	C	A	KIT:uc010igr.3:exon2:c.C101A:p.P34Q,KIT:uc010igs.3:exon2:c.C101A:p.P34Q	NM_001093772	c.101C->A	.	0.0007	0.0116	0	0	0	0	0
chr4	55564615	C	T	KIT:uc010igr.3:exon3:c.C503T:p.A168V,KIT:uc010igs.3:exon3:c.C503T:p.A168V	NM_001093772	c.503C->T	rs149092990	0.0007	0.0116	0	0	0	0	0
chr4	55575669	G	A	KIT:uc010igr.3:exon7:c.G1195A:p.V399I,KIT:uc010igs.3:exon7:c.G1195A:p.V399I	NM_001093772	c.1195G->A	rs143707288	0.0007	0	0	0	0	0.0015	0
chr4	55589759	A	G	KIT:uc010igr.3:exon8:c.A1241G:p.E414G,KIT:uc010igs.3:exon8:c.A1241G:p.E414G	NM_001093772	c.1241A->G	.	0.0007	0	0	0	0	0.0015	0
chr4	55589779	-	TCG	KIT:uc010igr.3:exon8:c.1261_1262insTCG:p.L421delinsLV,KIT:uc010igs.3:exon8:c.1261_1262insTCG:p.L421delinsLV	NM_001093772	c.1262->TCG	.	0.0007	0.0116	0	0	0	0	0
chr4	55593431	G	A	KIT:uc010igr.3:exon10:c.G1588A:p.V530I,KIT:uc010igs.3:exon10:c.G1576A:p.V526I	NM_001093772	c.1576G->A	rs72550822	0.0029	0.0116	0	0	0	0.0045	0
chr4	55593464	A	C	KIT:uc010igr.3:exon10:c.A1621C:p.M541L,KIT:uc010igs.3:exon10:c.A1609C:p.M537L	NM_001093772	c.1609A->C	rs3822214	0.0999	0.0349	0.0543	0.11	0.0887	0.1269	0.0508
chr4	55593645	A	G	KIT:uc010igt.2:exon1:c.A58G:p.I20V,KIT:uc010igr.3:exon11:c.A1711G:p.I571V,KIT:uc010igs.3:exon11:c.A1699G:p.I567V	NM_001093772	c.1699A->G	.	0.0007	0	0	0	0	0	0
chr4	55598161	GA	TT	KIT:uc010igr.3:exon16:c.2358_2359TT,KIT:uc010igs.3:exon16:c.2346_2347TT	NM_001093772	c.2346GA->TT	.	0.0007	0	0	0	0	0.0015	0
chr4	55598164	T	C	KIT:uc010igr.3:exon16:c.T2361C:p.N787N,KIT:uc010igs.3:exon16:c.T2349C:p.N783N			rs140912933	0.0015	0.0233	0	0	0	0	0
chr4	55602733	G	A	KIT:uc010igr.3:exon18:c.G2554A:p.V852I,KIT:uc010igs.3:exon18:c.G2542A:p.V848I	NM_001093772	c.2542G->A	.	0.0007	0	0	0	0	0.0015	0
chr4	55604658	C	T	KIT:uc010igr.3:exon21:c.C2866T:p.R956W,KIT:uc010igs.3:exon21:c.C2854T:p.R952W	NM_001093772	c.2854C->T	.	0.0007	0	0	0	0	0	0.0042
chr12	25362763	TTC	-	KRAS:uc001rgq.1:exon5:c.531_533del:p.177_178del	NM_004985	c.533GAA->	.	0.0007	0	0	0	0	0.0015	0
chr12	25368380	T	G	KRAS:uc001rgp.1:exon5:c.A565C:p.M189L	NM_033360	c.565A->C	rs201170656	0.0015	0	0	0	0	0.0015	0.0043
chr12	25368410	C	T	KRAS:uc001rgp.1:exon5:c.G535A:p.G179S	NM_033360	c.535G->A	rs200970347	0.0007	0	0	0	0	0	0.0043
chrX	70340835	A	G	MED12:uc004dza.3:exon2:c.A109G:p.I37V,MED12:uc004dyy.3:exon5:c.A568G:p.I190V,MED12:uc004dyz.3:exon5:c.A568G:p.I190V,MED12:uc011mpq.1:exon5:c.A568G:p.I190V	AF071309	c.568A->G	.	0.001	0	0	0	0	0.002	0
chrX	70342422	G	A	MED12:uc004dza.3:exon6:c.G854A:p.R285H,MED12:uc004dyy.3:exon9:c.G1313A:p.R438H,MED12:uc004dyz.3:exon9:c.G1313A:p.R438H,MED12:uc011mpq.1:exon9:c.G1313A:p.R438H	AF071309	c.1313G->A	.	0.001	0	0	0.0132	0	0	0
chrX	70351463	C	T	MED12:uc004dza.3:exon26:c.C3652T:p.P1218S,MED12:uc004dyy.3:exon29:c.C4111T:p.P1371S,MED12:uc004dyz.3:exon29:c.C4111T:p.P1371S,MED12:uc011mpq.1:exon29:c.C4111T:p.P1371S	AF071309	c.4111C->T	.	0.001	0	0	0	0	0.002	0
chrX	70357078	A	G	MED12:uc010nla.3:exon13:c.A1471G:p.M491V,MED12:uc004dza.3:exon36:c.A5134G:p.M1712V,MED12:uc004dyy.3:exon39:c.A5593G:p.M1865V,MED12:uc004dyz.3:exon39:c.A5593G:p.M1865V,MED12:uc011mpq.1:exon39:c.A5593G:p.M1865V	AF071309	c.5593A->G	.	0.001	0	0	0	0	0.002	0
chrX	70357135	G	A	MED12:uc010nla.3:exon13:c.G1528A:p.G510S,MED12:uc004dza.3:exon36:c.G5191A:p.G1731S,MED12:uc004dyy.3:exon39:c.G5650A:p.G1884S,MED12:uc004dyz.3:exon39:c.G5650A:p.G1884S,MED12:uc011mpq.1:exon39:c.G5650A:p.G1884S	AF071309	c.5650G->A	rs147354926	0.0029	0.0317	0	0	0	0	0.0056
chrX	70357196	C	T	MED12:uc010nla.3:exon13:c.C1589T:p.A530V,MED12:uc004dza.3:exon36:c.C5252T:p.A1751V,MED12:uc004dyy.3:exon39:c.C5711T:p.A1904V,MED12:uc004dyz.3:exon39:c.C5711T:p.A1904V,MED12:uc011mpq.1:exon39:c.C5711T:p.A1904V	AF071309	c.5711C->T	rs200663107	0.001	0	0	0	0	0.002	0
chr11	64572018	T	C	MEN1:uc001obj.3:exon10:c.A1636G:p.T546A,MEN1:uc001obk.3:exon10:c.A1636G:p.T546A,MEN1:uc001obl.3:exon10:c.A1516G:p.T506A,MEN1:uc001obm.3:exon10:c.A1621G:p.T541A,MEN1:uc001obn.3:exon10:c.A1636G:p.T546A,MEN1:uc001obo.3:exon10:c.A1636G:p.T546A,MEN1:uc001obr.3:exon10:c.A1636G:p.T546A,MEN1:uc001obq.3:exon11:c.A1636G:p.T546A	NM_130801	c.1636A->G	rs2959656	0.9205	0.7262	0.8261	0.99	0.7258	0.997	0.8851
chr11	64572174	G	A	MEN1:uc001obj.3:exon10:c.C1480T:p.P494S,MEN1:uc001obk.3:exon10:c.C1480T:p.P494S,MEN1:uc001obl.3:exon10:c.C1360T:p.P454S,MEN1:uc001obm.3:exon10:c.C1465T:p.P489S,MEN1:uc001obn.3:exon10:c.C1480T:p.P494S,MEN1:uc001obo.3:exon10:c.C1480T:p.P494S,MEN1:uc001obr.3:exon10:c.C1480T:p.P494S,MEN1:uc001obq.3:exon11:c.C1480T:p.P494S	NM_130801	c.1480C->T	.	0.0007	0	0	0	0	0	0.0042
chr11	64575505	C	T	MEN1:uc001obj.3:exon3:c.G527A:p.R176Q,MEN1:uc001obk.3:exon3:c.G527A:p.R176Q,MEN1:uc001obl.3:exon3:c.G512A:p.R171Q,MEN1:uc001obm.3:exon3:c.G512A:p.R171Q,MEN1:uc001obn.3:exon3:c.G527A:p.R176Q,MEN1:uc001obo.3:exon3:c.G527A:p.R176Q,MEN1:uc001obr.3:exon3:c.G527A:p.R176Q,MEN1:uc001obq.3:exon4:c.G527A:p.R176Q	NM_130801	c.527G->A	rs607969	0.0117	0	0.0109	0	0.0081	0.0151	0.0169
chr11	64577739	C	T	.			.	0.0007	0	0.0114	0	0	0	0
chr7	116335811	A	T	MET:uc003vii.1:exon2:c.A1T:p.M1L			rs80153920	0.0514	0.1395	0.0543	0.01	0.0806	0.0302	0.089
chr7	116335828	G	C	MET:uc003vii.1:exon2:c.G18C:p.K6N	DQ656040	c.18G->C	rs80048442	0.0007	0.0116	0	0	0	0	0
chr7	116339209	G	A	MET:uc011kmz.1:exon1:c.G71A:p.G24E,MET:uc011kna.1:exon1:c.G71A:p.G24E,MET:uc011knb.1:exon1:c.G71A:p.G24E,MET:uc011knc.1:exon1:c.G71A:p.G24E,MET:uc011knd.2:exon1:c.G71A:p.G24E,MET:uc011kne.2:exon1:c.G71A:p.G24E,MET:uc011knf.2:exon1:c.G71A:p.G24E,MET:uc011kng.1:exon1:c.G71A:p.G24E,MET:uc011knh.1:exon1:c.G71A:p.G24E,MET:uc011kni.2:exon1:c.G71A:p.G24E,MET:uc003vij.3:exon2:c.G71A:p.G24E,MET:uc010lkg.3…	NM_000245	c.71G->A	rs180985111	0.0007	0.0116	0	0	0	0	0
chr7	116339241	A	T	MET:uc011kmz.1:exon1:c.A103T:p.M35L,MET:uc011kna.1:exon1:c.A103T:p.M35L,MET:uc011knb.1:exon1:c.A103T:p.M35L,MET:uc011knc.1:exon1:c.A103T:p.M35L,MET:uc011knd.2:exon1:c.A103T:p.M35L,MET:uc011kne.2:exon1:c.A103T:p.M35L,MET:uc011knf.2:exon1:c.A103T:p.M35L,MET:uc011kng.1:exon1:c.A103T:p.M35L,MET:uc011knh.1:exon1:c.A103T:p.M35L,MET:uc011kni.2:exon1:c.A103T:p.M35L,MET:uc003vij.3:exon2:c.A103T:p.M35L,MET…	NM_000245	c.103A->T	.	0.0007	0.0116	0	0	0	0	0
chr7	116339248	T	C	MET:uc011kmz.1:exon1:c.T110C:p.V37A,MET:uc011kna.1:exon1:c.T110C:p.V37A,MET:uc011knb.1:exon1:c.T110C:p.V37A,MET:uc011knc.1:exon1:c.T110C:p.V37A,MET:uc011knd.2:exon1:c.T110C:p.V37A,MET:uc011kne.2:exon1:c.T110C:p.V37A,MET:uc011knf.2:exon1:c.T110C:p.V37A,MET:uc011kng.1:exon1:c.T110C:p.V37A,MET:uc011knh.1:exon1:c.T110C:p.V37A,MET:uc011kni.2:exon1:c.T110C:p.V37A,MET:uc003vij.3:exon2:c.T110C:p.V37A,MET…	NM_000245	c.110T->C	rs201315884	0.0015	0	0	0.02	0	0	0
chr7	116339427	C	G	MET:uc011kmz.1:exon1:c.C289G:p.P97A,MET:uc011kna.1:exon1:c.C289G:p.P97A,MET:uc011knb.1:exon1:c.C289G:p.P97A,MET:uc011knc.1:exon1:c.C289G:p.P97A,MET:uc011knd.2:exon1:c.C289G:p.P97A,MET:uc011kne.2:exon1:c.C289G:p.P97A,MET:uc011knf.2:exon1:c.C289G:p.P97A,MET:uc011kng.1:exon1:c.C289G:p.P97A,MET:uc011knh.1:exon1:c.C289G:p.P97A,MET:uc011kni.2:exon1:c.C289G:p.P97A,MET:uc003vij.3:exon2:c.C289G:p.P97A,MET…	NM_000245	c.289C->G	rs199736573	0.0007	0	0.0109	0	0	0	0
chr7	116339642	G	T	MET:uc011kmz.1:exon1:c.G504T:p.E168D,MET:uc011kna.1:exon1:c.G504T:p.E168D,MET:uc011knb.1:exon1:c.G504T:p.E168D,MET:uc011knc.1:exon1:c.G504T:p.E168D,MET:uc011knd.2:exon1:c.G504T:p.E168D,MET:uc011kne.2:exon1:c.G504T:p.E168D,MET:uc011knf.2:exon1:c.G504T:p.E168D,MET:uc011kng.1:exon1:c.G504T:p.E168D,MET:uc011knh.1:exon1:c.G504T:p.E168D,MET:uc011kni.2:exon1:c.G504T:p.E168D,MET:uc003vij.3:exon2:c.G504T:…	NM_000245	c.504G->T	rs55985569	0.0088	0	0	0	0	0.0121	0.0169
chr7	116339648	C	G	MET:uc011kmz.1:exon1:c.C510G:p.S170R,MET:uc011kna.1:exon1:c.C510G:p.S170R,MET:uc011knb.1:exon1:c.C510G:p.S170R,MET:uc011knc.1:exon1:c.C510G:p.S170R,MET:uc011knd.2:exon1:c.C510G:p.S170R,MET:uc011kne.2:exon1:c.C510G:p.S170R,MET:uc011knf.2:exon1:c.C510G:p.S170R,MET:uc011kng.1:exon1:c.C510G:p.S170R,MET:uc011knh.1:exon1:c.C510G:p.S170R,MET:uc011kni.2:exon1:c.C510G:p.S170R,MET:uc003vij.3:exon2:c.C510G:…	NM_000245	c.510C->G	.	0.0007	0	0	0	0	0.0015	0
chr7	116340086	A	G	MET:uc011kmz.1:exon1:c.A948G:p.I316M,MET:uc011kna.1:exon1:c.A948G:p.I316M,MET:uc011knb.1:exon1:c.A948G:p.I316M,MET:uc011knc.1:exon1:c.A948G:p.I316M,MET:uc011knd.2:exon1:c.A948G:p.I316M,MET:uc011kne.2:exon1:c.A948G:p.I316M,MET:uc011knf.2:exon1:c.A948G:p.I316M,MET:uc011kng.1:exon1:c.A948G:p.I316M,MET:uc011knh.1:exon1:c.A948G:p.I316M,MET:uc011kni.2:exon1:c.A948G:p.I316M,MET:uc003vij.3:exon2:c.A948G:…	NM_000245	c.948A->G	rs35225896	0.0015	0.0233	0	0	0	0	0
chr7	116340177	G	A	MET:uc011kmz.1:exon1:c.G1039A:p.A347T,MET:uc011kna.1:exon1:c.G1039A:p.A347T,MET:uc011knb.1:exon1:c.G1039A:p.A347T,MET:uc011knc.1:exon1:c.G1039A:p.A347T,MET:uc011knd.2:exon1:c.G1039A:p.A347T,MET:uc011kne.2:exon1:c.G1039A:p.A347T,MET:uc011knf.2:exon1:c.G1039A:p.A347T,MET:uc011kng.1:exon1:c.G1039A:p.A347T,MET:uc011knh.1:exon1:c.G1039A:p.A347T,MET:uc011kni.2:exon1:c.G1039A:p.A347T,MET:uc003vij.3:exon…	NM_000245	c.1039G->A	rs200074800	0.0007	0	0	0	0	0.0015	0
chr7	116340223	T	C	MET:uc011kmz.1:exon1:c.T1085C:p.M362T,MET:uc011kna.1:exon1:c.T1085C:p.M362T,MET:uc011knb.1:exon1:c.T1085C:p.M362T,MET:uc011knc.1:exon1:c.T1085C:p.M362T,MET:uc011knd.2:exon1:c.T1085C:p.M362T,MET:uc011kne.2:exon1:c.T1085C:p.M362T,MET:uc011knf.2:exon1:c.T1085C:p.M362T,MET:uc011kng.1:exon1:c.T1085C:p.M362T,MET:uc011knh.1:exon1:c.T1085C:p.M362T,MET:uc011kni.2:exon1:c.T1085C:p.M362T,MET:uc003vij.3:exon…	NM_000245	c.1085T->C	rs77523018	0.0051	0.0465	0.0326	0	0	0	0
chr7	116340262	A	G	MET:uc011kmz.1:exon1:c.A1124G:p.N375S,MET:uc011kna.1:exon1:c.A1124G:p.N375S,MET:uc011knb.1:exon1:c.A1124G:p.N375S,MET:uc011knc.1:exon1:c.A1124G:p.N375S,MET:uc011knd.2:exon1:c.A1124G:p.N375S,MET:uc011kne.2:exon1:c.A1124G:p.N375S,MET:uc011knf.2:exon1:c.A1124G:p.N375S,MET:uc011kng.1:exon1:c.A1124G:p.N375S,MET:uc011knh.1:exon1:c.A1124G:p.N375S,MET:uc011kni.2:exon1:c.A1124G:p.N375S,MET:uc003vij.3:exon…	NM_000245	c.1124A->G	rs33917957	0.0213	0	0	0.09	0.0645	0.0151	0.0042
chr7	116340309	G	A	MET:uc011kmz.1:exon1:c.G1171A:p.G391R,MET:uc011kna.1:exon1:c.G1171A:p.G391R,MET:uc011knb.1:exon1:c.G1171A:p.G391R,MET:uc011knc.1:exon1:c.G1171A:p.G391R,MET:uc011knd.2:exon1:c.G1171A:p.G391R,MET:uc011kne.2:exon1:c.G1171A:p.G391R,MET:uc011knf.2:exon1:c.G1171A:p.G391R,MET:uc011kng.1:exon1:c.G1171A:p.G391R,MET:uc011knh.1:exon1:c.G1171A:p.G391R,MET:uc011kni.2:exon1:c.G1171A:p.G391R,MET:uc003vij.3:exon…	NM_000245	c.1171G->A	.	0.0007	0	0	0	0	0	0.0043
chr7	116381038	G	A	MET:uc011knb.1:exon4:c.G1660A:p.G554R,MET:uc011knc.1:exon4:c.G1660A:p.G554R,MET:uc011knd.2:exon4:c.G1660A:p.G554R,MET:uc011kne.2:exon4:c.G1576A:p.G526R,MET:uc011knf.2:exon4:c.G1660A:p.G554R,MET:uc011kng.1:exon4:c.G1660A:p.G554R,MET:uc011knh.1:exon4:c.G1660A:p.G554R,MET:uc011kni.2:exon4:c.G1660A:p.G554R,MET:uc003vij.3:exon5:c.G1660A:p.G554R,MET:uc010lkh.3:exon5:c.G1660A:p.G554R,MET:uc011knj.2:exon…	NM_001127500	c.1660G->A	rs200218511	0.0007	0	0	0	0	0	0.0042
chr7	116381104	A	G	MET:uc011knb.1:exon4:c.A1726G:p.T576A	EU826577	c.1726A->G	rs73469198	0.0103	0.1279	0.0326	0	0	0	0
chr7	116381137	-	TG	MET:uc011knb.1:exon4:c.1759_1760insTG:p.W587fs	EU826577	c.1760->TG	.	0.0007	0	0.0119	0	0	0	0
chr7	116381154	T	G	MET:uc011knb.1:exon4:c.T1776G:p.C592W	EU826577	c.1776T->G	.	0.0071	0	0	0	0	0.0096	0.0135
chr7	116381154	-	T	MET:uc011knb.1:exon4:c.1776_1777insT:p.C592fs	EU826577	c.1776T->TT	.	0.0008	0	0	0.0104	0	0	0
chr7	116395430	C	A	MET:uc011knc.1:exon5:c.C1723A:p.L575I,MET:uc011knd.2:exon5:c.C1723A:p.L575I,MET:uc011kne.2:exon5:c.C1639A:p.L547I,MET:uc011knf.2:exon5:c.C1723A:p.L575I,MET:uc011kng.1:exon5:c.C1723A:p.L575I,MET:uc011knh.1:exon5:c.C1723A:p.L575I,MET:uc011kni.2:exon5:c.C1723A:p.L575I,MET:uc003vij.3:exon6:c.C1723A:p.L575I,MET:uc010lkh.3:exon6:c.C1723A:p.L575I,MET:uc011knj.2:exon6:c.C433A:p.L145I,MET:uc022akk.1:exon6…	NM_001127500	c.1723C->A	.	0.0007	0	0	0	0	0	0.0043
chr7	116395478	C	T	MET:uc011knc.1:exon5:c.C1771T:p.R591W,MET:uc011knd.2:exon5:c.C1771T:p.R591W,MET:uc011kne.2:exon5:c.C1687T:p.R563W,MET:uc011knf.2:exon5:c.C1771T:p.R591W,MET:uc011kng.1:exon5:c.C1771T:p.R591W,MET:uc011knh.1:exon5:c.C1771T:p.R591W,MET:uc011kni.2:exon5:c.C1771T:p.R591W,MET:uc003vij.3:exon6:c.C1771T:p.R591W,MET:uc010lkh.3:exon6:c.C1771T:p.R591W,MET:uc011knj.2:exon6:c.C481T:p.R161W,MET:uc022akk.1:exon6…	NM_001127500	c.1771C->T	rs45602940	0.0007	0	0	0	0	0	0.0042
chr7	116397613	A	G	MET:uc011knd.2:exon6:c.A1985G:p.Y662C	EU826575	c.1985A->G	.	0.0007	0	0	0	0	0	0.0042
chr7	116397698	G	A	MET:uc011kne.2:exon7:c.G1888A:p.V630I,MET:uc011knf.2:exon7:c.G1972A:p.V658I,MET:uc011kng.1:exon7:c.G1972A:p.V658I,MET:uc011knh.1:exon7:c.G1972A:p.V658I,MET:uc011kni.2:exon7:c.G1972A:p.V658I,MET:uc003vij.3:exon8:c.G1972A:p.V658I,MET:uc010lkh.3:exon8:c.G1972A:p.V658I,MET:uc011knj.2:exon8:c.G682A:p.V228I,MET:uc022akk.1:exon8:c.G1972A:p.V658I	NM_001127500	c.1972G->A	.	0.0007	0	0	0	0	0.0015	0
chr7	116403287	A	G	MET:uc011kni.2:exon10:c.A2548G:p.I850V,MET:uc003vij.3:exon11:c.A2548G:p.I850V,MET:uc010lkh.3:exon11:c.A2602G:p.I868V,MET:uc011knj.2:exon11:c.A1258G:p.I420V,MET:uc022akk.1:exon11:c.A2548G:p.I850V	NM_001127500	c.2602A->G	rs200524064	0.0007	0	0.0109	0	0	0	0
chr7	116409777	C	T	MET:uc003vij.3:exon12:c.C2662T:p.H888Y,MET:uc010lkh.3:exon12:c.C2716T:p.H906Y,MET:uc011knj.2:exon12:c.C1372T:p.H458Y,MET:uc022akk.1:exon12:c.C2662T:p.H888Y	NM_001127500	c.2716C->T	rs115574135	0.0007	0	0	0	0	0	0.0042
chr7	116411923	C	T	MET:uc003vij.3:exon14:c.C2908T:p.R970C,MET:uc010lkh.3:exon14:c.C2962T:p.R988C,MET:uc011knj.2:exon14:c.C1618T:p.R540C	NM_001127500	c.2962C->T	rs34589476	0.0022	0	0	0	0	0.0045	0
chr7	116411990	C	T	MET:uc003vij.3:exon14:c.C2975T:p.T992I,MET:uc010lkh.3:exon14:c.C3029T:p.T1010I,MET:uc011knj.2:exon14:c.C1685T:p.T562I	NM_001127500	c.3029C->T	rs56391007	0.0059	0	0	0	0	0.0106	0.0042
chr7	116411992	A	G	MET:uc003vij.3:exon14:c.A2977G:p.T993A,MET:uc010lkh.3:exon14:c.A3031G:p.T1011A,MET:uc011knj.2:exon14:c.A1687G:p.T563A	NM_001127500	c.3031A->G	.	0.0007	0	0	0	0.0081	0	0
chr7	116419011	T	C	MET:uc003vij.3:exon17:c.T3522C:p.H1174H,MET:uc010lkh.3:exon17:c.T3576C:p.H1192H,MET:uc011knj.2:exon17:c.T2232C:p.H744H			rs146651797	0.0007	0.0116	0	0	0	0	0
chr7	116435978	G	A	MET:uc003vij.3:exon21:c.G3973A:p.E1325K,MET:uc010lkh.3:exon21:c.G4027A:p.E1343K,MET:uc011knj.2:exon21:c.G2683A:p.E895K	NM_001127500	c.4027G->A	.	0.0007	0	0	0	0	0.0015	0
chr7	116436092	G	A	MET:uc003vij.3:exon21:c.G4087A:p.A1363T,MET:uc010lkh.3:exon21:c.G4141A:p.A1381T,MET:uc011knj.2:exon21:c.G2797A:p.A933T	NM_001127500	c.4141G->A	rs45578433	0.0015	0	0	0.01	0.0081	0	0
chr3	37035090	C	T	MLH1:uc003cgl.3:exon1:c.C52T:p.R18C,MLH1:uc010hge.3:exon1:c.C52T:p.R18C	AB209848	c.52C->T	.	0.0007	0	0	0	0	0	0.0042
chr3	37042541	T	G	MLH1:uc003cgl.3:exon3:c.T303G:p.G101G,MLH1:uc010hge.3:exon3:c.T303G:p.G101G			rs4647220	0.0022	0	0	0.0306	0	0	0
chr3	37053550	G	A	MLH1:uc003cgl.3:exon8:c.G637A:p.V213M,MLH1:uc010hge.3:exon8:c.G637A:p.V213M,MLH1:uc011ayc.2:exon8:c.G343A:p.V115M	AB209848	c.637G->A	rs2308317	0.0022	0.0116	0.0109	0	0	0	0.0042
chr3	37053568	A	G	MLH1:uc003cgl.3:exon8:c.A655G:p.I219V,MLH1:uc010hge.3:exon8:c.A655G:p.I219V,MLH1:uc011ayc.2:exon8:c.A361G:p.I121V	AB209848	c.655A->G	rs1799977	0.21	0.0465	0.0761	0.05	0.0323	0.3263	0.1525
chr3	37055966	A	G	MLH1:uc003cgl.3:exon9:c.A721G:p.K241E,MLH1:uc010hge.3:exon9:c.A721G:p.K241E,MLH1:uc011ayc.2:exon9:c.A427G:p.K143E	AB209848	c.721A->G	.	0.0007	0	0.0109	0	0	0	0
chr3	37061893	T	C	MLH1:uc010hgl.1:exon3:c.T73C:p.C25R,MLH1:uc003cgo.3:exon10:c.T254C:p.V85A,MLH1:uc011ayb.2:exon10:c.T254C:p.V85A,MLH1:uc003cgl.3:exon11:c.T977C:p.V326A,MLH1:uc010hge.3:exon11:c.T977C:p.V326A,MLH1:uc011ayc.2:exon11:c.T683C:p.V228A,MLH1:uc011ayd.2:exon11:c.T254C:p.V85A,MLH1:uc011aye.2:exon11:c.T254C:p.V85A,MLH1:uc003cgn.4:exon12:c.T254C:p.V85A	BX648844	c.254T->C	rs63751049	0.0007	0	0	0	0	0.0015	0
chr3	37067240	T	A	MLH1:uc010hgn.3:exon1:c.T77A:p.V26D,MLH1:uc010hgo.3:exon1:c.T77A:p.V26D,MLH1:uc010hgj.1:exon2:c.T77A:p.V26D,MLH1:uc010hgh.1:exon3:c.T128A:p.V43D,MLH1:uc010hgk.3:exon3:c.T77A:p.V26D,MLH1:uc010hgg.1:exon4:c.T128A:p.V43D,MLH1:uc010hgi.1:exon4:c.T77A:p.V26D,MLH1:uc003cgo.3:exon11:c.T428A:p.V143D,MLH1:uc011ayb.2:exon11:c.T428A:p.V143D,MLH1:uc003cgl.3:exon12:c.T1151A:p.V384D,MLH1:uc010hge.3:exon12:c.T1…	BX648844	c.428T->A	rs63750447	0.0029	0	0	0	0.0323	0	0
chr3	37067306	G	A	MLH1:uc010hgn.3:exon1:c.G143A:p.S48N,MLH1:uc010hgo.3:exon1:c.G143A:p.S48N,MLH1:uc010hgj.1:exon2:c.G143A:p.S48N,MLH1:uc010hgh.1:exon3:c.G194A:p.S65N,MLH1:uc010hgk.3:exon3:c.G143A:p.S48N,MLH1:uc010hgg.1:exon4:c.G194A:p.S65N,MLH1:uc010hgi.1:exon4:c.G143A:p.S48N,MLH1:uc003cgo.3:exon11:c.G494A:p.S165N,MLH1:uc011ayb.2:exon11:c.G494A:p.S165N,MLH1:uc003cgl.3:exon12:c.G1217A:p.S406N,MLH1:uc010hge.3:exon12…	BX648844	c.494G->A	rs41294980	0.0007	0	0	0	0	0.0015	0
chr3	37083800	A	G	MLH1:uc010hgk.3:exon6:c.A635G:p.N212S,MLH1:uc003cgo.3:exon14:c.A986G:p.N329S,MLH1:uc011ayb.2:exon14:c.A986G:p.N329S,MLH1:uc003cgl.3:exon15:c.A1709G:p.N570S,MLH1:uc010hge.3:exon15:c.A1709G:p.N570S,MLH1:uc011ayc.2:exon15:c.A1415G:p.N472S,MLH1:uc011ayd.2:exon15:c.A986G:p.N329S,MLH1:uc011aye.2:exon15:c.A986G:p.N329S,MLH1:uc003cgn.4:exon16:c.A986G:p.N329S	BX648844	c.986A->G	.	0.0007	0.0116	0	0	0	0	0
chr3	37083821	C	T	MLH1:uc010hgk.3:exon6:c.C656T:p.S219L,MLH1:uc003cgo.3:exon14:c.C1007T:p.S336L,MLH1:uc011ayb.2:exon14:c.C1007T:p.S336L,MLH1:uc003cgl.3:exon15:c.C1730T:p.S577L,MLH1:uc010hge.3:exon15:c.C1730T:p.S577L,MLH1:uc011ayc.2:exon15:c.C1436T:p.S479L,MLH1:uc011ayd.2:exon15:c.C1007T:p.S336L,MLH1:uc011aye.2:exon15:c.C1007T:p.S336L,MLH1:uc003cgn.4:exon16:c.C1007T:p.S336L	BX648844	c.1007C->T	rs56185292	0.0007	0	0	0	0	0.0015	0
chr3	37089130	AA	GC	MLH1:uc010hgp.3:exon2:c.94_95GC,MLH1:uc003cgo.3:exon15:c.1129_1130GC,MLH1:uc011ayb.2:exon15:c.1129_1130GC,MLH1:uc003cgl.3:exon16:c.1852_1853GC,MLH1:uc010hge.3:exon16:c.1852_1853GC,MLH1:uc011ayc.2:exon16:c.1558_1559GC,MLH1:uc011ayd.2:exon16:c.1129_1130GC,MLH1:uc011aye.2:exon16:c.1129_1130GC,MLH1:uc003cgn.4:exon17:c.1129_1130GC	BX648844	c.1129AA->GC	.	0.0022	0	0	0	0	0.0015	0.0085
chr3	37090074	A	G	MLH1:uc010hgk.3:exon7:c.A724G:p.I242V,MLH1:uc003cgo.3:exon16:c.A1240G:p.I414V,MLH1:uc011ayb.2:exon16:c.A1240G:p.I414V,MLH1:uc003cgl.3:exon17:c.A1963G:p.I655V,MLH1:uc011ayc.2:exon17:c.A1669G:p.I557V,MLH1:uc011ayd.2:exon17:c.A1240G:p.I414V,MLH1:uc011aye.2:exon17:c.A1240G:p.I414V,MLH1:uc003cgn.4:exon18:c.A1240G:p.I414V	BX648844	c.1240A->G	rs55907433	0.0037	0.0349	0	0	0	0.0015	0.0042
chr3	37090087	G	A	MLH1:uc010hgk.3:exon7:c.G737A:p.R246Q,MLH1:uc003cgo.3:exon16:c.G1253A:p.R418Q,MLH1:uc011ayb.2:exon16:c.G1253A:p.R418Q,MLH1:uc003cgl.3:exon17:c.G1976A:p.R659Q,MLH1:uc011ayc.2:exon17:c.G1682A:p.R561Q,MLH1:uc011ayd.2:exon17:c.G1253A:p.R418Q,MLH1:uc011aye.2:exon17:c.G1253A:p.R418Q,MLH1:uc003cgn.4:exon18:c.G1253A:p.R418Q	BX648844	c.1253G->A	rs63749900	0.0007	0	0	0.01	0	0	0
chr3	37092019	G	A	MLH1:uc010hgp.3:exon4:c.G295A:p.V99M,MLH1:uc010hgk.3:exon9:c.G907A:p.V303M,MLH1:uc010hge.3:exon17:c.G1939A:p.V647M,MLH1:uc003cgo.3:exon18:c.G1423A:p.V475M,MLH1:uc011ayb.2:exon18:c.G1423A:p.V475M,MLH1:uc003cgl.3:exon19:c.G2146A:p.V716M,MLH1:uc011ayc.2:exon19:c.G1852A:p.V618M,MLH1:uc011ayd.2:exon19:c.G1423A:p.V475M,MLH1:uc003cgn.4:exon20:c.G1423A:p.V475M	BX648844	c.1423G->A	rs35831931	0.0022	0	0	0	0	0.0045	0
chr3	37092025	C	T	MLH1:uc010hgp.3:exon4:c.C301T:p.H101Y,MLH1:uc010hgk.3:exon9:c.C913T:p.H305Y,MLH1:uc010hge.3:exon17:c.C1945T:p.H649Y,MLH1:uc003cgo.3:exon18:c.C1429T:p.H477Y,MLH1:uc011ayb.2:exon18:c.C1429T:p.H477Y,MLH1:uc003cgl.3:exon19:c.C2152T:p.H718Y,MLH1:uc011ayc.2:exon19:c.C1858T:p.H620Y,MLH1:uc011ayd.2:exon19:c.C1429T:p.H477Y,MLH1:uc003cgn.4:exon20:c.C1429T:p.H477Y	BX648844	c.1429C->T	rs2020873	0.0088	0.0581	0.0435	0	0	0.0015	0.0042
chr3	37092176	C	T	MLH1:uc010hgn.3:exon4:c.C793T:p.L265F	DQ648892	c.791TTC->TTT	rs200903126	0.0051	0	0	0.02	0	0.003	0.0127
chr3	37092174	TTC	-	MLH1:uc010hgn.3:exon4:c.791_793del:p.264_265del	DQ648892	c.791TTC->	rs200919928	0.0176	0.0349	0.0543	0	0	0.0196	0.0085
chr12	49418717	C	T	MLL2:uc001rta.4:exon49:c.G15797A:p.R5266H	NM_003482	c.15797G->A	rs201481646	0.0022	0	0	0	0	0.003	0.0042
chr12	49420078	C	T	MLL2:uc001rta.4:exon48:c.G15671A:p.R5224H	NM_003482	c.15671G->A	rs3782356	0.0022	0	0	0	0.0242	0	0
chr12	49420432	C	T	MLL2:uc001rta.4:exon48:c.G15317A:p.R5106H	NM_003482	c.15317G->A	.	0.0007	0	0	0	0	0.0015	0
chr12	49420738	T	A	MLL2:uc001rta.4:exon48:c.A15011T:p.E5004V	NM_003482	c.15011A->T	.	0.0007	0	0.0109	0	0	0	0
chr12	49421000	G	A	MLL2:uc001rta.4:exon48:c.C14749T:p.P4917S	NM_003482	c.14749C->T	.	0.0007	0	0	0	0	0.0015	0
chr12	49423015	C	G	MLL2:uc001rta.4:exon44:c.G14080C:p.E4694Q	NM_003482	c.14080G->C	.	0.0007	0	0	0	0	0	0.0042
chr12	49424093	A	G	MLL2:uc001rta.4:exon42:c.T13969C:p.S4657P	NM_003482	c.13969T->C	.	0.0007	0	0	0	0	0.0015	0
chr12	49424406	T	C	MLL2:uc001rta.4:exon41:c.A13817G:p.Y4606C	NM_003482	c.13817A->G	.	0.0007	0	0	0	0	0.0015	0
chr12	49424427	G	A	MLL2:uc001rta.4:exon41:c.C13796T:p.A4599V	NM_003482	c.13796C->T	.	0.0015	0	0	0.01	0.0081	0	0
chr12	49424765	C	T	MLL2:uc001rta.4:exon40:c.G13582A:p.A4528T	NM_003482	c.13582G->A	.	0.0007	0	0	0	0	0.0015	0
chr12	49425268	A	G	MLL2:uc001rta.4:exon39:c.T13220C:p.V4407A	NM_003482	c.13220T->C	rs185126345	0.0007	0	0.0109	0	0	0	0
chr12	49425407	C	T	MLL2:uc001rta.4:exon39:c.G13081A:p.A4361T	NM_003482	c.13081G->A	rs201938646	0.0007	0	0	0	0	0	0
chr12	49425443	G	C	MLL2:uc001rta.4:exon39:c.C13045G:p.P4349A	NM_003482	c.13045C->G	rs181733689	0.0022	0.0233	0	0	0	0	0.0043
chr12	49425479	G	C	MLL2:uc001rta.4:exon39:c.C13009G:p.P4337A	NM_003482	c.13009C->G	.	0.0007	0	0	0	0	0	0.0042
chr12	49425508	C	T	MLL2:uc001rta.4:exon39:c.G12980A:p.S4327N	NM_003482	c.12980G->A	.	0.0007	0	0	0	0	0.0015	0
chr12	49425575	C	T	MLL2:uc001rta.4:exon39:c.G12913A:p.V4305I	NM_003482	c.12913G->A	rs199895011	0.0044	0	0	0	0	0.006	0.0085
chr12	49425688	G	A	MLL2:uc001rta.4:exon39:c.C12800T:p.P4267L	NM_003482	c.12800C->T	.	0.0007	0	0	0.01	0	0	0
chr12	49426349	C	T	MLL2:uc001rta.4:exon39:c.G12139A:p.G4047R	NM_003482	c.12139G->A	.	0.0007	0.0116	0	0	0	0	0
chr12	49426460	A	G	MLL2:uc001rta.4:exon39:c.T12028C:p.S4010P	NM_003482	c.12028T->C	rs80132640	0.0178	0	0.0109	0.0408	0	0.0229	0.0171
chr12	49426613	G	T	MLL2:uc001rta.4:exon39:c.C11875A:p.Q3959K	NM_003482	c.11875C->A	.	0.0008	0	0	0	0	0.0017	0
chr12	49426878	C	T	MLL2:uc001rta.4:exon39:c.G11610A:p.M3870I	NM_003482	c.11610G->A	rs73302195	0.0032	0.0125	0.0119	0	0	0	0.0095
chr12	49427347	C	T	MLL2:uc001rta.4:exon39:c.G11141A:p.R3714K	NM_003482	c.11141G->A	rs186696516	0.0007	0	0	0	0.0081	0	0
chr12	49427368	C	T	MLL2:uc001rta.4:exon39:c.G11120A:p.R3707Q	NM_003482	c.11120G->A	.	0.0007	0	0	0	0.0081	0	0
chr12	49427495	G	C	MLL2:uc001rta.4:exon39:c.C10993G:p.P3665A	NM_003482	c.10993C->G	rs112170602	0.0015	0	0.0109	0	0	0.0015	0
chr12	49427501	C	T	MLL2:uc001rta.4:exon39:c.G10987A:p.A3663T	NM_003482	c.10987G->A	.	0.0007	0.0116	0	0	0	0	0
chr12	49427522	G	A	MLL2:uc001rta.4:exon39:c.C10966T:p.R3656C	NM_003482	c.10966C->T	rs201283589	0.0007	0	0	0	0	0.0015	0
chr12	49428694	T	C	MLL2:uc001rta.4:exon35:c.A10256G:p.D3419G	NM_003482	c.10256A->G	rs146044282	0.0007	0	0	0	0	0	0
chr12	49430947	T	C	MLL2:uc001rta.4:exon34:c.A10192G:p.M3398V	NM_003482	c.10192A->G	rs75937132	0.0059	0	0.0109	0	0	0.0076	0.0085
chr12	49431094	T	C	MLL2:uc001rta.4:exon34:c.A10045G:p.M3349V	NM_003482	c.10045A->G	rs80149580	0.0015	0	0	0	0.0161	0	0
chr12	49431115	G	A	MLL2:uc001rta.4:exon34:c.C10024T:p.R3342C	NM_003482	c.10024C->T	.	0.0007	0	0	0.01	0	0	0
chr12	49431477	G	T	MLL2:uc001rta.4:exon34:c.C9662A:p.T3221N	NM_003482	c.9662C->A	rs200601717	0.0007	0.0116	0	0	0	0	0
chr12	49431657	A	G	MLL2:uc001rta.4:exon34:c.T9482C:p.M3161T	NM_003482	c.9482T->C	rs199831827	0.0007	0	0	0	0	0	0.0042
chr12	49431721	T	C	MLL2:uc001rta.4:exon34:c.A9418G:p.K3140E	NM_003482	c.9418A->G	.	0.0007	0	0	0	0	0.0015	0
chr12	49431796	G	A	MLL2:uc001rta.4:exon34:c.C9343T:p.L3115F	NM_003482	c.9343C->T	.	0.0007	0	0	0	0	0	0.0042
chr12	49432365	G	A	MLL2:uc001rta.4:exon34:c.C8774T:p.A2925V	NM_003482	c.8774C->T	rs199547661	0.0007	0	0	0	0	0	0
chr12	49432444	C	T	MLL2:uc001rta.4:exon34:c.G8695A:p.G2899S	NM_003482	c.8695G->A	.	0.0007	0	0	0	0	0.0015	0
chr12	49433298	GA	AG	MLL2:uc001rta.4:exon32:c.8148_8149CT	NM_003482	c.8149TC->CT	.	0.0007	0.0119	0	0	0	0	0
chr12	49433547	A	C	MLL2:uc001rta.4:exon31:c.T8006G:p.M2669R	NM_003482	c.8006T->G	.	0.0007	0	0	0	0	0.0015	0
chr12	49433848	C	T	MLL2:uc001rta.4:exon31:c.G7705A:p.G2569S	NM_003482	c.7705G->A	rs201507971	0.0007	0.0116	0	0	0	0	0
chr12	49433883	G	A	MLL2:uc001rta.4:exon31:c.C7670T:p.P2557L	NM_003482	c.7670C->T	rs189888707	0.0132	0.0233	0.0109	0.04	0.0081	0.0106	0.0085
chr12	49434063	G	A	MLL2:uc001rta.4:exon31:c.C7490T:p.A2497V	NM_003482	c.7490C->T	.	0.0007	0	0	0	0	0.0015	0
chr12	49434324	C	T	MLL2:uc001rta.4:exon31:c.G7229A:p.R2410Q	NM_003482	c.7229G->A	.	0.0007	0	0	0	0	0	0.0042
chr12	49434409	G	A	MLL2:uc001rta.4:exon31:c.C7144T:p.P2382S	NM_003482	c.7144C->T	rs3741626	0.0169	0.0116	0	0.01	0.121	0.0076	0
chr12	49434652	G	A	MLL2:uc001rta.4:exon31:c.C6901T:p.P2301S	NM_003482	c.6901C->T	rs200681496	0.0007	0	0	0	0	0	0
chr12	49434717	C	T	MLL2:uc001rta.4:exon31:c.G6836A:p.G2279E	NM_003482	c.6836G->A	rs200578414	0.0007	0	0	0	0	0.0015	0
chr12	49434721	A	C	MLL2:uc001rta.4:exon31:c.T6832G:p.F2278V	NM_003482	c.6832T->G	.	0.0007	0	0	0	0.0081	0	0
chr12	49434741	G	A	MLL2:uc001rta.4:exon31:c.C6812T:p.P2271L	NM_003482	c.6812C->T	.	0.0007	0	0	0	0.0081	0	0
chr12	49434742	G	A	MLL2:uc001rta.4:exon31:c.C6811T:p.P2271S	NM_003482	c.6811C->T	rs199802471	0.0007	0	0	0	0	0.0015	0
chr12	49434801	G	A	MLL2:uc001rta.4:exon31:c.C6752T:p.S2251L	NM_003482	c.6752C->T	rs189199944	0.0029	0	0	0	0	0	0.0169
chr12	49434813	G	C	MLL2:uc001rta.4:exon31:c.C6740G:p.P2247R	NM_003482	c.6740C->G	.	0.0007	0	0	0	0	0.0015	0
chr12	49434910	A	T	MLL2:uc001rta.4:exon31:c.T6643A:p.S2215T	NM_003482	c.6643T->A	rs200080744	0.0007	0	0	0	0.0081	0	0
chr12	49434924	G	A	MLL2:uc001rta.4:exon31:c.C6629T:p.P2210L	NM_003482	c.6629C->T	rs201190869	0.0022	0	0	0	0	0.0045	0
chr12	49435048	C	T	MLL2:uc001rta.4:exon31:c.G6505A:p.A2169T	NM_003482	c.6505G->A	.	0.0007	0	0	0.01	0	0	0
chr12	49435108	A	G	MLL2:uc001rta.4:exon31:c.T6445C:p.S2149P	NM_003482	c.6445T->C	.	0.0007	0	0	0.01	0	0	0
chr12	49435161	G	T	MLL2:uc001rta.4:exon31:c.C6392A:p.T2131N	NM_003482	c.6392C->A	.	0.0007	0.0116	0	0	0	0	0
chr12	49435234	G	T	MLL2:uc001rta.4:exon31:c.C6319A:p.P2107T	NM_003482	c.6319C->A	rs201977719	0.0007	0	0	0	0	0.0015	0
chr12	49435236	A	G	MLL2:uc001rta.4:exon31:c.T6317C:p.I2106T	NM_003482	c.6317T->C	.	0.0007	0	0	0	0	0.0015	0
chr12	49435269	C	T	MLL2:uc001rta.4:exon31:c.G6284A:p.R2095H	NM_003482	c.6284G->A	.	0.0007	0	0	0	0	0	0.0042
chr12	49436553	C	T	MLL2:uc001rta.4:exon26:c.G5753A:p.R1918H	NM_003482	c.5753G->A	.	0.0007	0	0.0109	0	0	0	0
chr12	49436574	G	T	MLL2:uc001rta.4:exon26:c.C5732A:p.T1911N	NM_003482	c.5732C->A	.	0.0007	0	0	0.01	0	0	0
chr12	49436957	C	T	MLL2:uc001rta.4:exon25:c.G5546A:p.G1849E	NM_003482	c.5546G->A	.	0.0007	0.0116	0	0	0	0	0
chr12	49437175	C	A	MLL2:uc001rta.4:exon24:c.G5504T:p.R1835L	NM_003482	c.5504G->T	.	0.0007	0	0.0109	0	0	0	0
chr12	49437202	C	A	MLL2:uc001rta.4:exon24:c.G5477T:p.G1826V	NM_003482	c.5477G->T	.	0.0007	0	0	0.01	0	0	0
chr12	49437499	G	A	MLL2:uc001rta.4:exon23:c.C5386T:p.R1796W	NM_003482	c.5386C->T	rs186948725	0.0007	0	0	0	0.0081	0	0
chr12	49437763	G	C	MLL2:uc001rta.4:exon22:c.C5207G:p.P1736R	NM_003482	c.5207C->G	.	0.0007	0	0	0	0	0	0.0042
chr12	49438042	G	A	MLL2:uc001rta.4:exon21:c.C5129T:p.T1710M	NM_003482	c.5129C->T	.	0.0007	0.0119	0	0	0	0	0
chr12	49442543	T	C	MLL2:uc001rta.4:exon13:c.A4030G:p.I1344V	NM_003482	c.4030A->G	.	0.0007	0	0	0.01	0	0	0
chr12	49442913	GTT	-	MLL2:uc001rta.4:exon12:c.3993_3995del:p.1331_1332del	NM_003482	c.3995AAC->	.	0.0007	0	0	0	0	0.0015	0
chr12	49443469	T	C	MLL2:uc001rta.4:exon11:c.A3902G:p.K1301R	NM_003482	c.3902A->G	.	0.0007	0	0	0.01	0	0	0
chr12	49443799	G	A	MLL2:uc001rta.4:exon11:c.C3572T:p.P1191L	NM_003482	c.3572C->T	rs112236653	0.0007	0	0	0	0	0.0015	0
chr12	49443979	G	A	MLL2:uc001rta.4:exon11:c.C3392T:p.P1131L	NM_003482	c.3392C->T	rs201623566	0.0007	0	0	0	0	0.0015	0
chr12	49444190	CC	AA	MLL2:uc001rta.4:exon11:c.3180_3181TT	NM_003482	c.3181GG->TT	.	0.0007	0	0.0109	0	0	0	0
chr12	49444379	G	T	MLL2:uc001rta.4:exon11:c.C2992A:p.P998T	NM_003482	c.2992C->A	rs143711798	0.0007	0	0	0	0	0	0.0042
chr12	49444810	G	T	MLL2:uc001rta.4:exon10:c.C2656A:p.P886T	NM_003482	c.2656C->A	rs199946966	0.0007	0.0116	0	0	0	0	0
chr12	49444810	G	C	MLL2:uc001rta.4:exon10:c.C2656G:p.P886A	NM_003482	c.2656C->G	.	0.0007	0	0	0	0	0.0015	0
chr12	49444920	G	A	MLL2:uc001rta.4:exon10:c.C2546T:p.S849L	NM_003482	c.2546C->T	.	0.0007	0	0	0	0	0	0.0042
chr12	49445028	G	A	MLL2:uc001rta.4:exon10:c.C2438T:p.P813L	NM_003482	c.2438C->T	rs75226229	0.0352	0	0.0217	0.05	0	0.0544	0.0212
chr12	49445190	GGCTCCTCAGGCCGGGGGGACAGGTGC	-	MLL2:uc001rta.4:exon10:c.2250_2276del:p.750_759del	NM_003482	c.2276GCACCTGTCCCCCCGGCCTGAGGAGCC->	.	0.0029	0.0233	0.0109	0	0	0	0.0042
chr12	49445244	G	A	MLL2:uc001rta.4:exon10:c.C2222T:p.P741L	NM_003482	c.2222C->T	.	0.0007	0	0	0	0	0.0015	0
chr12	49445280	G	A	MLL2:uc001rta.4:exon10:c.C2186T:p.P729L	NM_003482	c.2186C->T	.	0.0015	0	0.0217	0	0	0	0
chr12	49445310	G	A	MLL2:uc001rta.4:exon10:c.C2156T:p.P719L	NM_003482	c.2156C->T	rs185660524	0.0015	0	0	0	0.0081	0	0.0042
chr12	49445392	G	T	MLL2:uc001rta.4:exon10:c.C2074A:p.P692T	NM_003482	c.2074AC->AA	rs202076833	0.0022	0	0	0	0	0.0045	0
chr12	49445763	TCAGGTGGCGGGGAAGTGGGCAATTCC	-	MLL2:uc001rta.4:exon10:c.1677_1703del:p.559_568del	NM_003482	c.1703GGAATTGCCCACTTCCCCGCCACCTGA->	.	0.0007	0	0	0	0	0.0015	0
chr12	49445794	G	A	MLL2:uc001rta.4:exon10:c.C1672T:p.P558S	NM_003482	c.1672C->T	.	0.0007	0	0	0	0	0	0.0042
chr12	49445887	G	A	MLL2:uc001rta.4:exon10:c.C1579T:p.P527S	NM_003482	c.1579C->T	.	0.0007	0	0	0.01	0	0	0
chr12	49446040	C	T	MLL2:uc001rta.4:exon10:c.G1426A:p.A476T	NM_003482	c.1426G->A	rs1064210	0.0346	0.2558	0.163	0	0	0.0015	0.0254
chr12	49446485	G	T	MLL2:uc001rta.4:exon9:c.C1120A:p.P374T	NM_003482	c.1120C->A	rs202013880	0.0007	0.0119	0	0	0	0	0
chr12	49446490	A	T	MLL2:uc001rta.4:exon9:c.T1115A:p.F372Y	NM_003482	c.1115T->A	.	0.0007	0	0	0	0	0	0
chr12	49446753	G	T	MLL2:uc001rta.4:exon8:c.C1057A:p.Q353K	NM_003482	c.1057C->A	.	0.0007	0	0.0109	0	0	0	0
chr12	49447881	G	A	MLL2:uc001rta.4:exon5:c.C553T:p.R185C	NM_003482	c.553C->T	rs201796530	0.0007	0	0	0	0	0.0015	0
chr12	49448406	C	T	MLL2:uc001rta.4:exon3:c.G305A:p.S102N	NM_003482	c.305G->A	.	0.0007	0	0	0	0	0.0015	0
chr12	49448463	C	T	MLL2:uc001rta.4:exon3:c.G248A:p.R83Q	NM_003482	c.248G->A	rs55865069	0.0191	0	0.0109	0.03	0	0.0272	0.0169
chr12	49448520	C	T	MLL2:uc001rta.4:exon3:c.G191A:p.R64Q	NM_003482	c.191G->A	.	0.0007	0	0	0	0	0	0
chr7	151842305	C	T	MLL3:uc003wkx.3:exon11:c.G2581A:p.V861I,MLL3:uc003wky.3:exon18:c.G6799A:p.V2267I,MLL3:uc003wkz.3:exon41:c.G11461A:p.V3821I,MLL3:uc003wla.3:exon54:c.G14107A:p.V4703I	AL832387	c.6799G->A	.	0.0007	0	0	0	0	0.0015	0
chr7	151843698	G	A	MLL3:uc003wkx.3:exon10:c.C2491T:p.R831C,MLL3:uc003wky.3:exon17:c.C6709T:p.R2237C,MLL3:uc003wkz.3:exon40:c.C11371T:p.R3791C,MLL3:uc003wla.3:exon53:c.C14017T:p.R4673C	AL832387	c.6709C->T	.	0.0007	0	0	0	0.0081	0	0
chr7	151843748	G	T	MLL3:uc003wkx.3:exon10:c.C2441A:p.A814E,MLL3:uc003wky.3:exon17:c.C6659A:p.A2220E,MLL3:uc003wkz.3:exon40:c.C11321A:p.A3774E,MLL3:uc003wla.3:exon53:c.C13967A:p.A4656E	AL832387	c.6659C->A	.	0.0007	0.0116	0	0	0	0	0
chr7	151845490	G	A	MLL3:uc003wkx.3:exon9:c.C1996T:p.P666S,MLL3:uc003wky.3:exon16:c.C6214T:p.P2072S,MLL3:uc003wkz.3:exon39:c.C10876T:p.P3626S,MLL3:uc003wla.3:exon52:c.C13522T:p.P4508S	AL832387	c.6214C->T	rs182572555	0.0007	0	0	0	0	0	0.0042
chr7	151845766	G	A	MLL3:uc003wkx.3:exon9:c.C1720T:p.P574S,MLL3:uc003wky.3:exon16:c.C5938T:p.P1980S,MLL3:uc003wkz.3:exon39:c.C10600T:p.P3534S,MLL3:uc003wla.3:exon52:c.C13246T:p.P4416S	AL832387	c.5938C->T	rs201443050	0.0015	0	0	0	0.0161	0	0
chr7	151846048	G	A	MLL3:uc003wkx.3:exon9:c.C1438T:p.P480S,MLL3:uc003wky.3:exon16:c.C5656T:p.P1886S,MLL3:uc003wkz.3:exon39:c.C10318T:p.P3440S,MLL3:uc003wla.3:exon52:c.C12964T:p.P4322S	AL832387	c.5656C->T	.	0.0007	0	0	0	0	0.0015	0
chr7	151848004	G	A	MLL3:uc003wkx.3:exon8:c.C1229T:p.A410V,MLL3:uc003wky.3:exon15:c.C5447T:p.A1816V,MLL3:uc003wkz.3:exon38:c.C10109T:p.A3370V,MLL3:uc003wla.3:exon51:c.C12755T:p.A4252V	AL832387	c.5447C->T	.	0.0007	0	0	0	0.0081	0	0
chr7	151848538	G	C	MLL3:uc003wkx.3:exon7:c.C1129G:p.L377V,MLL3:uc003wky.3:exon14:c.C5347G:p.L1783V,MLL3:uc003wkz.3:exon37:c.C10009G:p.L3337V,MLL3:uc003wla.3:exon50:c.C12655G:p.L4219V	AL832387	c.5347C->G	rs139111507	0.0022	0	0	0	0	0.0045	0
chr7	151849946	T	C	MLL3:uc003wkx.3:exon6:c.A844G:p.M282V,MLL3:uc003wky.3:exon13:c.A5062G:p.M1688V,MLL3:uc003wkz.3:exon36:c.A9724G:p.M3242V,MLL3:uc003wla.3:exon49:c.A12370G:p.M4124V	AL832387	c.5062A->G	.	0.0007	0	0	0	0	0	0.0042
chr7	151853013	T	G	MLL3:uc003wkx.3:exon3:c.A416C:p.N139T,MLL3:uc003wky.3:exon10:c.A4634C:p.N1545T,MLL3:uc003wkz.3:exon33:c.A9296C:p.N3099T,MLL3:uc003wla.3:exon46:c.A11942C:p.N3981T	AL832387	c.4634A->C	.	0.0007	0	0	0	0	0.0015	0
chr7	151856004	C	T	MLL3:uc003wky.3:exon7:c.G4141A:p.E1381K,MLL3:uc003wkz.3:exon30:c.G8797A:p.E2933K,MLL3:uc003wla.3:exon44:c.G11614A:p.E3872K	AF264750	c.8797G->A	rs201674711	0.0007	0	0	0.01	0	0	0
chr7	151856037	C	T	MLL3:uc003wky.3:exon7:c.G4108A:p.A1370T,MLL3:uc003wkz.3:exon30:c.G8764A:p.A2922T,MLL3:uc003wla.3:exon44:c.G11581A:p.A3861T	AF264750	c.8764G->A	rs147946863	0.0015	0	0	0	0	0	0.0085
chr7	151856048	G	A	MLL3:uc003wky.3:exon7:c.C4097T:p.T1366M,MLL3:uc003wkz.3:exon30:c.C8753T:p.T2918M,MLL3:uc003wla.3:exon44:c.C11570T:p.T3857M	AF264750	c.8753C->T	.	0.0007	0	0	0	0	0.0015	0
chr7	151856090	C	G	MLL3:uc003wky.3:exon7:c.G4055C:p.G1352A,MLL3:uc003wkz.3:exon30:c.G8711C:p.G2904A,MLL3:uc003wla.3:exon44:c.G11528C:p.G3843A	AF264750	c.8711G->C	rs201952980	0.0007	0	0	0	0	0	0
chr7	151856125	A	C	MLL3:uc003wky.3:exon7:c.T4020G:p.F1340L,MLL3:uc003wkz.3:exon30:c.T8676G:p.F2892L,MLL3:uc003wla.3:exon44:c.T11493G:p.F3831L	AF264750	c.8676T->G	.	0.0007	0	0	0	0.0081	0	0
chr7	151859288	G	T	MLL3:uc003wky.3:exon6:c.C3901A:p.Q1301K,MLL3:uc003wkz.3:exon29:c.C8557A:p.Q2853K,MLL3:uc003wla.3:exon43:c.C11374A:p.Q3792K	AF264750	c.8557C->A	rs75191113	0.0022	0	0	0	0.0246	0	0
chr7	151859420	C	T	MLL3:uc003wky.3:exon6:c.G3769A:p.A1257T,MLL3:uc003wkz.3:exon29:c.G8425A:p.A2809T,MLL3:uc003wla.3:exon43:c.G11242A:p.A3748T	AF264750	c.8425G->A	rs148366561	0.0022	0.0349	0	0	0	0	0
chr7	151859489	T	G	MLL3:uc003wky.3:exon6:c.A3700C:p.T1234P,MLL3:uc003wkz.3:exon29:c.A8356C:p.T2786P,MLL3:uc003wla.3:exon43:c.A11173C:p.T3725P	AF264750	c.8356A->C	rs143269206	0.0007	0	0.0109	0	0	0	0
chr7	151859495	C	G	MLL3:uc003wky.3:exon6:c.G3694C:p.A1232P,MLL3:uc003wkz.3:exon29:c.G8350C:p.A2784P,MLL3:uc003wla.3:exon43:c.G11167C:p.A3723P	AF264750	c.8350G->C	rs115580901	0.0015	0.0116	0	0	0	0	0.0042
chr7	151859513	C	G	MLL3:uc003wky.3:exon6:c.G3676C:p.E1226Q,MLL3:uc003wkz.3:exon29:c.G8332C:p.E2778Q,MLL3:uc003wla.3:exon43:c.G11149C:p.E3717Q	AF264750	c.8332G->C	.	0.0007	0	0	0	0	0.0015	0
chr7	151859683	G	A	MLL3:uc003wky.3:exon6:c.C3506T:p.S1169L,MLL3:uc003wkz.3:exon29:c.C8162T:p.S2721L,MLL3:uc003wla.3:exon43:c.C10979T:p.S3660L	AF264750	c.8162C->T	rs74483926	0.047	0	0.0326	0.04	0.1371	0.0408	0.0297
chr7	151859734	G	A	MLL3:uc003wky.3:exon6:c.C3455T:p.T1152I,MLL3:uc003wkz.3:exon29:c.C8111T:p.T2704I,MLL3:uc003wla.3:exon43:c.C10928T:p.T3643I	AF264750	c.8111C->T	.	0.0007	0	0	0	0	0.0015	0
chr7	151859768	G	A	MLL3:uc003wky.3:exon6:c.C3421T:p.P1141S,MLL3:uc003wkz.3:exon29:c.C8077T:p.P2693S,MLL3:uc003wla.3:exon43:c.C10894T:p.P3632S	AF264750	c.8077C->T	.	0.0007	0	0	0	0.0081	0	0
chr7	151859899	G	A	MLL3:uc003wky.3:exon6:c.C3290T:p.S1097L,MLL3:uc003wkz.3:exon29:c.C7946T:p.S2649L,MLL3:uc003wla.3:exon43:c.C10763T:p.S3588L	AF264750	c.7946C->T	rs148585727	0.0015	0	0	0	0	0.003	0
chr7	151859939	T	C	MLL3:uc003wky.3:exon6:c.A3250G:p.T1084A,MLL3:uc003wkz.3:exon29:c.A7906G:p.T2636A,MLL3:uc003wla.3:exon43:c.A10723G:p.T3575A	AF264750	c.7906A->G	rs142997680	0.0007	0	0	0	0	0.0015	0
chr7	151860023	A	G	MLL3:uc003wky.3:exon6:c.T3166C:p.S1056P,MLL3:uc003wkz.3:exon29:c.T7822C:p.S2608P,MLL3:uc003wla.3:exon43:c.T10639C:p.S3547P	AF264750	c.7822T->C	rs78004519	0.0015	0	0	0	0.0081	0	0.0042
chr7	151860149	T	C	MLL3:uc003wky.3:exon6:c.A3040G:p.N1014D,MLL3:uc003wkz.3:exon29:c.A7696G:p.N2566D,MLL3:uc003wla.3:exon43:c.A10513G:p.N3505D	AF264750	c.7696A->G	rs140626076	0.0015	0	0.0217	0	0	0	0
chr7	151860218	C	T	MLL3:uc003wky.3:exon6:c.G2971A:p.V991I,MLL3:uc003wkz.3:exon29:c.G7627A:p.V2543I,MLL3:uc003wla.3:exon43:c.G10444A:p.V3482I	AF264750	c.7627G->A	.	0.0007	0	0	0	0.0081	0	0
chr7	151860230	G	C	MLL3:uc003wky.3:exon6:c.C2959G:p.Q987E,MLL3:uc003wkz.3:exon29:c.C7615G:p.Q2539E,MLL3:uc003wla.3:exon43:c.C10432G:p.Q3478E	AF264750	c.7615C->G	rs142835638	0.0007	0	0	0.01	0	0	0
chr7	151860259	G	A	MLL3:uc003wky.3:exon6:c.C2930T:p.P977L,MLL3:uc003wkz.3:exon29:c.C7586T:p.P2529L,MLL3:uc003wla.3:exon43:c.C10403T:p.P3468L	AF264750	c.7586C->T	.	0.0007	0.0116	0	0	0	0	0
chr7	151860499	T	C	MLL3:uc003wky.3:exon6:c.A2690G:p.N897S,MLL3:uc003wkz.3:exon29:c.A7346G:p.N2449S,MLL3:uc003wla.3:exon43:c.A10163G:p.N3388S	AF264750	c.7346A->G	.	0.0007	0	0	0	0	0.0015	0
chr7	151860638	C	A	MLL3:uc003wky.3:exon6:c.G2551T:p.A851S,MLL3:uc003wkz.3:exon29:c.G7207T:p.A2403S,MLL3:uc003wla.3:exon43:c.G10024T:p.A3342S	AF264750	c.7207G->T	rs144376311	0.0015	0.0116	0	0	0	0	0.0042
chr7	151860673	G	C	MLL3:uc003wky.3:exon6:c.C2516G:p.P839R,MLL3:uc003wkz.3:exon29:c.C7172G:p.P2391R,MLL3:uc003wla.3:exon43:c.C9989G:p.P3330R	AF264750	c.7172C->G	.	0.0007	0	0	0	0	0	0.0042
chr7	151860688	C	A	MLL3:uc003wky.3:exon6:c.G2501T:p.S834I,MLL3:uc003wkz.3:exon29:c.G7157T:p.S2386I,MLL3:uc003wla.3:exon43:c.G9974T:p.S3325I	AF264750	c.7157G->T	rs202148187	0.0007	0	0.0109	0	0	0	0
chr7	151860731	G	A	MLL3:uc003wky.3:exon6:c.C2458T:p.L820F,MLL3:uc003wkz.3:exon29:c.C7114T:p.L2372F,MLL3:uc003wla.3:exon43:c.C9931T:p.L3311F	AF264750	c.7114C->T	rs139610952	0.0007	0	0	0	0	0.0015	0
chr7	151868377	T	C	MLL3:uc003wky.3:exon3:c.A1952G:p.Q651R,MLL3:uc003wkz.3:exon26:c.A6608G:p.Q2203R,MLL3:uc003wla.3:exon40:c.A9425G:p.Q3142R	AF264750	c.6608A->G	.	0.0007	0	0	0	0	0.0015	0
chr7	151873293	G	A	MLL3:uc003wky.3:exon1:c.C1772T:p.P591L,MLL3:uc003wkz.3:exon24:c.C6428T:p.P2143L,MLL3:uc003wla.3:exon38:c.C9245T:p.P3082L	AF264750	c.6428C->T	rs61730545	0.0022	0	0	0.03	0	0	0
chr7	151873467	C	G	MLL3:uc003wky.3:exon1:c.G1598C:p.S533T,MLL3:uc003wkz.3:exon24:c.G6254C:p.S2085T,MLL3:uc003wla.3:exon38:c.G9071C:p.S3024T	AF264750	c.6254G->C	.	0.0007	0	0	0	0.0081	0	0
chr7	151873986	G	C	MLL3:uc003wky.3:exon1:c.C1079G:p.T360S,MLL3:uc003wkz.3:exon24:c.C5735G:p.T1912S,MLL3:uc003wla.3:exon38:c.C8552G:p.T2851S	AF264750	c.5735C->G	rs151261105	0.0007	0.0116	0	0	0	0	0
chr7	151874031	T	C	MLL3:uc003wky.3:exon1:c.A1034G:p.K345R,MLL3:uc003wkz.3:exon24:c.A5690G:p.K1897R,MLL3:uc003wla.3:exon38:c.A8507G:p.K2836R	AF264750	c.5690A->G	rs142267328	0.0007	0	0	0	0	0.0015	0
chr7	151874036	T	A	MLL3:uc003wky.3:exon1:c.A1029T:p.E343D,MLL3:uc003wkz.3:exon24:c.A5685T:p.E1895D,MLL3:uc003wla.3:exon38:c.A8502T:p.E2834D	AF264750	c.5685A->T	rs138845109	0.0007	0.0116	0	0	0	0	0
chr7	151874050	T	G	MLL3:uc003wky.3:exon1:c.A1015C:p.N339H,MLL3:uc003wkz.3:exon24:c.A5671C:p.N1891H,MLL3:uc003wla.3:exon38:c.A8488C:p.N2830H	AF264750	c.5671A->C	rs147851738	0.0007	0	0	0	0	0	0.0042
chr7	151874079	T	C	MLL3:uc003wky.3:exon1:c.A986G:p.N329S,MLL3:uc003wkz.3:exon24:c.A5642G:p.N1881S,MLL3:uc003wla.3:exon38:c.A8459G:p.N2820S	AF264750	c.5642A->G	.	0.0007	0	0.0109	0	0	0	0
chr7	151874089	T	C	MLL3:uc003wky.3:exon1:c.A976G:p.T326A,MLL3:uc003wkz.3:exon24:c.A5632G:p.T1878A,MLL3:uc003wla.3:exon38:c.A8449G:p.T2817A	AF264750	c.5632A->G	.	0.0007	0	0	0	0	0.0015	0
chr7	151874580	A	G	MLL3:uc003wky.3:exon1:c.T485C:p.L162P,MLL3:uc003wkz.3:exon24:c.T5141C:p.L1714P,MLL3:uc003wla.3:exon38:c.T7958C:p.L2653P	AF264750	c.5141T->C	rs61730547	0.0029	0.0349	0	0	0	0	0.0042
chr7	151874581	G	C	MLL3:uc003wky.3:exon1:c.C484G:p.L162V,MLL3:uc003wkz.3:exon24:c.C5140G:p.L1714V,MLL3:uc003wla.3:exon38:c.C7957G:p.L2653V	AF264750	c.5140C->G	rs149373512	0.0022	0	0	0	0	0.0015	0.0085
chr7	151874692	G	A	MLL3:uc003wky.3:exon1:c.C373T:p.P125S,MLL3:uc003wkz.3:exon24:c.C5029T:p.P1677S,MLL3:uc003wla.3:exon38:c.C7846T:p.P2616S	AF264750	c.5029C->T	rs142938767	0.0007	0	0.0109	0	0	0	0
chr7	151874709	C	T	MLL3:uc003wky.3:exon1:c.G356A:p.R119Q,MLL3:uc003wkz.3:exon24:c.G5012A:p.R1671Q,MLL3:uc003wla.3:exon38:c.G7829A:p.R2610Q	AF264750	c.5012G->A	rs139770288	0.0022	0	0	0	0.0242	0	0
chr7	151877102	A	C	MLL3:uc003wkz.3:exon23:c.T4442G:p.L1481R,MLL3:uc003wla.3:exon37:c.T7259G:p.L2420R	NM_170606	c.7259T->G	rs200810583	0.0007	0	0	0.01	0	0	0
chr7	151877127	G	T	MLL3:uc003wkz.3:exon23:c.C4417A:p.P1473T,MLL3:uc003wla.3:exon37:c.C7234A:p.P2412T	NM_170606	c.7234C->A	rs13231116	0.0235	0	0	0	0	0.0364	0.0212
chr7	151877980	A	G	MLL3:uc003wkz.3:exon22:c.T4148C:p.V1383A,MLL3:uc003wla.3:exon36:c.T6965C:p.V2322A	NM_170606	c.6965T->C	.	0.0007	0	0	0	0.0082	0	0
chr7	151878049	T	C	MLL3:uc003wkz.3:exon22:c.A4079G:p.Y1360C,MLL3:uc003wla.3:exon36:c.A6896G:p.Y2299C	NM_170606	c.6896A->G	.	0.0007	0	0	0.01	0	0	0
chr7	151878278	C	T	MLL3:uc003wkz.3:exon22:c.G3850A:p.A1284T,MLL3:uc003wla.3:exon36:c.G6667A:p.A2223T	NM_170606	c.6667G->A	rs140432708	0.0007	0.0116	0	0	0	0	0
chr7	151878311	G	C	MLL3:uc003wkz.3:exon22:c.C3817G:p.P1273A,MLL3:uc003wla.3:exon36:c.C6634G:p.P2212A	NM_170606	c.6634C->G	.	0.0007	0	0	0	0	0	0.0042
chr7	151878484	G	C	MLL3:uc003wkz.3:exon22:c.C3644G:p.S1215C,MLL3:uc003wla.3:exon36:c.C6461G:p.S2154C	NM_170606	c.6461C->G	.	0.0007	0	0	0.01	0	0	0
chr7	151878670	T	A	MLL3:uc003wkz.3:exon22:c.A3458T:p.D1153V,MLL3:uc003wla.3:exon36:c.A6275T:p.D2092V	NM_170606	c.6275A->T	rs140719911	0.0007	0	0.0109	0	0	0	0
chr7	151878748	C	T	MLL3:uc003wkz.3:exon22:c.G3380A:p.R1127Q,MLL3:uc003wla.3:exon36:c.G6197A:p.R2066Q	NM_170606	c.6197G->A	.	0.0007	0	0	0.01	0	0	0
chr7	151878872	A	T	MLL3:uc003wkz.3:exon22:c.T3256A:p.S1086T,MLL3:uc003wla.3:exon36:c.T6073A:p.S2025T	NM_170606	c.6073T->A	rs141338021	0.0015	0.0116	0.0109	0	0	0	0
chr7	151878923	T	C	MLL3:uc003wkz.3:exon22:c.A3205G:p.T1069A,MLL3:uc003wla.3:exon36:c.A6022G:p.T2008A	NM_170606	c.6022A->G	rs6951159	0.0022	0.0233	0	0	0	0	0
chr7	151878937	G	A	MLL3:uc003wkz.3:exon22:c.C3191T:p.T1064I,MLL3:uc003wla.3:exon36:c.C6008T:p.T2003I	NM_170606	c.6008C->T	.	0.0007	0	0	0	0	0	0.0042
chr7	151879042	T	C	MLL3:uc003wkz.3:exon22:c.A3086G:p.D1029G,MLL3:uc003wla.3:exon36:c.A5903G:p.D1968G	NM_170606	c.5903A->G	.	0.0007	0	0	0	0	0.0015	0
chr7	151879084	G	C	MLL3:uc003wkz.3:exon22:c.C3044G:p.S1015C,MLL3:uc003wla.3:exon36:c.C5861G:p.S1954C	NM_170606	c.5861C->G	.	0.0007	0	0	0	0.0081	0	0
chr7	151879136	G	C	MLL3:uc003wkz.3:exon22:c.C2992G:p.Q998E,MLL3:uc003wla.3:exon36:c.C5809G:p.Q1937E	NM_170606	c.5809C->G	.	0.0007	0	0	0	0	0.0015	0
chr7	151879153	G	A	MLL3:uc003wkz.3:exon22:c.C2975T:p.S992L,MLL3:uc003wla.3:exon36:c.C5792T:p.S1931L	NM_170606	c.5792C->T	rs200297010	0.0007	0.0116	0	0	0	0	0
chr7	151879358	G	C	MLL3:uc003wkz.3:exon22:c.C2770G:p.P924A,MLL3:uc003wla.3:exon36:c.C5587G:p.P1863A	NM_170606	c.5587C->G	rs142070663	0.0029	0	0	0	0	0.003	0.0085
chr7	151879587	-	TGT	MLL3:uc003wkz.3:exon22:c.2540_2541insACA:p.Q847delinsQQ,MLL3:uc003wla.3:exon36:c.5357_5358insACA:p.Q1786delinsQQ	NM_170606	c.5357->ACA	.	0.0007	0	0	0.0104	0	0	0
chr7	151880153	C	A	MLL3:uc003wkz.3:exon21:c.G2354T:p.S785I,MLL3:uc003wla.3:exon35:c.G5171T:p.S1724I	NM_170606	c.5171G->T	rs138819584	0.0007	0	0	0	0	0.0015	0
chr7	151891162	G	A	MLL3:uc003wkz.3:exon17:c.C1775T:p.A592V,MLL3:uc003wla.3:exon31:c.C4592T:p.A1531V	NM_170606	c.4592C->T	.	0.0007	0	0.0109	0	0	0	0
chr7	151891590	C	T	MLL3:uc003wkz.3:exon15:c.G1625A:p.R542Q,MLL3:uc003wla.3:exon29:c.G4442A:p.R1481Q	NM_170606	c.4442G->A	.	0.0007	0	0	0.01	0	0	0
chr7	151896483	T	C	MLL3:uc003wkz.3:exon13:c.A1337G:p.N446S,MLL3:uc003wla.3:exon27:c.A4154G:p.N1385S	NM_170606	c.4154A->G	rs61730535	0.0007	0	0	0	0	0	0.0042
chr7	151902197	C	G	MLL3:uc003wkz.3:exon11:c.G1138C:p.D380H,MLL3:uc003wla.3:exon25:c.G3955C:p.D1319H	NM_170606	c.3955G->C	rs138119145	0.0022	0	0	0.0102	0	0.003	0
chr7	151919098	C	G	MLL3:uc003wkz.3:exon8:c.G670C:p.V224L,MLL3:uc003wla.3:exon22:c.G3487C:p.V1163L	NM_170606	c.3487G->C	rs142546291	0.0008	0.0122	0	0	0	0	0
chr7	151921148	C	T	MLL3:uc003wkz.3:exon6:c.G458A:p.R153Q,MLL3:uc003wla.3:exon20:c.G3275A:p.R1092Q	NM_170606	c.3275G->A	rs150747860	0.0008	0	0	0	0	0	0.0045
chr7	151946979	C	A	MLL3:uc003wla.3:exon13:c.G1795T:p.D599Y	NM_170606	c.1795G->T	rs141579002	0.0008	0	0.0111	0	0	0	0
chr7	151947973	T	C	MLL3:uc003wla.3:exon12:c.A1700G:p.N567S	NM_170606	c.1700A->G	rs12674022	0.0007	0	0	0.01	0	0	0
chr7	151948028	C	T	MLL3:uc003wla.3:exon12:c.G1645A:p.E549K	NM_170606	c.1645G->A	.	0.0007	0	0.0109	0	0	0	0
chr7	151949068	C	G	MLL3:uc003wla.3:exon11:c.G1577C:p.R526P	NM_170606	c.1577G->C	rs3735156	0.0991	0.5349	0.3261	0.1	0.0726	0.0181	0.0975
chr7	151949068	C	T	MLL3:uc003wla.3:exon11:c.G1577A:p.R526H	NM_170606	c.1577G->A	.	0.0007	0	0	0	0	0.0015	0
chr7	151949674	GAT	-	MLL3:uc003wla.3:exon10:c.1424_1426del:p.475_476del	NM_170606	c.1426ATC->	.	0.0007	0	0	0	0	0	0.0042
chr7	151949698	G	T	MLL3:uc003wla.3:exon10:c.C1402A:p.P468T	NM_170606	c.1402C->A	rs140919432	0.0015	0	0	0	0	0.003	0
chr7	151949735	T	C	MLL3:uc003wla.3:exon10:c.A1365G:p.I455M	NM_170606	c.1365A->G	rs77652527	0.0264	0	0.0217	0	0	0.0423	0.0254
chr7	151949756	C	A	MLL3:uc003wla.3:exon10:c.G1344T:p.Q448H	NM_170606	c.1344G->T	rs149250254	0.0007	0	0	0	0	0.0015	0
chr7	152008913	T	C	MLL3:uc003wla.3:exon5:c.A709G:p.I237V	NM_170606	c.709A->G	.	0.0007	0	0	0	0	0.0015	0
chr7	152055741	T	C	MLL3:uc003wla.3:exon2:c.A181G:p.T61A	NM_170606	c.181A->G	rs111826855	0.0022	0.0233	0	0	0	0	0
chr1	43803600	T	A	.			rs146249964	0.0007	0	0	0	0	0.0015	0
chr1	43803807	G	T	MPL:uc001civ.3:exon2:c.G117T:p.K39N,MPL:uc001ciw.3:exon2:c.G117T:p.K39N,MPL:uc009vwr.3:exon2:c.G96T:p.K32N	NM_005373	c.117G->T	rs17292650	0.0059	0.0465	0.0326	0	0	0	0.0042
chr1	43803899	C	T	MPL:uc001civ.3:exon2:c.C209T:p.P70L,MPL:uc001ciw.3:exon2:c.C209T:p.P70L,MPL:uc009vwr.3:exon2:c.C188T:p.P63L	NM_005373	c.209C->T	rs61754776	0.0007	0	0	0	0.0081	0	0
chr1	43804235	CT	-	MPL:uc001civ.3:exon3:c.235_236del:p.79_79del,MPL:uc001ciw.3:exon3:c.235_236del:p.79_79del,MPL:uc009vwr.3:exon3:c.214_215del:p.72_72del	DQ234353	c.214CT->	.	0.0007	0	0	0	0	0.0015	0
chr1	43804263	G	A	MPL:uc001civ.3:exon3:c.G263A:p.G88E,MPL:uc001ciw.3:exon3:c.G263A:p.G88E,MPL:uc009vwr.3:exon3:c.G242A:p.G81E	NM_005373	c.263G->A	.	0.0007	0	0	0	0	0.0015	0
chr1	43804305	G	C	MPL:uc001civ.3:exon3:c.G305C:p.R102P,MPL:uc001ciw.3:exon3:c.G305C:p.R102P,MPL:uc009vwr.3:exon3:c.G284C:p.R95P	NM_005373	c.305G->C	rs28928907	0.0007	0	0	0	0	0.0015	0
chr1	43804340	G	A	MPL:uc001civ.3:exon3:c.G340A:p.V114M,MPL:uc001ciw.3:exon3:c.G340A:p.V114M,MPL:uc009vwr.3:exon3:c.G319A:p.V107M	NM_005373	c.340G->A	rs12731981	0.014	0	0.0217	0.02	0	0.0151	0.0127
chr1	43804376	T	-	MPL:uc001civ.3:exon3:c.376delT:p.F126fs,MPL:uc001ciw.3:exon3:c.376delT:p.F126fs,MPL:uc009vwr.3:exon3:c.355delT:p.F119fs	DQ234353	c.355T->	.	0.0007	0	0.0109	0	0	0	0
chr1	43805078	-	A	MPL:uc001civ.3:exon4:c.528_529insA:p.P176fs,MPL:uc001ciw.3:exon4:c.528_529insA:p.P176fs,MPL:uc009vwr.3:exon4:c.507_508insA:p.P169fs	DQ234353	c.508->A	.	0.0007	0	0	0	0.0081	0	0
chr1	43805169	G	A	MPL:uc001civ.3:exon4:c.G619A:p.D207N,MPL:uc001ciw.3:exon4:c.G619A:p.D207N,MPL:uc009vwr.3:exon4:c.G598A:p.D200N	NM_005373	c.619G->A	rs201385967	0.0007	0	0	0	0	0	0.0042
chr1	43805172	C	A	MPL:uc001civ.3:exon4:c.C622A:p.Q208K,MPL:uc001ciw.3:exon4:c.C622A:p.Q208K,MPL:uc009vwr.3:exon4:c.C601A:p.Q201K	NM_005373	c.622C->A	rs111460954	0.0007	0.0116	0	0	0	0	0
chr1	43805205	C	G	MPL:uc001civ.3:exon4:c.C655G:p.Q219E,MPL:uc001ciw.3:exon4:c.C655G:p.Q219E,MPL:uc009vwr.3:exon4:c.C634G:p.Q212E	NM_005373	c.655C->G	rs142737453	0.0007	0	0	0	0	0.0015	0
chr1	43805240	A	G	MPL:uc001civ.3:exon4:c.A690G:p.E230E,MPL:uc001ciw.3:exon4:c.A690G:p.E230E,MPL:uc009vwr.3:exon4:c.A669G:p.E223E			rs16830693	0.0404	0.0581	0.0652	0.01	0.0565	0.0393	0.0339
chr1	43805677	G	A	MPL:uc001civ.3:exon5:c.G733A:p.G245R,MPL:uc001ciw.3:exon5:c.G733A:p.G245R,MPL:uc009vwr.3:exon5:c.G712A:p.G238R	NM_005373	c.733G->A	.	0.0007	0	0	0	0.0081	0	0
chr1	43805686	-	CTGG	MPL:uc001civ.3:exon5:c.742_743insCTGG:p.P248fs,MPL:uc001ciw.3:exon5:c.742_743insCTGG:p.P248fs,MPL:uc009vwr.3:exon5:c.721_722insCTGG:p.P241fs	DQ234353	c.722->CTGG	.	0.0007	0	0	0	0	0.0015	0
chr1	43805698	T	C	MPL:uc001civ.3:exon5:c.T754C:p.Y252H,MPL:uc001ciw.3:exon5:c.T754C:p.Y252H,MPL:uc009vwr.3:exon5:c.T733C:p.Y245H	NM_005373	c.754T->C	rs141311765	0.0007	0.0116	0	0	0	0	0
chr1	43805737	C	T	MPL:uc001civ.3:exon5:c.C793T:p.L265F,MPL:uc001ciw.3:exon5:c.C793T:p.L265F,MPL:uc009vwr.3:exon5:c.C772T:p.L258F	NM_005373	c.793C->T	rs117656396	0.0044	0	0	0	0.0403	0	0
chr1	43806166	G	A	MPL:uc001civ.3:exon6:c.G962A:p.R321Q,MPL:uc001ciw.3:exon6:c.G962A:p.R321Q,MPL:uc009vwr.3:exon6:c.G941A:p.R314Q	NM_005373	c.962G->A	rs149265851	0.003	0	0	0	0.0242	0	0
chr1	43812198	A	G	MPL:uc001civ.3:exon7:c.A1063G:p.K355E,MPL:uc001ciw.3:exon7:c.A1063G:p.K355E,MPL:uc009vwr.3:exon7:c.A1042G:p.K348E	NM_005373	c.1063A->G	.	0.0007	0	0	0.01	0	0	0
chr1	43812237	G	T	MPL:uc001civ.3:exon7:c.G1102T:p.V368L,MPL:uc001ciw.3:exon7:c.G1102T:p.V368L,MPL:uc009vwr.3:exon7:c.G1081T:p.V361L	NM_005373	c.1102G->T	rs149810307	0.0007	0	0	0	0	0.0015	0
chr1	43812255	A	G	MPL:uc001civ.3:exon7:c.A1120G:p.T374A,MPL:uc001ciw.3:exon7:c.A1120G:p.T374A,MPL:uc009vwr.3:exon7:c.A1099G:p.T367A	NM_005373	c.1120AC->GC	rs190983971	0.0066	0.0116	0	0.01	0.0565	0	0
chr1	43812255	AC	GG	MPL:uc001civ.3:exon7:c.1120_1121GG,MPL:uc001ciw.3:exon7:c.1120_1121GG,MPL:uc009vwr.3:exon7:c.1099_1100GG	M90103	c.1120AC->GG	.	0.0007	0	0	0	0	0.0015	0
chr1	43815035	C	T	MPL:uc001civ.3:exon10:c.C1570T:p.R524C	M90103	c.1570C->T	rs41269541	0.0015	0	0	0	0	0.0031	0
chr1	43817942	C	T	MPL:uc001ciw.3:exon11:c.C1621T:p.Q541X,MPL:uc009vwr.3:exon11:c.C1600T:p.Q534X	DQ234353	c.1600C->T	.	0.0007	0	0	0	0	0.0015	0
chr1	43818280	T	C	MPL:uc001ciw.3:exon12:c.T1745C:p.L582P,MPL:uc009vwr.3:exon12:c.T1724C:p.L575P	DQ234353	c.1724T->C	.	0.0007	0	0	0	0	0	0.0042
chr2	47630335	C	T	MSH2:uc002rvy.1:exon1:c.C5T:p.A2V,MSH2:uc002rvz.3:exon1:c.C5T:p.A2V,MSH2:uc010fbf.1:exon1:c.C5T:p.A2V	AK223284	c.5C->T	.	0.0007	0	0	0	0	0.0015	0
chr2	47630353	C	T	MSH2:uc002rvy.1:exon1:c.C23T:p.T8M,MSH2:uc002rvz.3:exon1:c.C23T:p.T8M,MSH2:uc010fbf.1:exon1:c.C23T:p.T8M	AK223284	c.23C->T	rs17217716	0.0044	0	0	0	0.0161	0	0.0169
chr2	47630468	C	G	MSH2:uc002rvy.1:exon1:c.C138G:p.H46Q,MSH2:uc002rvz.3:exon1:c.C138G:p.H46Q,MSH2:uc010fbf.1:exon1:c.C138G:p.H46Q	AK223284	c.138C->G	rs33946261	0.0007	0	0	0	0	0	0.0042
chr2	47630538	G	A	MSH2:uc002rvy.1:exon1:c.G208A:p.A70T,MSH2:uc002rvz.3:exon1:c.G208A:p.A70T,MSH2:uc010fbf.1:exon1:c.G208A:p.A70T,MSH2:uc010yoh.1:exon2:c.G10A:p.A4T	AK223284	c.208G->A	.	0.0007	0	0	0.01	0	0	0
chr2	47635548	A	C	MSH2:uc002rvy.1:exon2:c.A220C:p.N74H,MSH2:uc002rvz.3:exon2:c.A220C:p.N74H,MSH2:uc010fbf.1:exon2:c.A220C:p.N74H,MSH2:uc010yoh.1:exon3:c.A22C:p.N8H	AK223284	c.220A->C	rs150548839	0.0007	0	0	0	0	0.0015	0
chr2	47637246	A	G	MSH2:uc002rvy.1:exon3:c.A380G:p.N127S,MSH2:uc002rvz.3:exon3:c.A380G:p.N127S,MSH2:uc010yoh.1:exon4:c.A182G:p.N61S	AK223284	c.380A->G	rs17217772	0.0125	0.0698	0.087	0	0	0	0.0085
chr2	47643457	G	A	MSH2:uc010fbg.2:exon3:c.G395A:p.G132D,MSH2:uc002rvy.1:exon6:c.G965A:p.G322D,MSH2:uc002rvz.3:exon6:c.G965A:p.G322D,MSH2:uc010yoh.1:exon7:c.G767A:p.G256D	AK223284	c.965G->A	rs4987188	0.0103	0	0	0.02	0	0.0152	0.0042
chr2	47656972	C	T	MSH2:uc010fbg.2:exon4:c.C598T:p.L200F,MSH2:uc002rvy.1:exon7:c.C1168T:p.L390F,MSH2:uc002rvz.3:exon7:c.C1168T:p.L390F,MSH2:uc010yoh.1:exon8:c.C970T:p.L324F	AK223284	c.1168C->T	rs17224367	0.0022	0	0	0	0.0242	0	0
chr2	47657059	C	A	MSH2:uc010fbg.2:exon4:c.C685A:p.Q229K,MSH2:uc002rvy.1:exon7:c.C1255A:p.Q419K,MSH2:uc002rvz.3:exon7:c.C1255A:p.Q419K,MSH2:uc010yoh.1:exon8:c.C1057A:p.Q353K	AK223284	c.1255C->A	rs63750006	0.0007	0	0	0	0.0081	0	0
chr2	47693887	G	A	MSH2:uc010fbg.2:exon7:c.G1031A:p.R344H,MSH2:uc002rvy.1:exon10:c.G1601A:p.R534H,MSH2:uc002rvz.3:exon10:c.G1601A:p.R534H,MSH2:uc010yoh.1:exon11:c.G1403A:p.R468H	AK223284	c.1601G->A	.	0.0007	0	0	0.01	0	0	0
chr2	47693917	T	C	MSH2:uc010fbg.2:exon7:c.T1061C:p.I354T,MSH2:uc002rvy.1:exon10:c.T1631C:p.I544T,MSH2:uc002rvz.3:exon10:c.T1631C:p.I544T,MSH2:uc010yoh.1:exon11:c.T1433C:p.I478T	AK223284	c.1631T->C	.	0.0007	0	0	0	0	0	0.0042
chr2	47698104	C	T	MSH2:uc010fbg.2:exon8:c.C1092T:p.S364S,MSH2:uc002rvy.1:exon11:c.C1662T:p.S554S,MSH2:uc002rvz.3:exon11:c.C1662T:p.S554S,MSH2:uc010yoh.1:exon12:c.C1464T:p.S488S			.	0.0007	0	0	0	0	0.0015	0
chr2	47702202	G	T	MSH2:uc010fbg.2:exon9:c.G1228T:p.A410S,MSH2:uc002rvy.1:exon12:c.G1798T:p.A600S,MSH2:uc002rvz.3:exon12:c.G1798T:p.A600S,MSH2:uc010yoh.1:exon13:c.G1600T:p.A534S	AK223284	c.1798G->T	.	0.0015	0	0	0	0	0	0.0085
chr2	47702290	A	G	MSH2:uc010fbg.2:exon9:c.A1316G:p.Q439R,MSH2:uc002rvy.1:exon12:c.A1886G:p.Q629R,MSH2:uc002rvz.3:exon12:c.A1886G:p.Q629R,MSH2:uc010yoh.1:exon13:c.A1688G:p.Q563R	AK223284	c.1886A->G	rs61756468	0.0015	0	0	0	0.0161	0	0
chr2	47705625	G	A	MSH2:uc010fbg.2:exon11:c.G1855A:p.E619K,MSH2:uc002rvy.1:exon14:c.G2425A:p.E809K,MSH2:uc002rvz.3:exon14:c.G2425A:p.E809K,MSH2:uc010yoh.1:exon15:c.G2227A:p.E743K	AK223284	c.2425G->A	rs202145681	0.0007	0	0	0	0.0081	0	0
chr2	47707921	C	G	MSH2:uc010fbg.2:exon12:c.C1975G:p.L659V,MSH2:uc002rvy.1:exon15:c.C2545G:p.L849V,MSH2:uc002rvz.3:exon15:c.C2545G:p.L849V,MSH2:uc010yoh.1:exon16:c.C2347G:p.L783V	AK223284	c.2545C->G	.	0.0007	0	0	0	0	0.0015	0
chr2	47739524	C	T	MSH2:uc002rvz.3:exon16:c.C2717T:p.A906V	AK223284	c.2717C->T	rs72888274	0.0022	0.0233	0	0	0	0	0.0042
chr2	47739533	G	A	MSH2:uc002rvz.3:exon16:c.G2726A:p.R909Q	AK223284	c.2726G->A	rs116117580	0.0147	0	0	0	0	0.0272	0.0042
chr2	47739551	A	G	MSH2:uc002rvz.3:exon16:c.A2744G:p.Q915R	AK223284	c.2744A->G	rs2303424	0.4515	0.6163	0.6	0.43	0.7258	0.358	0.4492
chr2	47905390	C	A	MSH2:uc002rvz.3:exon18:c.C2897A:p.P966H	AK223284	c.2897C->A	rs17036817	0.0514	0	0.0217	0.03	0.2016	0.0257	0.0636
chr2	47905390	C	G	MSH2:uc002rvz.3:exon18:c.C2897G:p.P966R	AK223284	c.2897C->G	rs17036817	0.0059	0.0465	0	0	0.0323	0	0
chr2	47905398	C	A	MSH2:uc002rvz.3:exon18:c.C2905A:p.H969N	AK223284	c.2905C->A	rs182017009	0.0007	0	0	0	0	0.0015	0
chr2	48018236	G	T	MSH6:uc002rwc.2:exon2:c.G431T:p.S144I,MSH6:uc002rwd.4:exon2:c.G431T:p.S144I	NM_000179	c.431G->T	rs3211299	0.0022	0	0	0	0	0.0045	0
chr2	48023051	C	T	MSH6:uc002rwc.2:exon3:c.C476T:p.A159V,MSH6:uc002rwd.4:exon3:c.C476T:p.A159V	NM_000179	c.476C->T	rs138472840	0.0007	0	0	0	0	0.0015	0
chr2	48025785	A	C	MSH6:uc002rwc.2:exon4:c.A663C:p.E221D,MSH6:uc002rwd.4:exon4:c.A663C:p.E221D	NM_000179	c.663A->C	rs41557217	0.0015	0	0	0	0	0.0015	0.0042
chr2	48026185	G	A	MSH6:uc010fbj.3:exon3:c.G157A:p.G53S,MSH6:uc002rwc.2:exon4:c.G1063A:p.G355S,MSH6:uc002rwd.4:exon4:c.G1063A:p.G355S,MSH6:uc010yoj.2:exon4:c.G157A:p.G53S	NM_000179	c.1063G->A	.	0.0007	0	0	0	0.0081	0	0
chr2	48026308	C	G	MSH6:uc010fbj.3:exon3:c.C280G:p.L94V,MSH6:uc002rwc.2:exon4:c.C1186G:p.L396V,MSH6:uc002rwd.4:exon4:c.C1186G:p.L396V,MSH6:uc010yoj.2:exon4:c.C280G:p.L94V	NM_000179	c.1186C->G	rs2020908	0.0029	0	0	0	0	0.006	0
chr2	48026852	G	A	MSH6:uc010fbj.3:exon3:c.G824A:p.R275H,MSH6:uc002rwc.2:exon4:c.G1730A:p.R577H,MSH6:uc002rwd.4:exon4:c.G1730A:p.R577H,MSH6:uc010yoj.2:exon4:c.G824A:p.R275H	NM_000179	c.1730G->A	.	0.0007	0	0	0	0	0.0015	0
chr2	48026986	A	C	MSH6:uc010fbj.3:exon3:c.A958C:p.I320L,MSH6:uc002rwc.2:exon4:c.A1864C:p.I622L,MSH6:uc002rwd.4:exon4:c.A1864C:p.I622L,MSH6:uc010yoj.2:exon4:c.A958C:p.I320L	NM_000179	c.1864A->C	.	0.0007	0	0	0	0	0.0015	0
chr2	48026989	C	G	MSH6:uc010fbj.3:exon3:c.C961G:p.P321A,MSH6:uc002rwc.2:exon4:c.C1867G:p.P623A,MSH6:uc002rwd.4:exon4:c.C1867G:p.P623A,MSH6:uc010yoj.2:exon4:c.C961G:p.P321A	NM_000179	c.1867C->G	rs3136334	0.0007	0.0116	0	0	0	0	0
chr2	48027117	G	C	MSH6:uc010fbj.3:exon3:c.G1089C:p.E363D,MSH6:uc002rwc.2:exon4:c.G1995C:p.E665D,MSH6:uc002rwd.4:exon4:c.G1995C:p.E665D,MSH6:uc010yoj.2:exon4:c.G1089C:p.E363D	NM_000179	c.1995G->C	.	0.0007	0	0	0	0	0.0015	0
chr2	48027484	A	G	MSH6:uc010fbj.3:exon3:c.A1456G:p.I486V,MSH6:uc002rwc.2:exon4:c.A2362G:p.I788V,MSH6:uc002rwd.4:exon4:c.A2362G:p.I788V,MSH6:uc010yoj.2:exon4:c.A1456G:p.I486V	NM_000179	c.2362A->G	.	0.0007	0	0	0.01	0	0	0
chr2	48027683	A	T	MSH6:uc010fbj.3:exon3:c.A1655T:p.K552M,MSH6:uc002rwc.2:exon4:c.A2561T:p.K854M,MSH6:uc002rwd.4:exon4:c.A2561T:p.K854M,MSH6:uc010yoj.2:exon4:c.A1655T:p.K552M	NM_000179	c.2561A->T	rs34374438	0.0008	0	0	0	0	0	0
chr2	48027755	T	C	MSH6:uc010fbj.3:exon3:c.T1727C:p.V576A,MSH6:uc002rwc.2:exon4:c.T2633C:p.V878A,MSH6:uc002rwd.4:exon4:c.T2633C:p.V878A,MSH6:uc010yoj.2:exon4:c.T1727C:p.V576A	NM_000179	c.2633T->C	rs2020912	0.0051	0	0	0.01	0	0.0091	0
chr2	48030619	T	C	MSH6:uc010fbj.3:exon4:c.T2327C:p.V776A,MSH6:uc002rwd.4:exon5:c.T3233C:p.V1078A,MSH6:uc010yoj.2:exon5:c.T2327C:p.V776A	BC071594	c.2327T->C	.	0.0015	0	0	0	0	0.003	0
chr2	48030631	C	T	MSH6:uc010fbj.3:exon4:c.C2339T:p.P780L,MSH6:uc002rwd.4:exon5:c.C3245T:p.P1082L,MSH6:uc010yoj.2:exon5:c.C2339T:p.P780L	BC071594	c.2339C->T	rs191109849	0.0007	0	0	0	0	0.0015	0
chr2	48030646	C	A	MSH6:uc010fbj.3:exon4:c.C2354A:p.P785H,MSH6:uc002rwd.4:exon5:c.C3260A:p.P1087H,MSH6:uc010yoj.2:exon5:c.C2354A:p.P785H	BC071594	c.2354C->A	.	0.0007	0	0	0	0.0081	0	0
chr2	48030669	C	T	MSH6:uc010fbj.3:exon4:c.C2377T:p.R793C,MSH6:uc002rwd.4:exon5:c.C3283T:p.R1095C,MSH6:uc010yoj.2:exon5:c.C2377T:p.R793C	BC071594	c.2377C->T	.	0.0007	0	0	0	0	0.0015	0
chr2	48030692	-	T	MSH6:uc010fbj.3:exon4:c.2400_2401insT:p.T800fs,MSH6:uc002rwd.4:exon5:c.3306_3307insT:p.T1102fs,MSH6:uc010yoj.2:exon5:c.2400_2401insT:p.T800fs	AK304735	c.2400T->TT	.	0.0008	0	0	0	0.0082	0	0
chr2	48032098	A	T	MSH6:uc010fbj.3:exon5:c.A2582T:p.E861V,MSH6:uc002rwd.4:exon6:c.A3488T:p.E1163V,MSH6:uc010yoj.2:exon6:c.A2582T:p.E861V	BC071594	c.2582A->T	rs63750252	0.0015	0	0	0	0.0161	0	0
chr2	48033454	T	C	MSH6:uc010fbj.3:exon7:c.T2852C:p.V951A,MSH6:uc002rwd.4:exon8:c.T3758C:p.V1253A,MSH6:uc010yoj.2:exon8:c.T2852C:p.V951A	BC071594	c.2852T->C	.	0.0007	0	0	0	0	0.0015	0
chr2	48033484	G	A	MSH6:uc010fbj.3:exon7:c.G2882A:p.R961H,MSH6:uc002rwd.4:exon8:c.G3788A:p.R1263H,MSH6:uc010yoj.2:exon8:c.G2882A:p.R961H	BC071594	c.2882G->A	rs147852216	0.0007	0	0	0.01	0	0	0
chr2	48033981	-	TTGA	MSH6:uc010fbj.3:exon9:c.3159_3160insTTGA:p.T1053fs,MSH6:uc002rwd.4:exon10:c.4065_4066insTTGA:p.T1355fs,MSH6:uc010yoj.2:exon10:c.3159_3160insTTGA:p.T1053fs	AK304735	c.3160->TTGA	rs55740729	0.0029	0	0	0.01	0.0246	0	0
chr1	45795027	C	T	MUTYH:uc010oll.2:exon7:c.G644A:p.R215Q,MUTYH:uc001cnf.3:exon16:c.G1517A:p.R506Q,MUTYH:uc001cng.3:exon16:c.G1550A:p.R517Q,MUTYH:uc001cnh.3:exon16:c.G1520A:p.R507Q,MUTYH:uc001cni.3:exon16:c.G1517A:p.R506Q,MUTYH:uc001cnj.3:exon16:c.G1241A:p.R414Q,MUTYH:uc001cnl.3:exon16:c.G1559A:p.R520Q,MUTYH:uc001cnm.3:exon16:c.G1592A:p.R531Q,MUTYH:uc001cnn.3:exon16:c.G1562A:p.R521Q,MUTYH:uc001cno.3:exon16:c.G1241A…	AB032924	c.1550G->A	rs3219497	0.0059	0.0698	0.0109	0	0	0	0.0043
chr1	45795043	G	T	MUTYH:uc010oll.2:exon7:c.C628A:p.L210M,MUTYH:uc001cnf.3:exon16:c.C1501A:p.L501M,MUTYH:uc001cng.3:exon16:c.C1534A:p.L512M,MUTYH:uc001cnh.3:exon16:c.C1504A:p.L502M,MUTYH:uc001cni.3:exon16:c.C1501A:p.L501M,MUTYH:uc001cnj.3:exon16:c.C1225A:p.L409M,MUTYH:uc001cnl.3:exon16:c.C1543A:p.L515M,MUTYH:uc001cnm.3:exon16:c.C1576A:p.L526M,MUTYH:uc001cnn.3:exon16:c.C1546A:p.L516M,MUTYH:uc001cno.3:exon16:c.C1225A…	AB032924	c.1534C->A	rs3219496	0.0051	0	0	0	0	0	0.0297
chr1	45795081	G	A	MUTYH:uc010oll.2:exon7:c.C590T:p.P197L,MUTYH:uc001cnf.3:exon16:c.C1463T:p.P488L,MUTYH:uc001cng.3:exon16:c.C1496T:p.P499L,MUTYH:uc001cnh.3:exon16:c.C1466T:p.P489L,MUTYH:uc001cni.3:exon16:c.C1463T:p.P488L,MUTYH:uc001cnj.3:exon16:c.C1187T:p.P396L,MUTYH:uc001cnl.3:exon16:c.C1505T:p.P502L,MUTYH:uc001cnm.3:exon16:c.C1538T:p.P513L,MUTYH:uc001cnn.3:exon16:c.C1508T:p.P503L,MUTYH:uc001cno.3:exon16:c.C1187T…	AB032924	c.1496C->T	.	0.0007	0	0	0	0	0.0015	0
chr1	45795084	G	A	MUTYH:uc010oll.2:exon7:c.C587T:p.S196F,MUTYH:uc001cnf.3:exon16:c.C1460T:p.S487F,MUTYH:uc001cng.3:exon16:c.C1493T:p.S498F,MUTYH:uc001cnh.3:exon16:c.C1463T:p.S488F,MUTYH:uc001cni.3:exon16:c.C1460T:p.S487F,MUTYH:uc001cnj.3:exon16:c.C1184T:p.S395F,MUTYH:uc001cnl.3:exon16:c.C1502T:p.S501F,MUTYH:uc001cnm.3:exon16:c.C1535T:p.S512F,MUTYH:uc001cnn.3:exon16:c.C1505T:p.S502F,MUTYH:uc001cno.3:exon16:c.C1184T…	AB032924	c.1493C->T	rs140118273	0.0162	0	0.0652	0	0	0.0211	0.0085
chr1	45796198	C	T	MUTYH:uc010oll.2:exon6:c.G551A:p.G184E,MUTYH:uc001cnf.3:exon15:c.G1424A:p.G475E,MUTYH:uc001cng.3:exon15:c.G1457A:p.G486E,MUTYH:uc001cnh.3:exon15:c.G1427A:p.G476E,MUTYH:uc001cni.3:exon15:c.G1424A:p.G475E,MUTYH:uc001cnj.3:exon15:c.G1148A:p.G383E,MUTYH:uc001cnl.3:exon15:c.G1466A:p.G489E,MUTYH:uc001cnm.3:exon15:c.G1499A:p.G500E,MUTYH:uc001cnn.3:exon15:c.G1469A:p.G490E,MUTYH:uc001cno.3:exon15:c.G1148A…	AB032924	c.1457G->A	rs3219494	0.0007	0.0116	0	0	0	0	0
chr1	45796891	TCC	-	MUTYH:uc010oll.2:exon5:c.480_482del:p.160_161del,MUTYH:uc001cnf.3:exon14:c.1353_1355del:p.451_452del,MUTYH:uc001cng.3:exon14:c.1386_1388del:p.462_463del,MUTYH:uc001cnh.3:exon14:c.1356_1358del:p.452_453del,MUTYH:uc001cni.3:exon14:c.1353_1355del:p.451_452del,MUTYH:uc001cnj.3:exon14:c.1077_1079del:p.359_360del,MUTYH:uc001cnl.3:exon14:c.1395_1397del:p.465_466del,MUTYH:uc001cnm.3:exon14:c.1428_1430del…	AB032924	c.1388GGA->	.	0.0007	0	0.0109	0	0	0	0
chr1	45797106	G	A	MUTYH:uc010oll.2:exon4:c.C352T:p.R118W,MUTYH:uc001cnf.3:exon13:c.C1225T:p.R409W,MUTYH:uc001cng.3:exon13:c.C1258T:p.R420W,MUTYH:uc001cnh.3:exon13:c.C1228T:p.R410W,MUTYH:uc001cni.3:exon13:c.C1225T:p.R409W,MUTYH:uc001cnj.3:exon13:c.C949T:p.R317W,MUTYH:uc001cnl.3:exon13:c.C1267T:p.R423W,MUTYH:uc001cnm.3:exon13:c.C1300T:p.R434W,MUTYH:uc001cnn.3:exon13:c.C1270T:p.R424W,MUTYH:uc001cno.3:exon13:c.C949T:p…	AB032924	c.1258C->T	.	0.0007	0	0	0	0	0	0.0042
chr1	45797228	C	T	MUTYH:uc010oll.2:exon4:c.G230A:p.G77D,MUTYH:uc001cnf.3:exon13:c.G1103A:p.G368D,MUTYH:uc001cng.3:exon13:c.G1136A:p.G379D,MUTYH:uc001cnh.3:exon13:c.G1106A:p.G369D,MUTYH:uc001cni.3:exon13:c.G1103A:p.G368D,MUTYH:uc001cnj.3:exon13:c.G827A:p.G276D,MUTYH:uc001cnl.3:exon13:c.G1145A:p.G382D,MUTYH:uc001cnm.3:exon13:c.G1178A:p.G393D,MUTYH:uc001cnn.3:exon13:c.G1148A:p.G383D,MUTYH:uc001cno.3:exon13:c.G827A:p.…			rs36053993	0.0037	0	0	0	0	0.0061	0.0042
chr1	45797372	G	-	MUTYH:uc001cnf.3:exon12:c.1063delC:p.L355fs,MUTYH:uc001cng.3:exon12:c.1096delC:p.L366fs,MUTYH:uc001cnh.3:exon12:c.1066delC:p.L356fs,MUTYH:uc001cni.3:exon12:c.1063delC:p.L355fs,MUTYH:uc001cnj.3:exon12:c.787delC:p.L263fs,MUTYH:uc001cnl.3:exon12:c.1105delC:p.L369fs,MUTYH:uc001cnm.3:exon12:c.1138delC:p.L380fs,MUTYH:uc001cnn.3:exon12:c.1108delC:p.L370fs,MUTYH:uc001cno.3:exon12:c.787delC:p.L263fs,MUTYH…	AB032926	c.1063C->	.	0.0007	0	0	0	0	0	0.0042
chr1	45797378	C	A	MUTYH:uc001cnf.3:exon12:c.G1057T:p.G353W,MUTYH:uc001cng.3:exon12:c.G1090T:p.G364W,MUTYH:uc001cnh.3:exon12:c.G1060T:p.G354W,MUTYH:uc001cni.3:exon12:c.G1057T:p.G353W,MUTYH:uc001cnj.3:exon12:c.G781T:p.G261W,MUTYH:uc001cnl.3:exon12:c.G1099T:p.G367W,MUTYH:uc001cnm.3:exon12:c.G1132T:p.G378W,MUTYH:uc001cnn.3:exon12:c.G1102T:p.G368W,MUTYH:uc001cno.3:exon12:c.G781T:p.G261W,MUTYH:uc009vxp.3:exon12:c.G1141T…	AB032924	c.1090G->T	.	0.0007	0	0	0	0	0	0.0042
chr1	45797482	G	A	MUTYH:uc001cnf.3:exon12:c.C953T:p.S318L,MUTYH:uc001cng.3:exon12:c.C986T:p.S329L,MUTYH:uc001cnh.3:exon12:c.C956T:p.S319L,MUTYH:uc001cni.3:exon12:c.C953T:p.S318L,MUTYH:uc001cnj.3:exon12:c.C677T:p.S226L,MUTYH:uc001cnl.3:exon12:c.C995T:p.S332L,MUTYH:uc001cnm.3:exon12:c.C1028T:p.S343L,MUTYH:uc001cnn.3:exon12:c.C998T:p.S333L,MUTYH:uc001cno.3:exon12:c.C677T:p.S226L,MUTYH:uc009vxp.3:exon12:c.C1037T:p.S34…	AB032924	c.986C->T	.	0.0007	0	0	0	0	0.0015	0
chr1	45797505	C	G	MUTYH:uc001cnf.3:exon12:c.G930C:p.Q310H,MUTYH:uc001cng.3:exon12:c.G963C:p.Q321H,MUTYH:uc001cnh.3:exon12:c.G933C:p.Q311H,MUTYH:uc001cni.3:exon12:c.G930C:p.Q310H,MUTYH:uc001cnj.3:exon12:c.G654C:p.Q218H,MUTYH:uc001cnl.3:exon12:c.G972C:p.Q324H,MUTYH:uc001cnm.3:exon12:c.G1005C:p.Q335H,MUTYH:uc001cnn.3:exon12:c.G975C:p.Q325H,MUTYH:uc001cno.3:exon12:c.G654C:p.Q218H,MUTYH:uc009vxp.3:exon12:c.G1014C:p.Q33…	AB032924	c.963G->C	rs3219489	0.3311	0.314	0.3696	0.16	0.4597	0.2915	0.4619
chr1	45797519	G	T	MUTYH:uc001cnf.3:exon12:c.C916A:p.P306T,MUTYH:uc001cng.3:exon12:c.C949A:p.P317T,MUTYH:uc001cnh.3:exon12:c.C919A:p.P307T,MUTYH:uc001cni.3:exon12:c.C916A:p.P306T,MUTYH:uc001cnj.3:exon12:c.C640A:p.P214T,MUTYH:uc001cnl.3:exon12:c.C958A:p.P320T,MUTYH:uc001cnm.3:exon12:c.C991A:p.P331T,MUTYH:uc001cnn.3:exon12:c.C961A:p.P321T,MUTYH:uc001cno.3:exon12:c.C640A:p.P214T,MUTYH:uc009vxp.3:exon12:c.C1000A:p.P334…	AB032924	c.949C->A	.	0.0007	0	0	0	0	0	0.0042
chr1	45797707	C	T	MUTYH:uc001cnf.3:exon11:c.G901A:p.V301M,MUTYH:uc001cng.3:exon11:c.G934A:p.V312M,MUTYH:uc001cnh.3:exon11:c.G904A:p.V302M,MUTYH:uc001cni.3:exon11:c.G901A:p.V301M,MUTYH:uc001cnj.3:exon11:c.G625A:p.V209M,MUTYH:uc001cnl.3:exon11:c.G943A:p.V315M,MUTYH:uc001cnm.3:exon11:c.G976A:p.V326M,MUTYH:uc001cnn.3:exon11:c.G946A:p.V316M,MUTYH:uc001cno.3:exon11:c.G625A:p.V209M,MUTYH:uc009vxp.3:exon11:c.G985A:p.V329M…	AB032924	c.934G->A	rs147718169	0.0007	0	0	0	0	0.0015	0
chr1	45797760	T	C	.			rs77542170	0.0022	0	0	0	0.0242	0	0
chr1	45797909	T	C	MUTYH:uc001cnf.3:exon10:c.A778G:p.T260A,MUTYH:uc001cng.3:exon10:c.A811G:p.T271A,MUTYH:uc001cnh.3:exon10:c.A781G:p.T261A,MUTYH:uc001cni.3:exon10:c.A778G:p.T260A,MUTYH:uc001cnj.3:exon10:c.A502G:p.T168A,MUTYH:uc001cnl.3:exon10:c.A820G:p.T274A,MUTYH:uc001cnm.3:exon10:c.A853G:p.T285A,MUTYH:uc001cnn.3:exon10:c.A823G:p.T275A,MUTYH:uc001cno.3:exon10:c.A502G:p.T168A,MUTYH:uc009vxp.3:exon10:c.A862G:p.T288A…	AB032924	c.811A->G	.	0.0007	0.0116	0	0	0	0	0
chr1	45797935	T	G	MUTYH:uc001cnf.3:exon10:c.A752C:p.N251T,MUTYH:uc001cng.3:exon10:c.A785C:p.N262T,MUTYH:uc001cnh.3:exon10:c.A755C:p.N252T,MUTYH:uc001cni.3:exon10:c.A752C:p.N251T,MUTYH:uc001cnj.3:exon10:c.A476C:p.N159T,MUTYH:uc001cnl.3:exon10:c.A794C:p.N265T,MUTYH:uc001cnm.3:exon10:c.A827C:p.N276T,MUTYH:uc001cnn.3:exon10:c.A797C:p.N266T,MUTYH:uc001cno.3:exon10:c.A476C:p.N159T,MUTYH:uc009vxp.3:exon10:c.A836C:p.N279T…	AB032924	c.785A->C	.	0.0007	0	0.0109	0	0	0	0
chr1	45798475	T	C	MUTYH:uc001cnf.3:exon7:c.A452G:p.Y151C,MUTYH:uc001cng.3:exon7:c.A485G:p.Y162C,MUTYH:uc001cnh.3:exon7:c.A455G:p.Y152C,MUTYH:uc001cni.3:exon7:c.A452G:p.Y151C,MUTYH:uc001cnj.3:exon7:c.A176G:p.Y59C,MUTYH:uc001cnl.3:exon7:c.A494G:p.Y165C,MUTYH:uc001cnm.3:exon7:c.A527G:p.Y176C,MUTYH:uc001cnn.3:exon7:c.A497G:p.Y166C,MUTYH:uc001cno.3:exon7:c.A176G:p.Y59C,MUTYH:uc009vxp.3:exon7:c.A536G:p.Y179C,MUTYH:uc009…	AB032924	c.485A->G	rs34612342	0.0022	0	0	0	0	0.003	0.0042
chr1	45800146	C	T	MUTYH:uc001cnf.3:exon2:c.G32A:p.G11D,MUTYH:uc001cng.3:exon2:c.G32A:p.G11D,MUTYH:uc001cnh.3:exon2:c.G32A:p.G11D,MUTYH:uc001cni.3:exon2:c.G32A:p.G11D,MUTYH:uc001cnl.3:exon2:c.G74A:p.G25D,MUTYH:uc001cnm.3:exon2:c.G74A:p.G25D,MUTYH:uc001cnn.3:exon2:c.G74A:p.G25D,MUTYH:uc009vxp.3:exon2:c.G74A:p.G25D,MUTYH:uc010oll.2:exon2:c.G74A:p.G25D,MUTYH:uc009vxo.3:exon3:c.G32A:p.G11D	AB032924	c.32G->A	rs75321043	0.0007	0	0	0	0	0	0
chr1	45800156	C	T	MUTYH:uc001cnf.3:exon2:c.G22A:p.V8M,MUTYH:uc001cng.3:exon2:c.G22A:p.V8M,MUTYH:uc001cnh.3:exon2:c.G22A:p.V8M,MUTYH:uc001cni.3:exon2:c.G22A:p.V8M,MUTYH:uc001cnl.3:exon2:c.G64A:p.V22M,MUTYH:uc001cnm.3:exon2:c.G64A:p.V22M,MUTYH:uc001cnn.3:exon2:c.G64A:p.V22M,MUTYH:uc009vxp.3:exon2:c.G64A:p.V22M,MUTYH:uc010oll.2:exon2:c.G64A:p.V22M,MUTYH:uc009vxo.3:exon3:c.G22A:p.V8M	AB032924	c.22G->A	rs3219484	0.0492	0.0233	0.0109	0.07	0	0.077	0.0169
chr1	45800167	G	A	MUTYH:uc001cnf.3:exon2:c.C11T:p.P4L,MUTYH:uc001cng.3:exon2:c.C11T:p.P4L,MUTYH:uc001cnh.3:exon2:c.C11T:p.P4L,MUTYH:uc001cni.3:exon2:c.C11T:p.P4L,MUTYH:uc001cnl.3:exon2:c.C53T:p.P18L,MUTYH:uc001cnm.3:exon2:c.C53T:p.P18L,MUTYH:uc001cnn.3:exon2:c.C53T:p.P18L,MUTYH:uc009vxp.3:exon2:c.C53T:p.P18L,MUTYH:uc010oll.2:exon2:c.C53T:p.P18L,MUTYH:uc009vxo.3:exon3:c.C11T:p.P4L	AB032924	c.11C->T	rs79777494	0.0007	0	0	0	0	0	0
chr3	38180183	C	G	MYD88:uc003chx.3:exon1:c.C31G:p.P11A,MYD88:uc011ayh.2:exon1:c.C31G:p.P11A,MYD88:uc011ayi.2:exon1:c.C31G:p.P11A,MYD88:uc011ayj.2:exon1:c.C31G:p.P11A,MYD88:uc011ayk.2:exon1:c.C31G:p.P11A,MYD88:uc011ayl.2:exon1:c.C31G:p.P11A	AK300448	c.31C->G	.	0.0007	0	0	0	0	0	0.0042
chr3	38180229	C	A	MYD88:uc003chx.3:exon1:c.C77A:p.P26Q,MYD88:uc011ayh.2:exon1:c.C77A:p.P26Q,MYD88:uc011ayi.2:exon1:c.C77A:p.P26Q,MYD88:uc011ayj.2:exon1:c.C77A:p.P26Q,MYD88:uc011ayk.2:exon1:c.C77A:p.P26Q,MYD88:uc011ayl.2:exon1:c.C77A:p.P26Q	AK300448	c.77C->A	.	0.0007	0	0	0.01	0	0	0
chr3	38180271	T	C	MYD88:uc003chx.3:exon1:c.T119C:p.M40T,MYD88:uc011ayh.2:exon1:c.T119C:p.M40T,MYD88:uc011ayi.2:exon1:c.T119C:p.M40T,MYD88:uc011ayj.2:exon1:c.T119C:p.M40T,MYD88:uc011ayk.2:exon1:c.T119C:p.M40T,MYD88:uc011ayl.2:exon1:c.T119C:p.M40T	AK300448	c.119T->C	rs201871349	0.0059	0	0	0	0	0	0.0339
chr3	38180312	A	T	MYD88:uc003chx.3:exon1:c.A160T:p.T54S,MYD88:uc011ayh.2:exon1:c.A160T:p.T54S,MYD88:uc011ayi.2:exon1:c.A160T:p.T54S,MYD88:uc011ayj.2:exon1:c.A160T:p.T54S,MYD88:uc011ayk.2:exon1:c.A160T:p.T54S,MYD88:uc011ayl.2:exon1:c.A160T:p.T54S	AK300448	c.160A->T	.	0.0007	0	0	0	0	0.0015	0
chr17	29490371	A	G	NF1:uc010csn.2:exon3:c.A143G:p.Q48R	BX537850	c.143A->G	.	0.0007	0.0116	0	0	0	0	0
chr17	29496957	T	A	NF1:uc002hge.2:exon5:c.T528A:p.D176E,NF1:uc002hgf.2:exon5:c.T528A:p.D176E,NF1:uc002hgg.3:exon5:c.T528A:p.D176E,NF1:uc002hgh.3:exon5:c.T528A:p.D176E	NM_001128147	c.528T->A	rs112306990	0.0015	0	0	0	0	0.0015	0.0042
chr17	29497013	A	G	NF1:uc002hge.2:exon5:c.A584G:p.K195R,NF1:uc002hgf.2:exon5:c.A584G:p.K195R,NF1:uc002hgg.3:exon5:c.A584G:p.K195R,NF1:uc002hgh.3:exon5:c.A584G:p.K195R	NM_001128147	c.584A->G	.	0.0007	0	0	0	0	0.0015	0
chr17	29546044	G	A	NF1:uc010csn.2:exon12:c.G1129A:p.E377K,NF1:uc002hge.2:exon14:c.G1549A:p.E517K,NF1:uc002hgf.2:exon14:c.G1549A:p.E517K,NF1:uc002hgg.3:exon14:c.G1549A:p.E517K,NF1:uc002hgh.3:exon14:c.G1549A:p.E517K	NM_001128147	c.1549G->A	.	0.0007	0	0.0111	0	0	0	0
chr17	29552161	T	A	NF1:uc010csn.2:exon15:c.T1474A:p.C492S,NF1:uc002hgg.3:exon17:c.T1894A:p.C632S,NF1:uc002hgh.3:exon17:c.T1894A:p.C632S	NM_000267	c.1894T->A	.	0.0007	0	0	0	0	0.0015	0
chr17	29552200	A	G	NF1:uc010csn.2:exon15:c.A1513G:p.M505V,NF1:uc002hgg.3:exon17:c.A1933G:p.M645V,NF1:uc002hgh.3:exon17:c.A1933G:p.M645V	NM_000267	c.1933A->G	rs146051850	0.0022	0	0	0	0.0242	0	0
chr17	29552222	G	A	NF1:uc010csn.2:exon15:c.G1535A:p.R512H,NF1:uc002hgg.3:exon17:c.G1955A:p.R652H,NF1:uc002hgh.3:exon17:c.G1955A:p.R652H	NM_000267	c.1955G->A	.	0.0007	0	0	0	0.0081	0	0
chr17	29552261	C	T	NF1:uc010csn.2:exon15:c.C1574T:p.S525F,NF1:uc002hgg.3:exon17:c.C1994T:p.S665F,NF1:uc002hgh.3:exon17:c.C1994T:p.S665F	NM_000267	c.1994C->T	rs145891889	0.0022	0.0233	0	0	0	0	0.0042
chr17	29553484	C	T	NF1:uc010csn.2:exon16:c.C1613T:p.P538L,NF1:uc002hgg.3:exon18:c.C2033T:p.P678L,NF1:uc002hgh.3:exon18:c.C2033T:p.P678L	NM_001042492	c.2033CG->TG	rs17881753	0.0007	0	0	0.01	0	0	0
chr17	29556205	T	C	NF1:uc010csn.2:exon19:c.T2152C:p.S718P,NF1:uc002hgg.3:exon21:c.T2572C:p.S858P,NF1:uc002hgh.3:exon21:c.T2572C:p.S858P	NM_000267	c.2572T->C	.	0.0008	0	0.0116	0	0	0	0
chr17	29559818	G	A	NF1:uc002hgi.1:exon9:c.G514A:p.A172T,NF1:uc010csn.2:exon24:c.G2995A:p.A999T,NF1:uc002hgg.3:exon26:c.G3415A:p.A1139T,NF1:uc002hgh.3:exon26:c.G3415A:p.A1139T	NM_000267	c.3415G->A	.	0.0007	0	0	0	0	0	0
chr17	29653037	A	G	NF1:uc002hgi.1:exon19:c.A2071G:p.I691V,NF1:uc002hgh.3:exon36:c.A4972G:p.I1658V,NF1:uc002hgg.3:exon37:c.A5035G:p.I1679V	NM_000267	c.4972A->G	rs147327414	0.0052	0	0	0	0	0	0.0299
chr17	29663677	A	G	NF1:uc010cso.3:exon7:c.A736G:p.I246V,NF1:uc002hgh.3:exon41:c.A6109G:p.I2037V,NF1:uc002hgg.3:exon42:c.A6172G:p.I2058V	NM_000267	c.6109A->G	rs201712827	0.0007	0	0	0	0	0.0015	0
chr17	29679348	G	C	NF1:uc010cso.3:exon16:c.G2095C:p.V699L,NF1:uc002hgh.3:exon50:c.G7468C:p.V2490L,NF1:uc002hgg.3:exon51:c.G7531C:p.V2511L	NM_000267	c.7468G->C	rs2230850	0.0007	0	0	0	0	0	0
chr17	29684076	C	G	NF1:uc010wbt.1:exon7:c.C271G:p.P91A,NF1:uc010cso.3:exon18:c.C2401G:p.P801A,NF1:uc002hgh.3:exon52:c.C7774G:p.P2592A,NF1:uc002hgg.3:exon53:c.C7837G:p.P2613A	NM_000267	c.7774C->G	.	0.0007	0	0	0.01	0	0	0
chr17	29701168	G	A	NF1:uc010cso.3:exon24:c.G3133A:p.V1045M,NF1:uc002hgh.3:exon57:c.G8452A:p.V2818M,NF1:uc002hgg.3:exon58:c.G8515A:p.V2839M	NM_000267	c.8452G->A	.	0.0007	0	0	0	0.0081	0	0
chr22	30000094	A	G	NF2:uc003afy.4:exon1:c.A107G:p.N36S,NF2:uc003afz.4:exon1:c.A107G:p.N36S,NF2:uc003aga.4:exon1:c.A107G:p.N36S,NF2:uc003age.4:exon1:c.A107G:p.N36S,NF2:uc003agf.4:exon1:c.A107G:p.N36S,NF2:uc003agg.4:exon1:c.A107G:p.N36S,NF2:uc003agh.4:exon1:c.A107G:p.N36S,NF2:uc003agi.4:exon1:c.A107G:p.N36S,NF2:uc003agj.4:exon1:c.A107G:p.N36S	NM_181831	c.107A->G	.	0.0022	0	0	0	0.0081	0	0
chr22	30067822	G	A	NF2:uc003afz.4:exon9:c.G758A:p.R253Q,NF2:uc003agi.4:exon9:c.G758A:p.R253Q,NF2:uc003aga.4:exon10:c.G881A:p.R294Q,NF2:uc003agh.4:exon10:c.G884A:p.R295Q,NF2:uc003afy.4:exon11:c.G1007A:p.R336Q,NF2:uc003agb.4:exon11:c.G776A:p.R259Q,NF2:uc003age.4:exon11:c.G1007A:p.R336Q,NF2:uc003agf.4:exon11:c.G1007A:p.R336Q,NF2:uc003agg.4:exon11:c.G1007A:p.R336Q,NF2:uc003agc.4:exon12:c.G893A:p.R298Q	NM_181831	c.758G->A	.	0.0007	0	0	0	0.0081	0	0
chr22	30069298	C	T	NF2:uc011akq.2:exon1:c.C41T:p.A14V,NF2:uc010gvp.3:exon4:c.C155T:p.A52V,NF2:uc003afz.4:exon10:c.C914T:p.A305V,NF2:uc003agi.4:exon10:c.C914T:p.A305V,NF2:uc003aga.4:exon11:c.C1037T:p.A346V,NF2:uc003agh.4:exon11:c.C1040T:p.A347V,NF2:uc003afy.4:exon12:c.C1163T:p.A388V,NF2:uc003agb.4:exon12:c.C932T:p.A311V,NF2:uc003age.4:exon12:c.C1163T:p.A388V,NF2:uc003agf.4:exon12:c.C1163T:p.A388V,NF2:uc003agg.4:exon…	NM_181831	c.914C->T	.	0.0007	0	0	0	0	0.0015	0
chr22	30074189	T	C	NF2:uc011akq.2:exon3:c.T329C:p.M110T,NF2:uc010gvp.3:exon6:c.T443C:p.M148T,NF2:uc003afz.4:exon12:c.T1202C:p.M401T,NF2:uc003agi.4:exon12:c.T1202C:p.M401T,NF2:uc003aga.4:exon13:c.T1325C:p.M442T,NF2:uc003agh.4:exon13:c.T1328C:p.M443T,NF2:uc003afy.4:exon14:c.T1451C:p.M484T,NF2:uc003agb.4:exon14:c.T1220C:p.M407T,NF2:uc003age.4:exon14:c.T1451C:p.M484T,NF2:uc003agf.4:exon14:c.T1451C:p.M484T,NF2:uc003agg.…	NM_181831	c.1202T->C	rs141538143	0.0007	0	0.0109	0	0	0	0
chr22	30079688	A	G	.			rs75296199	0.0007	0	0	0	0	0.0015	0
chr22	30090752	G	A	NF2:uc011akq.2:exon6:c.G713A:p.R238K	AK297116	c.713G->A	rs201911915	0.0007	0	0	0	0	0.0015	0
chr22	30090756	G	A	NF2:uc003agj.4:exon5:c.G463A:p.A155T,NF2:uc003age.4:exon16:c.G1753A:p.A585T	NM_181833	c.463G->A	rs145446060	0.0007	0	0	0	0	0	0.0042
chr2	178095985	C	T	NFE2L2:uc002ulg.4:exon5:c.G1298A:p.R433H,NFE2L2:uc002ulh.4:exon5:c.G1346A:p.R449H,NFE2L2:uc010zfa.2:exon5:c.G1277A:p.R426H,NFE2L2:uc002uli.4:exon8:c.G1298A:p.R433H	NM_006164	c.1346G->A	rs181294188	0.0007	0	0	0	0.0081	0	0
chr2	178096225	G	A	NFE2L2:uc002ulg.4:exon5:c.C1058T:p.T353I,NFE2L2:uc002ulh.4:exon5:c.C1106T:p.T369I,NFE2L2:uc010zfa.2:exon5:c.C1037T:p.T346I,NFE2L2:uc002uli.4:exon8:c.C1058T:p.T353I	NM_006164	c.1106C->T	.	0.0007	0	0	0	0	0	0.0042
chr2	178096406	G	A	NFE2L2:uc002ulg.4:exon5:c.C877T:p.L293F,NFE2L2:uc002ulh.4:exon5:c.C925T:p.L309F,NFE2L2:uc010zfa.2:exon5:c.C856T:p.L286F,NFE2L2:uc002uli.4:exon8:c.C877T:p.L293F	NM_006164	c.925C->T	rs141363120	0.0051	0	0.0217	0	0	0.0076	0
chr2	178096433	G	A	NFE2L2:uc002ulg.4:exon5:c.C850T:p.P284S,NFE2L2:uc002ulh.4:exon5:c.C898T:p.P300S,NFE2L2:uc010zfa.2:exon5:c.C829T:p.P277S,NFE2L2:uc002uli.4:exon8:c.C850T:p.P284S	NM_006164	c.898C->T	.	0.0007	0	0	0	0	0.0015	0
chr2	178096529	C	T	NFE2L2:uc002ulg.4:exon5:c.G754A:p.V252M,NFE2L2:uc002ulh.4:exon5:c.G802A:p.V268M,NFE2L2:uc010zfa.2:exon5:c.G733A:p.V245M,NFE2L2:uc002uli.4:exon8:c.G754A:p.V252M	NM_006164	c.802G->A	rs34154613	0.0044	0	0	0	0	0.0076	0.0042
chr2	178097185	A	C	NFE2L2:uc002ulg.4:exon4:c.T481G:p.L161V,NFE2L2:uc002ulh.4:exon4:c.T529G:p.L177V,NFE2L2:uc010zfa.2:exon4:c.T460G:p.L154V,NFE2L2:uc002uli.4:exon7:c.T481G:p.L161V	NM_006164	c.529T->G	rs35577826	0.0007	0.0116	0	0	0	0	0
chr2	178097965	T	C	NFE2L2:uc010fra.3:exon3:c.A367G:p.I123V	AK310841	c.367A->G	rs191231706	0.0007	0	0	0	0.0082	0	0
chr2	178097970	T	C	NFE2L2:uc010fra.3:exon3:c.A362G:p.Y121C	AK310841	c.362A->G	.	0.0007	0	0.0109	0	0	0	0
chr2	178098722	G	A	NFE2L2:uc010frb.3:exon2:c.C275T:p.T92I	AK310656	c.275C->T	rs114377436	0.0015	0.0233	0	0	0	0	0
chr2	178098752	C	A	NFE2L2:uc002ulg.4:exon2:c.G245T:p.G82V,NFE2L2:uc002ulh.4:exon2:c.G293T:p.G98V,NFE2L2:uc010fra.3:exon2:c.G245T:p.G82V,NFE2L2:uc010frb.3:exon2:c.G245T:p.G82V,NFE2L2:uc010zfa.2:exon2:c.G245T:p.G82V,NFE2L2:uc002uli.4:exon5:c.G245T:p.G82V	NM_006164	c.293G->T	.	0.0007	0	0	0	0	0.0015	0
chr2	178098917	C	T	NFE2L2:uc002ulg.4:exon2:c.G80A:p.R27Q,NFE2L2:uc002ulh.4:exon2:c.G128A:p.R43Q,NFE2L2:uc010fra.3:exon2:c.G80A:p.R27Q,NFE2L2:uc010frb.3:exon2:c.G80A:p.R27Q,NFE2L2:uc010zfa.2:exon2:c.G80A:p.R27Q,NFE2L2:uc002uli.4:exon5:c.G80A:p.R27Q	NM_006164	c.128G->A	rs35248500	0.0007	0.0116	0	0	0	0	0
chr2	178098918	G	A	NFE2L2:uc002ulg.4:exon2:c.C79T:p.R27W,NFE2L2:uc002ulh.4:exon2:c.C127T:p.R43W,NFE2L2:uc010fra.3:exon2:c.C79T:p.R27W,NFE2L2:uc010frb.3:exon2:c.C79T:p.R27W,NFE2L2:uc010zfa.2:exon2:c.C79T:p.R27W,NFE2L2:uc002uli.4:exon5:c.C79T:p.R27W	NM_006164	c.127C->T	rs182428269	0.0007	0	0	0	0	0	0.0042
chr9	139390543	T	C	NOTCH1:uc004chz.3:exon34:c.A7648G:p.I2550V	NM_017617	c.7648A->G	rs188270459	0.0015	0.0233	0	0	0	0	0
chr9	139390546	G	A	NOTCH1:uc004chz.3:exon34:c.C7645T:p.R2549C	NM_017617	c.7645C->T	rs200893930	0.0007	0	0.0109	0	0	0	0
chr9	139390791	G	A	NOTCH1:uc004chz.3:exon34:c.C7400T:p.S2467L	NM_017617	c.7400C->T	.	0.0007	0	0	0	0	0.0015	0
chr9	139391200	C	T	NOTCH1:uc004chz.3:exon34:c.G6991A:p.A2331T	NM_017617	c.6991G->A	rs111309246	0.0022	0.0116	0.0217	0	0	0	0
chr9	139391211	C	T	NOTCH1:uc004chz.3:exon34:c.G6980A:p.R2327Q	NM_017617	c.6980G->A	rs202065858	0.0022	0	0.0326	0	0	0	0
chr9	139391293	C	T	NOTCH1:uc004chz.3:exon34:c.G6898A:p.G2300R	NM_017617	c.6898G->A	.	0.0015	0.0116	0	0	0	0	0
chr9	139391338	C	T	NOTCH1:uc004chz.3:exon34:c.G6853A:p.V2285I	NM_017617	c.6853G->A	rs61751489	0.0307	0	0.0233	0	0	0.0031	0.1521
chr9	139391403	C	T	NOTCH1:uc004chz.3:exon34:c.G6788A:p.R2263Q	NM_017617	c.6788G->A	rs200521815	0.0007	0	0	0	0.0081	0	0
chr9	139391422	C	T	NOTCH1:uc004chz.3:exon34:c.G6769A:p.A2257T	NM_017617	c.6769G->A	.	0.0007	0	0	0	0	0.0015	0
chr9	139391458	C	T	NOTCH1:uc004chz.3:exon34:c.G6733A:p.G2245R	NM_017617	c.6733G->A	rs201613894	0.0015	0	0	0	0.0081	0.0015	0
chr9	139391655	C	T	NOTCH1:uc004chz.3:exon34:c.G6536A:p.R2179Q	NM_017617	c.6536G->A	.	0.0007	0	0	0	0	0	0.0042
chr9	139391737	C	G	NOTCH1:uc004chz.3:exon34:c.G6454C:p.G2152R	NM_017617	c.6454G->C	rs116317506	0.0022	0.0116	0.0109	0	0	0	0.0043
chr9	139391782	G	A	NOTCH1:uc004chz.3:exon34:c.C6409T:p.P2137S	NM_017617	c.6409C->T	.	0.0008	0.0125	0	0	0	0	0
chr9	139397406	A	C	NOTCH1:uc004cia.1:exon14:c.T3085G:p.W1029G	BC032414	c.3085T->G	rs180916492	0.0007	0	0.0109	0	0	0	0
chr9	139397426	G	A	NOTCH1:uc004cia.1:exon14:c.C3065T:p.T1022M	BC032414	c.3065C->T	rs11574905	0.0236	0	0	0	0	0.0408	0.0128
chr9	139397445	G	CC	NOTCH1:uc004cia.1:exon14:c.3046_3046delinsGG	BC032414	c.3046C->GG	.	0.0008	0	0	0	0	0.0015	0
chr9	139397445	G	C	NOTCH1:uc004cia.1:exon14:c.C3046G:p.R1016G	BC032414	c.3046C->G	.	0.0008	0	0	0	0	0.0015	0
chr9	139397460	C	T	NOTCH1:uc004cia.1:exon14:c.G3031A:p.G1011S	BC032414	c.3031G->A	.	0.0007	0	0	0	0	0	0.0042
chr9	139397472	C	T	NOTCH1:uc004cia.1:exon14:c.G3019A:p.A1007T	BC032414	c.3019G->A	.	0.0007	0	0	0	0.0081	0	0
chr9	139397492	T	G	NOTCH1:uc004cia.1:exon14:c.A2999C:p.E1000A	BC032414	c.2999A->C	.	0.0007	0	0	0	0	0	0.0042
chr9	139397519	C	T	NOTCH1:uc004cia.1:exon14:c.G2972A:p.R991H	BC032414	c.2972G->A	rs186415498	0.0015	0	0	0.01	0.0081	0	0
chr9	139397520	G	A	NOTCH1:uc004cia.1:exon14:c.C2971T:p.R991C	BC032414	c.2971C->T	.	0.0007	0	0	0	0	0	0.0042
chr9	139397526	G	A	NOTCH1:uc004cia.1:exon14:c.C2965T:p.R989C	BC032414	c.2965C->T	.	0.0007	0.0116	0	0	0	0	0
chr9	139397561	C	T	NOTCH1:uc004cia.1:exon14:c.G2930A:p.W977X	BC032414	c.2930G->A	.	0.0007	0	0	0.01	0	0	0
chr9	139397590	CC	A	NOTCH1:uc004cia.1:exon14:c.2900_2901T	BC032414	c.2901GG->T	.	0.0022	0	0	0	0	0.003	0.0043
chr9	139399128	C	T	NOTCH1:uc004cia.1:exon13:c.G2705A:p.R902H,NOTCH1:uc004chz.3:exon26:c.G5015A:p.R1672H	BC032414	c.2705G->A	.	0.0007	0	0	0	0	0	0.0042
chr9	139399132	C	T	NOTCH1:uc004cia.1:exon13:c.G2701A:p.V901I,NOTCH1:uc004chz.3:exon26:c.G5011A:p.V1671I	BC032414	c.2701G->A	rs2229968	0.0081	0.0233	0.0326	0	0	0.0015	0.0169
chr9	139399320	C	T	NOTCH1:uc004cia.1:exon13:c.G2513A:p.R838H,NOTCH1:uc004chz.3:exon26:c.G4823A:p.R1608H	BC032414	c.2513G->A	rs76371972	0.014	0	0	0	0.0081	0	0.0763
chr9	139400072	G	A	NOTCH1:uc004cia.1:exon12:c.C1966T:p.H656Y,NOTCH1:uc004chz.3:exon25:c.C4276T:p.H1426Y	BC032414	c.1966C->T	.	0.0007	0	0.0109	0	0	0	0
chr9	139400126	C	T	NOTCH1:uc004cia.1:exon12:c.G1912A:p.E638K,NOTCH1:uc004chz.3:exon25:c.G4222A:p.E1408K	BC032414	c.1912G->A	.	0.0007	0	0	0	0	0	0.0042
chr9	139400180	G	T	NOTCH1:uc004cia.1:exon12:c.C1858A:p.P620T,NOTCH1:uc004chz.3:exon25:c.C4168A:p.P1390T	BC032414	c.1858C->A	rs191645600	0.0007	0	0.0109	0	0	0	0
chr9	139400219	G	A	NOTCH1:uc004cia.1:exon12:c.C1819T:p.P607S,NOTCH1:uc004chz.3:exon25:c.C4129T:p.P1377S	BC032414	c.1819C->T	rs61751542	0.0213	0	0.0109	0.02	0	0.0364	0.0085
chr9	139400282	G	A	NOTCH1:uc004cia.1:exon12:c.C1756T:p.R586C,NOTCH1:uc004chz.3:exon25:c.C4066T:p.R1356C	BC032414	c.1756C->T	.	0.0007	0	0	0	0	0.0015	0
chr9	139400299	C	A	NOTCH1:uc004cia.1:exon12:c.G1739T:p.R580L,NOTCH1:uc004chz.3:exon25:c.G4049T:p.R1350L	BC032414	c.1739G->T	rs150343794	0.0007	0	0	0	0	0	0.0042
chr9	139400320	G	A	NOTCH1:uc004cia.1:exon12:c.C1718T:p.A573V,NOTCH1:uc004chz.3:exon25:c.C4028T:p.A1343V	BC032414	c.1718C->T	rs183156491	0.0015	0	0	0	0	0	0.0085
chr9	139400979	C	T	NOTCH1:uc004cia.1:exon11:c.G1704A:p.A568A,NOTCH1:uc004chz.3:exon24:c.G4014A:p.A1338A			.	0.0007	0	0.0109	0	0	0	0
chr9	139401233	C	T	NOTCH1:uc004cia.1:exon10:c.G1526A:p.R509H,NOTCH1:uc004chz.3:exon23:c.G3836A:p.R1279H	BC032414	c.1526G->A	rs61751543	0.0125	0	0.0109	0	0	0.0196	0.0085
chr9	139401302	G	A	NOTCH1:uc004cia.1:exon10:c.C1457T:p.P486L,NOTCH1:uc004chz.3:exon23:c.C3767T:p.P1256L	BC032414	c.1457C->T	rs80340744	0.0015	0.0233	0	0	0	0	0
chr9	139401802	C	T	NOTCH1:uc004cia.1:exon9:c.G1288A:p.D430N,NOTCH1:uc004chz.3:exon22:c.G3598A:p.D1200N	BC032414	c.1288G->A	.	0.0007	0	0	0	0	0.0015	0
chr9	139402516	T	C	NOTCH1:uc004cia.1:exon8:c.A1091G:p.Q364R,NOTCH1:uc004chz.3:exon21:c.A3401G:p.Q1134R	BC032414	c.1091A->G	.	0.0007	0	0	0	0.0081	0	0
chr9	139402579	G	A	NOTCH1:uc004cia.1:exon8:c.C1028T:p.A343V,NOTCH1:uc004chz.3:exon21:c.C3338T:p.A1113V	BC032414	c.1028C->T	.	0.0007	0	0	0	0	0.0015	0
chr9	139402798	C	T	NOTCH1:uc004cia.1:exon7:c.G901A:p.G301S,NOTCH1:uc004chz.3:exon20:c.G3211A:p.G1071S	BC032414	c.901G->A	.	0.0007	0	0	0	0	0.0015	0
chr9	139402817	G	C	NOTCH1:uc004cia.1:exon7:c.C882G:p.D294E,NOTCH1:uc004chz.3:exon20:c.C3192G:p.D1064E	BC032414	c.882C->G	.	0.0007	0	0.0109	0	0	0	0
chr9	139403512	T	C	NOTCH1:uc004cia.1:exon6:c.A671G:p.N224S,NOTCH1:uc004chz.3:exon19:c.A2981G:p.N994S	BC032414	c.671A->G	.	0.0007	0.0116	0	0	0	0	0
chr9	139405111	G	A	NOTCH1:uc004cia.1:exon4:c.C424T:p.R142W,NOTCH1:uc004chz.3:exon17:c.C2734T:p.R912W	BC032414	c.424C->T	rs201620358	0.0029	0	0.0109	0	0	0.003	0.0042
chr9	139405210	G	A	NOTCH1:uc004cia.1:exon4:c.C325T:p.R109W,NOTCH1:uc004chz.3:exon17:c.C2635T:p.R879W	BC032414	c.325C->T	.	0.0007	0	0	0.01	0	0	0
chr9	139405649	C	T	NOTCH1:uc004cia.1:exon3:c.G232A:p.E78K,NOTCH1:uc004chz.3:exon16:c.G2542A:p.E848K	BC032414	c.232G->A	rs35136134	0.0022	0	0	0	0	0.003	0.0042
chr9	139405696	G	A	NOTCH1:uc004cia.1:exon3:c.C185T:p.P62L,NOTCH1:uc004chz.3:exon16:c.C2495T:p.P832L	BC032414	c.185C->T	.	0.0007	0	0	0	0	0	0.0042
chr9	139405718	T	C	NOTCH1:uc004cia.1:exon3:c.A163G:p.T55A,NOTCH1:uc004chz.3:exon16:c.A2473G:p.T825A	BC032414	c.163A->G	.	0.0007	0	0	0	0	0	0
chr9	139407561	GTT	-	NOTCH1:uc004cia.1:exon2:c.67_69del:p.23_23del,NOTCH1:uc004chz.3:exon15:c.2377_2379del:p.793_793del	BC032414	c.69AAC->	.	0.0007	0	0	0.0102	0	0	0
chr9	139407932	ATT	-	NOTCH1:uc004chz.3:exon14:c.2263_2265del:p.755_755del	NM_017617	c.2265AAT->	.	0.0007	0	0	0	0	0.0015	0
chr9	139407950	G	C	NOTCH1:uc004chz.3:exon14:c.C2247G:p.N749K	NM_017617	c.2247C->G	.	0.0007	0	0	0	0	0.0015	0
chr9	139408977	C	T	NOTCH1:uc004chz.3:exon13:c.G2192A:p.R731Q	NM_017617	c.2192G->A	.	0.0007	0.0116	0	0	0	0	0
chr9	139409061	C	T	NOTCH1:uc004chz.3:exon13:c.G2108A:p.R703H	NM_017617	c.2108G->A	.	0.0007	0.0116	0	0	0	0	0
chr9	139409089	C	T	NOTCH1:uc004chz.3:exon13:c.G2080A:p.E694K	NM_017617	c.2080G->A	rs79782048	0.0007	0	0	0	0	0.0015	0
chr9	139409976	C	T	NOTCH1:uc004chz.3:exon11:c.G1862A:p.R621H	NM_017617	c.1862G->A	rs138504021	0.0015	0	0	0	0	0.003	0
chr9	139410084	G	A	NOTCH1:uc004chz.3:exon11:c.C1754T:p.A585V	NM_017617	c.1754C->T	.	0.0007	0	0	0	0	0	0.0042
chr9	139410136	C	T	NOTCH1:uc004chz.3:exon11:c.G1702A:p.D568N	NM_017617	c.1702G->A	.	0.0007	0	0	0	0	0.0015	0
chr9	139410139	T	C	NOTCH1:uc004chz.3:exon11:c.A1699G:p.I567V	NM_017617	c.1699A->G	.	0.0007	0	0	0.01	0	0	0
chr9	139413934	C	T	NOTCH1:uc004chz.3:exon5:c.G826A:p.V276M	NM_017617	c.826G->A	.	0.0007	0	0	0	0	0.0015	0
chr9	139417343	C	T	NOTCH1:uc004chz.3:exon4:c.G701A:p.R234H	NM_017617	c.701G->A	rs150737112	0.0007	0	0	0	0	0.0015	0
chr9	139417436	C	T	NOTCH1:uc004chz.3:exon4:c.G608A:p.R203H	NM_017617	c.608G->A	rs182763411	0.0007	0	0	0	0	0	0.0042
chr9	139418204	G	A	NOTCH1:uc004chz.3:exon3:c.C368T:p.T123M	NM_017617	c.368C->T	rs187473846	0.0015	0	0	0	0	0.003	0
chr9	139418211	T	C	NOTCH1:uc004chz.3:exon3:c.A361G:p.T121A	NM_017617	c.361A->G	.	0.0007	0	0	0	0.0081	0	0
chr9	139418261	T	C	NOTCH1:uc004chz.3:exon3:c.A311G:p.N104S	NM_017617	c.311A->G	rs199654211	0.0015	0	0	0	0	0.003	0
chr9	139438552	G	A	NOTCH1:uc004chz.3:exon2:c.C64T:p.P22S	NM_017617	c.64C->T	rs114832250	0.0059	0.0349	0.0109	0	0	0	0.0127
chr1	120458122	A	T	NOTCH2:uc001eik.3:exon34:c.T7223A:p.L2408H	NM_024408	c.7223T->A	rs35586704	0.0044	0	0	0	0	0.006	0.0042
chr1	120458136	A	T	NOTCH2:uc001eik.3:exon34:c.T7209A:p.S2403R	NM_024408	c.7209T->A	.	0.0007	0	0	0	0	0	0.0042
chr1	120458155	G	C	NOTCH2:uc001eik.3:exon34:c.C7190G:p.A2397G	NM_024408	c.7190C->G	rs143197714	0.0007	0.0116	0	0	0	0	0
chr1	120458270	G	C	NOTCH2:uc001eik.3:exon34:c.C7075G:p.P2359A	NM_024408	c.7075C->G	rs75831573	0.0059	0	0	0	0	0.0091	0.0085
chr1	120458366	T	C	NOTCH2:uc001eik.3:exon34:c.A6979G:p.T2327A	NM_024408	c.6979A->G	.	0.0007	0	0	0	0	0.0015	0
chr1	120458371	T	C	NOTCH2:uc001eik.3:exon34:c.A6974G:p.Q2325R	NM_024408	c.6974A->G	.	0.0007	0	0.0109	0	0	0	0
chr1	120459122	C	T	NOTCH2:uc001eik.3:exon34:c.G6223A:p.V2075M	NM_024408	c.6223G->A	rs150516342	0.0007	0	0	0	0	0.0015	0
chr1	120463017	C	T	NOTCH2:uc001eik.3:exon30:c.G5314A:p.E1772K	NM_024408	c.5314G->A	.	0.0007	0	0	0	0	0.0015	0
chr1	120464911	C	T	NOTCH2:uc001eik.3:exon28:c.G5161A:p.A1721T	NM_024408	c.5161G->A	rs115013051	0.0007	0	0	0	0	0.0015	0
chr1	120465007	T	A	NOTCH2:uc001eik.3:exon28:c.A5065T:p.I1689F	NM_024408	c.5065A->T	rs60854092	0.0029	0	0	0	0.0323	0	0
chr1	120465262	C	T	NOTCH2:uc001eik.3:exon27:c.G4999A:p.V1667I	NM_024408	c.4999G->A	rs17024517	0.0022	0	0	0	0	0.003	0.0042
chr1	120466299	C	T	NOTCH2:uc001eik.3:exon26:c.G4820A:p.R1607H	NM_024408	c.4820G->A	.	0.0007	0	0.0109	0	0	0	0
chr1	120468201	A	T	NOTCH2:uc001eik.3:exon25:c.T4238A:p.L1413H	NM_024408	c.4238T->A	rs41313282	0.0044	0	0	0	0	0.006	0.0085
chr1	120468325	G	A	NOTCH2:uc001eik.3:exon25:c.C4114T:p.R1372W	NM_024408	c.4114C->T	.	0.0007	0	0	0	0	0.0015	0
chr1	120469132	C	T	NOTCH2:uc001eik.3:exon24:c.G3995A:p.R1332H	NM_024408	c.3995G->A	.	0.0007	0	0	0	0.0081	0	0
chr1	120469147	T	C	NOTCH2:uc001eik.3:exon24:c.A3980G:p.D1327G	NM_024408	c.3980A->G	rs61752484	0.0103	0	0.0109	0.07	0	0.006	0
chr1	120471712	C	T	NOTCH2:uc001eik.3:exon23:c.G3779A:p.R1260H	NM_024408	c.3779G->A	rs75423398	0.0029	0	0	0	0.0242	0	0
chr1	120471791	G	A	NOTCH2:uc001eik.3:exon23:c.C3700T:p.H1234Y	NM_024408	c.3700C->T	.	0.0007	0	0	0	0	0	0.0043
chr1	120478125	A	C	NOTCH2:uc001eik.3:exon22:c.T3625G:p.F1209V,NOTCH2:uc001eil.3:exon22:c.T3625G:p.F1209V	NM_001200001	c.3625T->G	rs147223770	0.0015	0	0	0	0	0.0015	0
chr1	120480039	C	T	NOTCH2:uc001eik.3:exon21:c.G3388A:p.G1130S,NOTCH2:uc001eil.3:exon21:c.G3388A:p.G1130S	NM_001200001	c.3388G->A	.	0.0007	0	0	0	0	0	0.0042
chr1	120480611	C	T	NOTCH2:uc001eik.3:exon20:c.G3206A:p.R1069Q,NOTCH2:uc001eil.3:exon20:c.G3206A:p.R1069Q	NM_001200001	c.3206G->A	rs146014987	0.0015	0	0	0	0	0.0015	0.0042
chr1	120483218	C	T	NOTCH2:uc001eik.3:exon19:c.G3143A:p.R1048H,NOTCH2:uc001eil.3:exon19:c.G3143A:p.R1048H	NM_001200001	c.3143G->A	rs142831890	0.0007	0	0	0	0	0.0015	0
chr1	120491644	G	A	NOTCH2:uc001eik.3:exon16:c.C2585T:p.A862V,NOTCH2:uc001eil.3:exon16:c.C2585T:p.A862V	NM_001200001	c.2585C->T	rs35656321	0.0015	0.0233	0	0	0	0	0
chr1	120491656	G	C	NOTCH2:uc001eik.3:exon16:c.C2573G:p.T858S,NOTCH2:uc001eil.3:exon16:c.C2573G:p.T858S	NM_001200001	c.2573C->G	.	0.0007	0	0	0	0	0.0015	0
chr1	120493122	T	C	NOTCH2:uc001eim.4:exon14:c.A2455G:p.I819V,NOTCH2:uc021osy.1:exon15:c.A2587G:p.I863V	GQ231534	c.2587A->G	.	0.0007	0	0	0	0	0.0015	0
chr1	120493198	G	C	NOTCH2:uc001eim.4:exon14:c.C2379G:p.I793M,NOTCH2:uc021osy.1:exon15:c.C2511G:p.I837M	GQ231534	c.2511C->G	.	0.0007	0	0.0109	0	0	0	0
chr1	120493313	C	T	NOTCH2:uc001eim.4:exon14:c.G2264A:p.G755E,NOTCH2:uc021osy.1:exon15:c.G2396A:p.G799E	GQ231534	c.2396G->A	.	0.0015	0	0	0.01	0	0.0015	0
chr1	120497840	A	T	NOTCH2:uc001eim.4:exon12:c.T1793A:p.I598N,NOTCH2:uc001eik.3:exon13:c.T2042A:p.I681N,NOTCH2:uc001eil.3:exon13:c.T2042A:p.I681N,NOTCH2:uc021osy.1:exon13:c.T1925A:p.I642N	NM_001200001	c.2042T->A	rs74882029	0.0022	0	0	0	0.0242	0	0
chr1	120509049	T	C	NOTCH2:uc001eim.4:exon8:c.A1268G:p.N423S,NOTCH2:uc001eik.3:exon9:c.A1517G:p.N506S,NOTCH2:uc001eil.3:exon9:c.A1517G:p.N506S,NOTCH2:uc021osy.1:exon9:c.A1400G:p.N467S	NM_001200001	c.1517A->G	rs73004269	0.0007	0	0.0109	0	0	0	0
chr1	120510113	G	T	NOTCH2:uc001eim.4:exon7:c.C1147A:p.Q383K,NOTCH2:uc001eik.3:exon8:c.C1396A:p.Q466K,NOTCH2:uc001eil.3:exon8:c.C1396A:p.Q466K,NOTCH2:uc021osy.1:exon8:c.C1279A:p.Q427K	NM_001200001	c.1396C->A	rs141935585	0.0015	0	0	0.01	0	0.0015	0
chr5	170814952	G	T	.			.	0.0008	0	0	0.0104	0	0	0
chr5	170819723	A	G	NPM1:uc003mbh.3:exon5:c.A362G:p.E121G,NPM1:uc003mbi.3:exon5:c.A362G:p.E121G,NPM1:uc003mbj.3:exon5:c.A362G:p.E121G	NM_002520	c.362A->G	.	0.0007	0	0	0	0	0.0015	0
chr5	170819789	C	G	NPM1:uc003mbh.3:exon5:c.C428G:p.S143C,NPM1:uc003mbi.3:exon5:c.C428G:p.S143C,NPM1:uc003mbj.3:exon5:c.C428G:p.S143C	NM_002520	c.428C->G	.	0.0007	0	0	0	0	0.0015	0
chr5	170819932	TGC	-	NPM1:uc003mbh.3:exon6:c.474_476del:p.158_159del,NPM1:uc003mbi.3:exon6:c.474_476del:p.158_159del,NPM1:uc003mbj.3:exon6:c.474_476del:p.158_159del	NM_002520	c.474TGC->	.	0.0007	0	0	0	0	0.0015	0
chr1	115251222	C	G	NRAS:uc009wgu.3:exon5:c.G504C:p.M168I	NM_002524	c.504G->C	.	0.0007	0	0	0	0	0	0
chr16	23614792	G	C	PALB2:uc002dlx.1:exon13:c.C3549G:p.Y1183X	NM_024675	c.3549C->G	rs118203998	0.0007	0	0	0	0	0.0015	0
chr16	23634293	C	T	PALB2:uc002dlx.1:exon9:c.G2993A:p.G998E	NM_024675	c.2993G->A	rs45551636	0.0154	0	0.0217	0	0	0.0227	0.0169
chr16	23634435	A	G	PALB2:uc002dlx.1:exon9:c.T2851C:p.S951P	NM_024675	c.2851T->C	rs149522412	0.0007	0	0.0109	0	0	0	0
[truncated: 690 more rows]

## Sheet: Table S2
									Allele Frequency by Ancestry
CHR	Position	Ref	Alt	AAChange.knownGene	MRNA_ID	CDNA_CHANGE	snp137	ALLELE_FREQ	African	African_European	Central_Asian	East_Asian	European	Hispanic
chr12	121437221	T	C	HNF1A:uc021rfa.1:exon8:c.T1652C:p.L551S	HM449088	c.1652T->C	rs1169304	0.8154	0.5581	0.7283	0.83	0.8145	0.8321	0.8809
chr12	121437382	A	G	HNF1A:uc021rfa.1:exon8:c.A1813G:p.S605G,HNF1A:uc021rfb.1:exon8:c.A1336G:p.S446G,HNF1A:uc001tzg.3:exon9:c.A1720G:p.S574G,HNF1A:uc010szn.2:exon9:c.A1741G:p.S581G	BC143483	c.1725CAGCCAGGACCCTGCCAGCATCCAGCACCTGCAG->CAGCCAGGACCCTGCCGGCATCCAGCACCTGCAG	rs1169305	0.9923	0.9259	0.9878	1	1	0.9984	0.9909
chr2	29416572	T	C	ALK:uc010ymo.2:exon10:c.A1177G:p.I393V,ALK:uc002rmy.3:exon29:c.A4381G:p.I1461V	AB374365	c.1177A->G	rs1670283	0.9971	0.9767	1	1	1	1	0.9915
chr5	112176756	T	A	APC:uc010jca.3:exon3:c.T3365A:p.V1122D,APC:uc011cvt.2:exon14:c.T5411A:p.V1804D,APC:uc003kpy.4:exon16:c.T5465A:p.V1822D,APC:uc003kpz.4:exon17:c.T5465A:p.V1822D,APC:uc010jbz.3:exon17:c.T4616A:p.V1539D	NM_001127510	c.5465T->A	rs459552	0.8215	0.9419	0.9239	0.76	0.9274	0.7931	0.7787
chr20	31022959	T	C	ASXL1:uc010geb.3:exon9:c.T2117C:p.L706P,ASXL1:uc002wxs.3:exon12:c.T2441C:p.L814P,ASXL1:uc021wbw.1:exon13:c.T2444C:p.L815P	AK122923	c.2117T->C	rs6058694	1	1	1	1	1	1	1
chr11	108183167	A	G	ATM:uc009yxt.1:exon3:c.A290G:p.N97S,ATM:uc001pkg.1:exon8:c.A1019G:p.N340S,ATM:uc001pke.2:exon14:c.A1904G:p.N635S,ATM:uc001pkb.1:exon40:c.A5948G:p.N1983S,ATM:uc009yxr.1:exon41:c.A5948G:p.N1983S	BC137169	c.1901AGAA->AGAG	rs659243	0.9992	1	1	0.9896	1	1	1
chr13	32929387	T	C	BRCA2:uc001uub.1:exon14:c.T7397C:p.V2466A	NM_000059	c.7397T->C	rs169547	0.9911	0.9146	0.9674	1	1	1	0.9957
chr19	45865002	C	A	ERCC2:uc002pbi.2:exon1:c.G96T:p.W32C	AK130849	c.96G->T	rs171140	0.5893	0.8953	0.7609	0.56	0.5203	0.5574	0.5339
chr13	103527849	G	C	ERCC5:uc001vpw.3:exon15:c.G3157C:p.G1053R,BIVM-ERCC5:uc001vpu.2:exon23:c.G4519C:p.G1507R	NM_000123	c.3157G->C	rs9514066	1	1	1	1	1	1	1
chr13	103527930	G	C	ERCC5:uc001vpw.3:exon15:c.G3238C:p.G1080R,BIVM-ERCC5:uc001vpu.2:exon23:c.G4600C:p.G1534R	NM_000123	c.3238GG->CG	rs9514067	0.9993	0.9884	1	1	1	1	1
chr11	64572018	T	C	MEN1:uc001obj.3:exon10:c.A1636G:p.T546A,MEN1:uc001obk.3:exon10:c.A1636G:p.T546A,MEN1:uc001obl.3:exon10:c.A1516G:p.T506A,MEN1:uc001obm.3:exon10:c.A1621G:p.T541A,MEN1:uc001obn.3:exon10:c.A1636G:p.T546A,MEN1:uc001obo.3:exon10:c.A1636G:p.T546A,MEN1:uc001obr.3:exon10:c.A1636G:p.T546A,MEN1:uc001obq.3:exon11:c.A1636G:p.T546A	NM_130801	c.1636A->G	rs2959656	0.9205	0.7262	0.8261	0.99	0.7258	0.997	0.8851
chr7	6026775	T	C	PMS2:uc003spj.3:exon8:c.A1303G:p.K435E,PMS2:uc011jwl.2:exon10:c.A1216G:p.K406E,PMS2:uc003spk.3:exon11:c.A1216G:p.K406E,PMS2:uc003spl.3:exon11:c.A1621G:p.K541E,PMS2:uc010ktf.2:exon11:c.A1621G:p.K541E,PMS2:uc010ktg.3:exon11:c.A688G:p.K230E	NR_003085	c.1216A->G	rs2228006	0.8605	0.9762	0.9239	0.9167	0.9344	0.8565	0.7478
chr8	145742514	A	G	RECQL4:uc003zdj.3:exon4:c.T274C:p.S92P	NM_004260	c.275TC->CC	rs2721190	0.9662	0.9651	0.978	1	0.8306	0.997	0.9404
chr14	81610583	G	C	TSHR:uc001xvd.1:exon10:c.G2181C:p.E727D	NM_000369	c.2181G->C	rs1991517	0.9016	0.9651	0.9457	0.9	0.879	0.9184	0.839

## Sheet: Table S3
												Allele Frequency by Ancestry
CHR	Start	Ref	Alt	snp137	GENE	AAChange.knownGene	MRNA_ID	CDNA_CHANGE	ALLELE_FREQ	CHI_P	P_TEST	African	Central_Asian	East_Asian	European	Hispanic	African_European
chr5	35861068	T	C	rs1494558	IL7R	IL7R:uc003jjs.3:exon2:c.T197C:p.I66T,IL7R:uc011coo.2:exon2:c.T197C:p.I66T	AK301220	c.197T->C	0.6193	3.94557e-07	chisq	0.6824	0.61	0.4516	0.6788	0.5191	0.6848
chr5	35871190	G	A	rs1494555	IL7R	IL7R:uc003jjs.3:exon4:c.G412A:p.V138I,IL7R:uc011coo.2:exon4:c.G412A:p.V138I	AK301220	c.412G->A	0.6519	1.73739e-11	chisq	0.8953	0.65	0.4919	0.6833	0.5362	0.7717
chr5	35874575	C	T	rs6897932	IL7R	IL7R:uc003jjs.3:exon6:c.C731T:p.T244I	NM_002185	c.731C->T	0.2225	2.65275e-06	chisq	0.1047	0.3	0.2339	0.2613	0.1992	0.0435
chr5	35876274	A	G	rs3194051	IL7R	IL7R:uc003jjs.3:exon8:c.A1066G:p.I356V	NM_002185	c.1066A->G	0.2247	2.06649e-08	chisq	0.314	0.19	0.0484	0.2538	0.1653	0.3587
chr17	17124815	C	T	rs3744124	FLCN	FLCN:uc002grb.4:exon8:c.G907A:p.G303R	NM_144606	c.907G->A	0.0728	0.000165625	chisq	0.0814	0.15	0.1452	0.0545	0.0466	0.0652
chr17	17129431	A	G	rs41525346	FLCN	FLCN:uc002grc.2:exon5:c.T455C:p.L152P	AK127912	c.455T->C	0.0764	0.00387185	chisq	0.0116	0.1	0.0081	0.0906	0.0975	0.0652
chr8	90990479	C	G	rs1805794	NBN	NBN:uc003yej.1:exon5:c.G553C:p.E185Q,NBN:uc011lgb.1:exon5:c.G553C:p.E185Q,NBN:uc003yei.1:exon6:c.G307C:p.E103Q	NM_002485	c.553G->C	0.3269	9.65362e-09	chisq	0.2558	0.4536	0.5537	0.2768	0.3205	0.2826
chr9	98209594	G	A	rs357564	PTCH1	PTCH1:uc010mrn.3:exon2:c.C320T:p.P107L,PTCH1:uc004avk.4:exon23:c.C3944T:p.P1315L,PTCH1:uc004avl.4:exon23:c.C3491T:p.P1164L,PTCH1:uc004avm.4:exon23:c.C3941T:p.P1314L,PTCH1:uc010mro.3:exon23:c.C3491T:p.P1164L,PTCH1:uc010mrp.3:exon23:c.C3491T:p.P1164L,PTCH1:uc010mrq.3:exon23:c.C3491T:p.P1164L,PTCH1:uc010mrr.3:exon23:c.C3746T:p.P1249L	NM_001083605	c.3491C->T	0.3902	4.41185e-10	chisq	0.2262	0.45	0.6393	0.3657	0.4316	0.2609
chr9	98209693	G	A	rs2227968	PTCH1	PTCH1:uc010mrn.3:exon2:c.C221T:p.P74L,PTCH1:uc004avk.4:exon23:c.C3845T:p.P1282L,PTCH1:uc004avl.4:exon23:c.C3392T:p.P1131L,PTCH1:uc004avm.4:exon23:c.C3842T:p.P1281L,PTCH1:uc010mro.3:exon23:c.C3392T:p.P1131L,PTCH1:uc010mrp.3:exon23:c.C3392T:p.P1131L,PTCH1:uc010mrq.3:exon23:c.C3392T:p.P1131L,PTCH1:uc010mrr.3:exon23:c.C3647T:p.P1216L	NM_001083605	c.3392C->T	0.0051	0.00049975	fisher	0.0581	0	0	0	0.0042	0.0109
chr9	98211572	T	A	rs2236405	PTCH1	PTCH1:uc004avk.4:exon22:c.A3583T:p.T1195S,PTCH1:uc004avl.4:exon22:c.A3130T:p.T1044S,PTCH1:uc004avm.4:exon22:c.A3580T:p.T1194S,PTCH1:uc010mro.3:exon22:c.A3130T:p.T1044S,PTCH1:uc010mrp.3:exon22:c.A3130T:p.T1044S,PTCH1:uc010mrq.3:exon22:c.A3130T:p.T1044S,PTCH1:uc010mrr.3:exon22:c.A3385T:p.T1129S	NM_001083605	c.3130A->T	0.0389	7.3883e-07	chisq	0.1163	0.03	0.0887	0.0166	0.0339	0.087
chr9	98278940	C	G	rs73527759	PTCH1	PTCH1:uc004avm.4:exon1:c.G163C:p.D55H	NM_001083603	c.163G->C	0.0111	0.00049975	fisher	0.119	0	0	0	0.0044	0.0435
chr9	98278972	T	C	rs202111971	PTCH1	PTCH1:uc004avm.4:exon1:c.A131G:p.E44G	NM_001083603	c.131GAGA->GAGG	0.0061	0.00049975	fisher	0.0595	0	0.0085	0	0.0044	0
chr12	121416650	A	C	rs1169288	HNF1A	HNF1A:uc001tze.2:exon1:c.A79C:p.I27L,HNF1A:uc001tzf.3:exon1:c.A79C:p.I27L,HNF1A:uc001tzg.3:exon1:c.A79C:p.I27L,HNF1A:uc010szn.2:exon1:c.A79C:p.I27L,HNF1A:uc021rfa.1:exon1:c.A79C:p.I27L	X71346	c.79A->C	0.3137	2.42067e-05	chisq	0.0814	0.398	0.371	0.3251	0.3114	0.25
chr12	121416864	C	T	rs1800574	HNF1A	HNF1A:uc001tze.2:exon1:c.C293T:p.A98V,HNF1A:uc001tzf.3:exon1:c.C293T:p.A98V,HNF1A:uc001tzg.3:exon1:c.C293T:p.A98V,HNF1A:uc010szn.2:exon1:c.C293T:p.A98V,HNF1A:uc021rfa.1:exon1:c.C293T:p.A98V,HNF1A:uc021rfb.1:exon1:c.C109T:p.P37S	X71346	c.293C->T	0.022	0.00049975	fisher	0	0.12	0	0.0227	0.0042	0.0109
chr12	121434634	-	TCATTCAT	rs55853809	HNF1A	HNF1A:uc001tze.2:exon6:c.1398_1399insTCATTCAT:p.H466fs	HM116552	c.1395TCAT->TCATTCATTCAT	0.764	2.78028e-10	chisq	0.4762	0.8261	0.7876	0.7843	0.8221	0.6353
chr12	121435427	G	A	rs2464196	HNF1A	HNF1A:uc021rey.1:exon2:c.G107A:p.S36N,HNF1A:uc021rez.1:exon2:c.G206A:p.S69N,HNF1A:uc021rex.1:exon3:c.G248A:p.S83N,HNF1A:uc021rfb.1:exon6:c.G1076A:p.S359N,HNF1A:uc001tzf.3:exon7:c.G1460A:p.S487N,HNF1A:uc001tzg.3:exon7:c.G1460A:p.S487N,HNF1A:uc010szn.2:exon7:c.G1460A:p.S487N,HNF1A:uc021rfa.1:exon7:c.G1460A:p.S487N	NM_000545	c.1460GC->AC	0.3139	7.06443e-07	chisq	0.0833	0.4	0.4516	0.3064	0.3093	0.2609
chr12	121435475	G	A	rs2464195	HNF1A	HNF1A:uc021rey.1:exon2:c.G155A:p.R52H,HNF1A:uc021rez.1:exon2:c.G254A:p.R85H,HNF1A:uc021rex.1:exon3:c.G296A:p.R99H,HNF1A:uc001tzf.3:exon7:c.G1508A:p.R503H	HM116563	c.296G->A	0.3618	7.66384e-09	chisq	0.1047	0.54	0.4597	0.3561	0.3517	0.2826
chr12	121437221	T	C	rs1169304	HNF1A	HNF1A:uc021rfa.1:exon8:c.T1652C:p.L551S	HM449088	c.1652T->C	0.8154	1.34963e-09	chisq	0.5581	0.83	0.8145	0.8321	0.8809	0.7283
chr10	90762801	G	A	rs3218619	FAS	FAS:uc001kfr.3:exon2:c.G46A:p.A16T,FAS:uc001kfs.3:exon2:c.G46A:p.A16T,FAS:uc001kft.3:exon2:c.G46A:p.A16T,FAS:uc001kfw.3:exon2:c.G46A:p.A16T	NM_152872	c.46G->A	0.014	0.00049975	fisher	0.1163	0	0	0	0.0085	0.0543
chr2	29416366	G	C	rs1881421	ALK	ALK:uc010ymo.2:exon10:c.C1383G:p.D461E,ALK:uc002rmy.3:exon29:c.C4587G:p.D1529E	AB374365	c.1383C->G	0.4868	1.40735e-22	chisq	0.6512	0.48	0.7661	0.355	0.6186	0.5543
chr2	29416481	T	C	rs1881420	ALK	ALK:uc010ymo.2:exon10:c.A1268G:p.K423R,ALK:uc002rmy.3:exon29:c.A4472G:p.K1491R	AB374365	c.1268A->G	0.359	9.99014e-30	chisq	0.2907	0.44	0.7742	0.2477	0.4619	0.2935
chr5	112176756	T	A	rs459552	APC	APC:uc010jca.3:exon3:c.T3365A:p.V1122D,APC:uc011cvt.2:exon14:c.T5411A:p.V1804D,APC:uc003kpy.4:exon16:c.T5465A:p.V1822D,APC:uc003kpz.4:exon17:c.T5465A:p.V1822D,APC:uc010jbz.3:exon17:c.T4616A:p.V1539D	NM_001127510	c.5465T->A	0.8215	3.04175e-06	chisq	0.9419	0.76	0.9274	0.7931	0.7787	0.9239
chr1	27102188	A	G	rs61756316	ARID1A	ARID1A:uc009vsm.1:exon5:c.A98G:p.N33S,ARID1A:uc001bmx.1:exon8:c.A1652G:p.N551S,ARID1A:uc001bmt.1:exon19:c.A5111G:p.N1704S,ARID1A:uc001bmu.1:exon19:c.A4463G:p.N1488S,ARID1A:uc001bmv.1:exon19:c.A5114G:p.N1705S	NM_139135	c.4463A->G	0.0191	0.00049975	fisher	0.1395	0	0	0	0.0127	0.1087
chr12	46246206	G	T	rs150136669	ARID2	ARID2:uc001rou.1:exon1:c.G2302T:p.A768S,ARID2:uc009zkh.1:exon7:c.G3181T:p.A1061S,ARID2:uc009zkg.1:exon9:c.G2668T:p.A890S,ARID2:uc001ror.3:exon15:c.G4300T:p.A1434S,ARID2:uc001ros.1:exon15:c.G4300T:p.A1434S	NM_152641	c.4300G->T	0.011	0.00049975	fisher	0	0	0.121	0	0	0
chr20	31022469	G	A	rs3746609	ASXL1	ASXL1:uc010geb.3:exon9:c.G1627A:p.G543S,ASXL1:uc002wxs.3:exon12:c.G1951A:p.G651S,ASXL1:uc021wbw.1:exon13:c.G1954A:p.G652S	AK122923	c.1627G->A	0.0147	0.00049975	fisher	0	0	0.0565	0.003	0.0424	0
chr20	31022766	G	A	rs6058693	ASXL1	ASXL1:uc010geb.3:exon9:c.G1924A:p.V642I,ASXL1:uc002wxs.3:exon12:c.G2248A:p.V750I,ASXL1:uc021wbw.1:exon13:c.G2251A:p.V751I	AK122923	c.1924G->A	0.0088	0.00049975	fisher	0.0581	0	0	0	0.0169	0.0326
chr20	31024207	C	T	rs74638057	ASXL1	ASXL1:uc010geb.3:exon9:c.C3365T:p.S1122F,ASXL1:uc002wxs.3:exon12:c.C3689T:p.S1230F,ASXL1:uc021wbw.1:exon13:c.C3692T:p.S1231F	AK122923	c.3365C->T	0.0191	0.00049975	fisher	0	0	0.0242	0	0.089	0
[truncated: 189 more rows]

## Sheet: Table S4
GENE	# of individuals with a variant	%	# of individuals with a rare variant	%	# of positions with a varant	# of positions with a rare variant	Coding Length (bp)
[truncated: 158 more rows]
